# Supplementary material for: Sterically confined rearrangements of SARS-CoV-2 Spike protein control cell invasion
Source: eLife. 2021 Aug 31;10:e70362. doi: 10.7554/eLife.70362 (PMC8456623; doi:10.7554/eLife.70362)
Supplement: Supplementary file 1. [file elife-70362-supp1.pdb]

REMARK This is a structural model of the prefusion SARS-CoV-2 spike protein  
REMARK with glycans bound.  This is based on a cryo-EM structure, though missing
REMARK regions were reconstituted through structural modeling strategies.
REMARK For details on the construction of the structural model, see:
REMARK Authors: Dodero-Rojas, Onuchic and Whitford
REMARK Title: Sterically-Confined Rearrangements of SARS-CoV-2 Spike Protein Control Cell Invasion
REMARK Year: 2021
REMARK For questions, contact Paul Whitford at whitford@northeastern.edu
ATOM      1  N   ALA A 706     474.203 511.924 501.785  1.00  0.00           N
ATOM      2  CA  ALA A 706     473.349 511.822 500.578  1.00  0.00           C
ATOM      3  CB  ALA A 706     473.577 513.033 499.658  1.00  0.00           C
ATOM      4  C   ALA A 706     473.687 510.584 499.814  1.00  0.00           C
ATOM      5  O   ALA A 706     474.087 510.637 498.654  1.00  0.00           O
ATOM      6  N   TYR A 707     473.499 509.429 500.473  1.00  0.00           N
ATOM      7  CA  TYR A 707     473.795 508.123 499.965  1.00  0.00           C
ATOM      8  CB  TYR A 707     473.784 507.088 501.116  1.00  0.00           C
ATOM      9  CG  TYR A 707     473.751 505.677 500.635  1.00  0.00           C
ATOM     10  CD1 TYR A 707     474.882 505.070 500.151  1.00  0.00           C
ATOM     11  CE1 TYR A 707     474.852 503.772 499.712  1.00  0.00           C
ATOM     12  CZ  TYR A 707     473.686 503.061 499.751  1.00  0.00           C
ATOM     13  OH  TYR A 707     473.688 501.731 499.295  1.00  0.00           O
ATOM     14  CD2 TYR A 707     472.579 504.956 500.666  1.00  0.00           C
ATOM     15  CE2 TYR A 707     472.541 503.651 500.229  1.00  0.00           C
ATOM     16  C   TYR A 707     472.823 507.728 498.901  1.00  0.00           C
ATOM     17  O   TYR A 707     471.624 507.986 498.994  1.00  0.00           O
ATOM     18  N   SER A 708     473.361 507.145 497.811  1.00  0.00           N
ATOM     19  CA  SER A 708     472.562 506.601 496.756  1.00  0.00           C
ATOM     20  CB  SER A 708     472.185 507.610 495.657  1.00  0.00           C
ATOM     21  OG  SER A 708     473.344 508.025 494.951  1.00  0.00           O
ATOM     22  C   SER A 708     473.405 505.544 496.120  1.00  0.00           C
ATOM     23  O   SER A 708     474.619 505.498 496.308  1.00  0.00           O
ATOM     24  N   ASN A 709     472.744 504.673 495.320  1.00  0.00           N
ATOM     25  CA  ASN A 709     473.370 503.550 494.674  1.00  0.00           C
ATOM     26  CB  ASN A 709     472.342 502.485 494.168  1.00  0.00           C
ATOM     27  CG  ASN A 709     473.080 501.194 493.770  1.00  0.00           C
ATOM     28  OD1 ASN A 709     473.972 500.752 494.497  1.00  0.00           O
ATOM     29  ND2 ASN A 709     472.827 500.630 492.571  1.00  0.00           N
ATOM     30  C   ASN A 709     474.246 504.025 493.532  1.00  0.00           C
ATOM     31  O   ASN A 709     475.048 503.239 493.026  1.00  0.00           O
ATOM     32  N   ASN A 710     474.159 505.312 493.103  1.00  0.00           N
ATOM     33  CA  ASN A 710     475.120 505.737 492.118  1.00  0.00           C
ATOM     34  CB  ASN A 710     474.547 505.711 490.691  1.00  0.00           C
ATOM     35  CG  ASN A 710     473.430 506.743 490.621  1.00  0.00           C
ATOM     36  OD1 ASN A 710     472.677 506.927 491.577  1.00  0.00           O
ATOM     37  ND2 ASN A 710     473.324 507.446 489.461  1.00  0.00           N
ATOM     38  C   ASN A 710     475.611 507.147 492.337  1.00  0.00           C
ATOM     39  O   ASN A 710     475.823 507.864 491.359  1.00  0.00           O
ATOM     40  N   SER A 711     475.871 507.587 493.587  1.00  0.00           N
ATOM     41  CA  SER A 711     476.360 508.938 493.747  1.00  0.00           C
ATOM     42  CB  SER A 711     475.379 509.868 494.484  1.00  0.00           C
ATOM     43  OG  SER A 711     475.930 511.172 494.601  1.00  0.00           O
ATOM     44  C   SER A 711     477.613 508.892 494.571  1.00  0.00           C
ATOM     45  O   SER A 711     477.671 508.192 495.581  1.00  0.00           O
ATOM     46  N   ILE A 712     478.659 509.643 494.156  1.00  0.00           N
ATOM     47  CA  ILE A 712     479.883 509.657 494.912  1.00  0.00           C
ATOM     48  CB  ILE A 712     481.046 508.995 494.228  1.00  0.00           C
ATOM     49  CG2 ILE A 712     481.549 509.946 493.128  1.00  0.00           C
ATOM     50  CG1 ILE A 712     482.145 508.649 495.248  1.00  0.00           C
ATOM     51  CD1 ILE A 712     483.218 507.712 494.694  1.00  0.00           C
ATOM     52  C   ILE A 712     480.295 511.086 495.125  1.00  0.00           C
ATOM     53  O   ILE A 712     480.067 511.945 494.273  1.00  0.00           O
ATOM     54  N   ALA A 713     480.905 511.384 496.293  1.00  0.00           N
ATOM     55  CA  ALA A 713     481.398 512.712 496.537  1.00  0.00           C
ATOM     56  CB  ALA A 713     481.015 513.270 497.917  1.00  0.00           C
ATOM     57  C   ALA A 713     482.897 512.626 496.486  1.00  0.00           C
ATOM     58  O   ALA A 713     483.499 511.794 497.165  1.00  0.00           O
ATOM     59  N   ILE A 714     483.536 513.495 495.671  1.00  0.00           N
ATOM     60  CA  ILE A 714     484.969 513.474 495.493  1.00  0.00           C
ATOM     61  CB  ILE A 714     485.357 513.244 494.057  1.00  0.00           C
ATOM     62  CG2 ILE A 714     486.892 513.266 493.987  1.00  0.00           C
ATOM     63  CG1 ILE A 714     484.734 511.959 493.474  1.00  0.00           C
ATOM     64  CD1 ILE A 714     485.276 510.659 494.058  1.00  0.00           C
ATOM     65  C   ILE A 714     485.487 514.855 495.811  1.00  0.00           C
ATOM     66  O   ILE A 714     484.899 515.842 495.374  1.00  0.00           O
ATOM     67  N   PRO A 715     486.559 514.984 496.557  1.00  0.00           N
ATOM     68  CD  PRO A 715     486.870 514.021 497.598  1.00  0.00           C
ATOM     69  CA  PRO A 715     487.066 516.300 496.878  1.00  0.00           C
ATOM     70  CB  PRO A 715     487.901 516.142 498.151  1.00  0.00           C
ATOM     71  CG  PRO A 715     488.095 514.622 498.305  1.00  0.00           C
ATOM     72  C   PRO A 715     487.780 517.008 495.763  1.00  0.00           C
ATOM     73  O   PRO A 715     488.663 516.418 495.143  1.00  0.00           O
ATOM     74  N   THR A 716     487.375 518.267 495.481  1.00  0.00           N
ATOM     75  CA  THR A 716     487.985 519.146 494.519  1.00  0.00           C
ATOM     76  CB  THR A 716     487.038 520.186 494.007  1.00  0.00           C
ATOM     77  OG1 THR A 716     486.588 521.011 495.071  1.00  0.00           O
ATOM     78  CG2 THR A 716     485.851 519.468 493.342  1.00  0.00           C
ATOM     79  C   THR A 716     489.185 519.849 495.091  1.00  0.00           C
ATOM     80  O   THR A 716     490.103 520.215 494.358  1.00  0.00           O
ATOM     81  N   ASN A 717     489.294 520.051 496.417  1.00  0.00           N
ATOM     82  CA  ASN A 717     490.403 520.829 496.925  1.00  0.00           C
ATOM     83  CB  ASN A 717     490.130 522.364 496.929  1.00  0.00           C
ATOM     84  CG  ASN A 717     491.338 523.311 497.075  1.00  0.00           C
ATOM     85  OD1 ASN A 717     492.510 522.939 497.081  1.00  0.00           O
ATOM     86  ND2 ASN A 717     490.963 524.608 497.226  1.00  0.00           N
ATOM     87  C   ASN A 717     490.637 520.292 498.294  1.00  0.00           C
ATOM     88  O   ASN A 717     489.866 519.476 498.798  1.00  0.00           O
ATOM     89  N   PHE A 718     491.766 520.708 498.892  1.00  0.00           N
ATOM     90  CA  PHE A 718     492.246 520.153 500.128  1.00  0.00           C
ATOM     91  CB  PHE A 718     493.368 519.121 499.907  1.00  0.00           C
ATOM     92  CG  PHE A 718     494.484 519.810 499.189  1.00  0.00           C
ATOM     93  CD1 PHE A 718     495.462 520.494 499.876  1.00  0.00           C
ATOM     94  CE1 PHE A 718     496.484 521.127 499.207  1.00  0.00           C
ATOM     95  CZ  PHE A 718     496.541 521.083 497.835  1.00  0.00           C
ATOM     96  CD2 PHE A 718     494.551 519.773 497.814  1.00  0.00           C
ATOM     97  CE2 PHE A 718     495.570 520.404 497.139  1.00  0.00           C
ATOM     98  C   PHE A 718     492.828 521.241 500.975  1.00  0.00           C
ATOM     99  O   PHE A 718     493.052 522.358 500.512  1.00  0.00           O
ATOM    100  N   THR A 719     493.050 520.931 502.272  1.00  0.00           N
ATOM    101  CA  THR A 719     493.673 521.846 503.186  1.00  0.00           C
ATOM    102  CB  THR A 719     492.728 522.414 504.204  1.00  0.00           C
ATOM    103  OG1 THR A 719     491.713 523.166 503.563  1.00  0.00           O
ATOM    104  CG2 THR A 719     493.505 523.306 505.179  1.00  0.00           C
ATOM    105  C   THR A 719     494.701 521.082 503.952  1.00  0.00           C
ATOM    106  O   THR A 719     494.499 519.922 504.308  1.00  0.00           O
ATOM    107  N   ILE A 720     495.848 521.722 504.234  1.00  0.00           N
ATOM    108  CA  ILE A 720     496.836 521.052 505.021  1.00  0.00           C
ATOM    109  CB  ILE A 720     498.219 521.113 504.449  1.00  0.00           C
ATOM    110  CG2 ILE A 720     499.219 520.601 505.499  1.00  0.00           C
ATOM    111  CG1 ILE A 720     498.228 520.307 503.138  1.00  0.00           C
ATOM    112  CD1 ILE A 720     499.529 520.386 502.353  1.00  0.00           C
ATOM    113  C   ILE A 720     496.779 521.673 506.373  1.00  0.00           C
ATOM    114  O   ILE A 720     496.934 522.883 506.534  1.00  0.00           O
ATOM    115  N   SER A 721     496.520 520.828 507.387  1.00  0.00           N
ATOM    116  CA  SER A 721     496.314 521.297 508.724  1.00  0.00           C
ATOM    117  CB  SER A 721     494.979 520.785 509.292  1.00  0.00           C
ATOM    118  OG  SER A 721     494.781 521.250 510.616  1.00  0.00           O
ATOM    119  C   SER A 721     497.408 520.767 509.595  1.00  0.00           C
ATOM    120  O   SER A 721     498.078 519.793 509.254  1.00  0.00           O
ATOM    121  N   VAL A 722     497.648 521.444 510.736  1.00  0.00           N
ATOM    122  CA  VAL A 722     498.617 520.982 511.687  1.00  0.00           C
ATOM    123  CB  VAL A 722     499.762 521.938 511.880  1.00  0.00           C
ATOM    124  CG1 VAL A 722     500.689 521.386 512.974  1.00  0.00           C
ATOM    125  CG2 VAL A 722     500.462 522.144 510.525  1.00  0.00           C
ATOM    126  C   VAL A 722     497.884 520.860 512.990  1.00  0.00           C
ATOM    127  O   VAL A 722     497.159 521.771 513.387  1.00  0.00           O
ATOM    128  N   THR A 723     498.043 519.717 513.689  1.00  0.00           N
ATOM    129  CA  THR A 723     497.349 519.508 514.931  1.00  0.00           C
ATOM    130  CB  THR A 723     496.400 518.347 514.892  1.00  0.00           C
ATOM    131  OG1 THR A 723     497.107 517.144 514.627  1.00  0.00           O
ATOM    132  CG2 THR A 723     495.359 518.603 513.789  1.00  0.00           C
ATOM    133  C   THR A 723     498.368 519.224 515.992  1.00  0.00           C
ATOM    134  O   THR A 723     499.425 518.661 515.712  1.00  0.00           O
ATOM    135  N   THR A 724     498.069 519.612 517.251  1.00  0.00           N
ATOM    136  CA  THR A 724     499.020 519.416 518.309  1.00  0.00           C
ATOM    137  CB  THR A 724     499.218 520.643 519.154  1.00  0.00           C
ATOM    138  OG1 THR A 724     499.668 521.725 518.352  1.00  0.00           O
ATOM    139  CG2 THR A 724     500.251 520.333 520.250  1.00  0.00           C
ATOM    140  C   THR A 724     498.534 518.327 519.217  1.00  0.00           C
ATOM    141  O   THR A 724     497.416 518.380 519.726  1.00  0.00           O
ATOM    142  N   GLU A 725     499.376 517.293 519.432  1.00  0.00           N
ATOM    143  CA  GLU A 725     499.027 516.220 520.322  1.00  0.00           C
ATOM    144  CB  GLU A 725     499.034 514.831 519.659  1.00  0.00           C
ATOM    145  CG  GLU A 725     498.503 513.723 520.572  1.00  0.00           C
ATOM    146  CD  GLU A 725     498.537 512.415 519.798  1.00  0.00           C
ATOM    147  OE1 GLU A 725     498.930 512.451 518.603  1.00  0.00           O
ATOM    148  OE2 GLU A 725     498.167 511.363 520.386  1.00  0.00           O
ATOM    149  C   GLU A 725     500.055 516.219 521.410  1.00  0.00           C
ATOM    150  O   GLU A 725     501.255 516.237 521.135  1.00  0.00           O
ATOM    151  N   ILE A 726     499.611 516.190 522.684  1.00  0.00           N
ATOM    152  CA  ILE A 726     500.560 516.294 523.754  1.00  0.00           C
ATOM    153  CB  ILE A 726     500.358 517.522 524.585  1.00  0.00           C
ATOM    154  CG2 ILE A 726     501.494 517.551 525.609  1.00  0.00           C
ATOM    155  CG1 ILE A 726     500.358 518.779 523.696  1.00  0.00           C
ATOM    156  CD1 ILE A 726     499.879 520.039 524.416  1.00  0.00           C
ATOM    157  C   ILE A 726     500.443 515.083 524.639  1.00  0.00           C
ATOM    158  O   ILE A 726     499.338 514.642 524.953  1.00  0.00           O
ATOM    159  N   LEU A 727     501.596 514.493 525.045  1.00  0.00           N
ATOM    160  CA  LEU A 727     501.586 513.308 525.870  1.00  0.00           C
ATOM    161  CB  LEU A 727     501.972 512.038 525.092  1.00  0.00           C
ATOM    162  CG  LEU A 727     501.003 511.661 523.958  1.00  0.00           C
ATOM    163  CD1 LEU A 727     501.470 510.385 523.241  1.00  0.00           C
ATOM    164  CD2 LEU A 727     499.556 511.543 524.465  1.00  0.00           C
ATOM    165  C   LEU A 727     502.611 513.422 526.975  1.00  0.00           C
ATOM    166  O   LEU A 727     503.720 513.906 526.750  1.00  0.00           O
ATOM    167  N   PRO A 728     502.262 513.005 528.176  1.00  0.00           N
ATOM    168  CD  PRO A 728     500.919 513.253 528.675  1.00  0.00           C
ATOM    169  CA  PRO A 728     503.227 512.942 529.254  1.00  0.00           C
ATOM    170  CB  PRO A 728     502.415 512.784 530.537  1.00  0.00           C
ATOM    171  CG  PRO A 728     501.068 513.445 530.196  1.00  0.00           C
ATOM    172  C   PRO A 728     504.216 511.826 529.030  1.00  0.00           C
ATOM    173  O   PRO A 728     503.812 510.762 528.567  1.00  0.00           O
ATOM    174  N   VAL A 729     505.530 512.097 529.178  1.00  0.00           N
ATOM    175  CA  VAL A 729     506.576 511.106 529.140  1.00  0.00           C
ATOM    176  CB  VAL A 729     507.795 511.609 528.423  1.00  0.00           C
ATOM    177  CG1 VAL A 729     508.886 510.526 528.472  1.00  0.00           C
ATOM    178  CG2 VAL A 729     507.380 512.007 526.996  1.00  0.00           C
ATOM    179  C   VAL A 729     507.008 510.648 530.507  1.00  0.00           C
ATOM    180  O   VAL A 729     507.332 509.479 530.716  1.00  0.00           O
ATOM    181  N   SER A 730     507.062 511.586 531.479  1.00  0.00           N
ATOM    182  CA  SER A 730     507.641 511.267 532.756  1.00  0.00           C
ATOM    183  CB  SER A 730     509.111 511.712 532.874  1.00  0.00           C
ATOM    184  OG  SER A 730     509.206 513.126 532.783  1.00  0.00           O
ATOM    185  C   SER A 730     506.894 511.971 533.840  1.00  0.00           C
ATOM    186  O   SER A 730     505.965 512.734 533.588  1.00  0.00           O
ATOM    187  N   MET A 731     507.282 511.683 535.098  1.00  0.00           N
ATOM    188  CA  MET A 731     506.702 512.301 536.254  1.00  0.00           C
ATOM    189  CB  MET A 731     505.692 511.396 536.985  1.00  0.00           C
ATOM    190  CG  MET A 731     506.257 510.030 537.381  1.00  0.00           C
ATOM    191  SD  MET A 731     505.074 508.939 538.230  1.00  0.00           S
ATOM    192  CE  MET A 731     505.275 509.694 539.869  1.00  0.00           C
ATOM    193  C   MET A 731     507.836 512.633 537.181  1.00  0.00           C
ATOM    194  O   MET A 731     508.952 512.150 536.997  1.00  0.00           O
ATOM    195  N   THR A 732     507.574 513.481 538.198  1.00  0.00           N
ATOM    196  CA  THR A 732     508.587 513.939 539.106  1.00  0.00           C
ATOM    197  CB  THR A 732     508.030 514.959 540.074  1.00  0.00           C
ATOM    198  OG1 THR A 732     509.065 515.714 540.680  1.00  0.00           O
ATOM    199  CG2 THR A 732     507.210 514.241 541.156  1.00  0.00           C
ATOM    200  C   THR A 732     509.166 512.770 539.852  1.00  0.00           C
ATOM    201  O   THR A 732     508.441 511.922 540.373  1.00  0.00           O
ATOM    202  N   LYS A 733     510.516 512.690 539.914  1.00  0.00           N
ATOM    203  CA  LYS A 733     511.105 511.565 540.592  1.00  0.00           C
ATOM    204  CB  LYS A 733     512.505 511.160 540.091  1.00  0.00           C
ATOM    205  CG  LYS A 733     512.497 510.651 538.647  1.00  0.00           C
ATOM    206  CD  LYS A 733     513.874 510.240 538.118  1.00  0.00           C
ATOM    207  CE  LYS A 733     515.019 511.154 538.556  1.00  0.00           C
ATOM    208  NZ  LYS A 733     516.311 510.566 538.134  1.00  0.00           N
ATOM    209  C   LYS A 733     511.209 511.903 542.045  1.00  0.00           C
ATOM    210  O   LYS A 733     512.241 512.377 542.518  1.00  0.00           O
ATOM    211  N   THR A 734     510.127 511.626 542.798  1.00  0.00           N
ATOM    212  CA  THR A 734     510.078 511.917 544.203  1.00  0.00           C
ATOM    213  CB  THR A 734     508.677 512.029 544.738  1.00  0.00           C
ATOM    214  OG1 THR A 734     507.984 510.800 544.568  1.00  0.00           O
ATOM    215  CG2 THR A 734     507.946 513.156 543.990  1.00  0.00           C
ATOM    216  C   THR A 734     510.764 510.838 544.974  1.00  0.00           C
ATOM    217  O   THR A 734     510.712 509.663 544.614  1.00  0.00           O
ATOM    218  N   SER A 735     511.447 511.238 546.066  1.00  0.00           N
ATOM    219  CA  SER A 735     512.093 510.307 546.948  1.00  0.00           C
ATOM    220  CB  SER A 735     513.629 510.417 546.981  1.00  0.00           C
ATOM    221  OG  SER A 735     514.186 509.892 545.788  1.00  0.00           O
ATOM    222  C   SER A 735     511.617 510.627 548.327  1.00  0.00           C
ATOM    223  O   SER A 735     511.402 511.791 548.661  1.00  0.00           O
ATOM    224  N   VAL A 736     511.413 509.592 549.167  1.00  0.00           N
ATOM    225  CA  VAL A 736     510.967 509.858 550.503  1.00  0.00           C
ATOM    226  CB  VAL A 736     509.520 509.513 550.733  1.00  0.00           C
ATOM    227  CG1 VAL A 736     509.179 509.784 552.209  1.00  0.00           C
ATOM    228  CG2 VAL A 736     508.650 510.297 549.733  1.00  0.00           C
ATOM    229  C   VAL A 736     511.766 509.027 551.451  1.00  0.00           C
ATOM    230  O   VAL A 736     511.975 507.834 551.239  1.00  0.00           O
ATOM    231  N   ASP A 737     512.238 509.662 552.538  1.00  0.00           N
ATOM    232  CA  ASP A 737     512.924 508.952 553.575  1.00  0.00           C
ATOM    233  CB  ASP A 737     513.915 509.821 554.370  1.00  0.00           C
ATOM    234  CG  ASP A 737     514.653 508.940 555.370  1.00  0.00           C
ATOM    235  OD1 ASP A 737     514.279 507.744 555.510  1.00  0.00           O
ATOM    236  OD2 ASP A 737     515.604 509.459 556.014  1.00  0.00           O
ATOM    237  C   ASP A 737     511.844 508.525 554.509  1.00  0.00           C
ATOM    238  O   ASP A 737     511.182 509.344 555.145  1.00  0.00           O
ATOM    239  N   CYS A 738     511.626 507.206 554.572  1.00  0.00           N
ATOM    240  CA  CYS A 738     510.616 506.593 555.372  1.00  0.00           C
ATOM    241  CB  CYS A 738     510.596 505.091 555.078  1.00  0.00           C
ATOM    242  SG  CYS A 738     509.922 504.090 556.413  1.00  0.00           S
ATOM    243  C   CYS A 738     510.862 506.848 556.831  1.00  0.00           C
ATOM    244  O   CYS A 738     509.927 507.160 557.567  1.00  0.00           O
ATOM    245  N   THR A 739     512.123 506.726 557.293  1.00  0.00           N
ATOM    246  CA  THR A 739     512.414 506.911 558.687  1.00  0.00           C
ATOM    247  CB  THR A 739     513.825 506.558 559.071  1.00  0.00           C
ATOM    248  OG1 THR A 739     514.753 507.308 558.304  1.00  0.00           O
ATOM    249  CG2 THR A 739     514.049 505.051 558.872  1.00  0.00           C
ATOM    250  C   THR A 739     512.169 508.330 559.091  1.00  0.00           C
ATOM    251  O   THR A 739     511.572 508.589 560.134  1.00  0.00           O
ATOM    252  N   MET A 740     512.621 509.290 558.265  1.00  0.00           N
ATOM    253  CA  MET A 740     512.507 510.687 558.569  1.00  0.00           C
ATOM    254  CB  MET A 740     513.215 511.561 557.519  1.00  0.00           C
ATOM    255  CG  MET A 740     513.434 513.010 557.956  1.00  0.00           C
ATOM    256  SD  MET A 740     514.379 514.008 556.765  1.00  0.00           S
ATOM    257  CE  MET A 740     514.710 515.373 557.916  1.00  0.00           C
ATOM    258  C   MET A 740     511.059 511.078 558.613  1.00  0.00           C
ATOM    259  O   MET A 740     510.642 511.855 559.470  1.00  0.00           O
ATOM    260  N   TYR A 741     510.250 510.556 557.676  1.00  0.00           N
ATOM    261  CA  TYR A 741     508.858 510.897 557.617  1.00  0.00           C
ATOM    262  CB  TYR A 741     508.191 510.252 556.385  1.00  0.00           C
ATOM    263  CG  TYR A 741     506.725 510.517 556.389  1.00  0.00           C
ATOM    264  CD1 TYR A 741     506.215 511.712 555.934  1.00  0.00           C
ATOM    265  CE1 TYR A 741     504.857 511.934 555.939  1.00  0.00           C
ATOM    266  CZ  TYR A 741     504.000 510.960 556.395  1.00  0.00           C
ATOM    267  OH  TYR A 741     502.607 511.184 556.401  1.00  0.00           O
ATOM    268  CD2 TYR A 741     505.859 509.547 556.837  1.00  0.00           C
ATOM    269  CE2 TYR A 741     504.502 509.763 556.844  1.00  0.00           C
ATOM    270  C   TYR A 741     508.151 510.419 558.855  1.00  0.00           C
ATOM    271  O   TYR A 741     507.403 511.170 559.480  1.00  0.00           O
ATOM    272  N   ILE A 742     508.336 509.141 559.234  1.00  0.00           N
ATOM    273  CA  ILE A 742     507.643 508.651 560.392  1.00  0.00           C
ATOM    274  CB  ILE A 742     507.721 507.154 560.495  1.00  0.00           C
ATOM    275  CG2 ILE A 742     507.108 506.726 561.838  1.00  0.00           C
ATOM    276  CG1 ILE A 742     507.055 506.497 559.275  1.00  0.00           C
ATOM    277  CD1 ILE A 742     507.366 505.006 559.140  1.00  0.00           C
ATOM    278  C   ILE A 742     508.215 509.198 561.671  1.00  0.00           C
ATOM    279  O   ILE A 742     507.495 509.740 562.509  1.00  0.00           O
ATOM    280  N   CYS A 743     509.532 508.975 561.850  1.00  0.00           N
ATOM    281  CA  CYS A 743     510.308 509.236 563.037  1.00  0.00           C
ATOM    282  CB  CYS A 743     511.336 508.131 563.331  1.00  0.00           C
ATOM    283  SG  CYS A 743     510.502 506.584 563.803  1.00  0.00           S
ATOM    284  C   CYS A 743     510.965 510.568 563.230  1.00  0.00           C
ATOM    285  O   CYS A 743     511.371 510.818 564.357  1.00  0.00           O
ATOM    286  N   GLY A 744     511.187 511.379 562.168  1.00  0.00           N
ATOM    287  CA  GLY A 744     511.894 512.651 562.133  1.00  0.00           C
ATOM    288  C   GLY A 744     512.662 512.985 563.391  1.00  0.00           C
ATOM    289  O   GLY A 744     512.088 513.426 564.386  1.00  0.00           O
ATOM    290  N   ASP A 745     514.001 512.797 563.342  1.00  0.00           N
ATOM    291  CA  ASP A 745     514.957 513.121 564.373  1.00  0.00           C
ATOM    292  CB  ASP A 745     515.238 514.632 564.477  1.00  0.00           C
ATOM    293  CG  ASP A 745     516.041 515.028 563.243  1.00  0.00           C
ATOM    294  OD1 ASP A 745     516.501 514.103 562.520  1.00  0.00           O
ATOM    295  OD2 ASP A 745     516.211 516.254 563.008  1.00  0.00           O
ATOM    296  C   ASP A 745     514.581 512.587 565.730  1.00  0.00           C
ATOM    297  O   ASP A 745     514.749 513.285 566.730  1.00  0.00           O
ATOM    298  N   SER A 746     514.092 511.331 565.819  1.00  0.00           N
ATOM    299  CA  SER A 746     513.779 510.765 567.107  1.00  0.00           C
ATOM    300  CB  SER A 746     512.268 510.580 567.333  1.00  0.00           C
ATOM    301  OG  SER A 746     512.023 510.005 568.608  1.00  0.00           O
ATOM    302  C   SER A 746     514.397 509.401 567.174  1.00  0.00           C
ATOM    303  O   SER A 746     514.125 508.544 566.335  1.00  0.00           O
ATOM    304  N   THR A 747     515.274 509.176 568.174  1.00  0.00           N
ATOM    305  CA  THR A 747     515.915 507.901 568.344  1.00  0.00           C
ATOM    306  CB  THR A 747     517.073 507.941 569.302  1.00  0.00           C
ATOM    307  OG1 THR A 747     517.796 506.722 569.232  1.00  0.00           O
ATOM    308  CG2 THR A 747     516.559 508.171 570.733  1.00  0.00           C
ATOM    309  C   THR A 747     514.930 506.880 568.836  1.00  0.00           C
ATOM    310  O   THR A 747     514.934 505.735 568.385  1.00  0.00           O
ATOM    311  N   GLU A 748     514.056 507.272 569.785  1.00  0.00           N
ATOM    312  CA  GLU A 748     513.128 506.350 570.377  1.00  0.00           C
ATOM    313  CB  GLU A 748     512.384 506.942 571.589  1.00  0.00           C
ATOM    314  CG  GLU A 748     511.946 508.392 571.400  1.00  0.00           C
ATOM    315  CD  GLU A 748     513.188 509.248 571.612  1.00  0.00           C
ATOM    316  OE1 GLU A 748     513.769 509.177 572.728  1.00  0.00           O
ATOM    317  OE2 GLU A 748     513.580 509.978 570.663  1.00  0.00           O
ATOM    318  C   GLU A 748     512.152 505.854 569.360  1.00  0.00           C
ATOM    319  O   GLU A 748     511.856 504.662 569.318  1.00  0.00           O
ATOM    320  N   CYS A 749     511.636 506.750 568.503  1.00  0.00           N
ATOM    321  CA  CYS A 749     510.699 506.377 567.479  1.00  0.00           C
ATOM    322  CB  CYS A 749     510.240 507.596 566.656  1.00  0.00           C
ATOM    323  SG  CYS A 749     509.182 507.153 565.247  1.00  0.00           S
ATOM    324  C   CYS A 749     511.364 505.433 566.529  1.00  0.00           C
ATOM    325  O   CYS A 749     510.776 504.430 566.125  1.00  0.00           O
ATOM    326  N   SER A 750     512.626 505.726 566.155  1.00  0.00           N
ATOM    327  CA  SER A 750     513.298 504.909 565.187  1.00  0.00           C
ATOM    328  CB  SER A 750     514.699 505.424 564.805  1.00  0.00           C
ATOM    329  OG  SER A 750     515.582 505.360 565.914  1.00  0.00           O
ATOM    330  C   SER A 750     513.422 503.516 565.714  1.00  0.00           C
ATOM    331  O   SER A 750     513.191 502.559 564.979  1.00  0.00           O
ATOM    332  N   ASN A 751     513.743 503.364 567.014  1.00  0.00           N
ATOM    333  CA  ASN A 751     513.954 502.065 567.594  1.00  0.00           C
ATOM    334  CB  ASN A 751     514.315 502.141 569.086  1.00  0.00           C
ATOM    335  CG  ASN A 751     515.667 502.831 569.196  1.00  0.00           C
ATOM    336  OD1 ASN A 751     516.529 502.672 568.333  1.00  0.00           O
ATOM    337  ND2 ASN A 751     515.859 503.624 570.284  1.00  0.00           N
ATOM    338  C   ASN A 751     512.696 501.259 567.470  1.00  0.00           C
ATOM    339  O   ASN A 751     512.750 500.075 567.142  1.00  0.00           O
ATOM    340  N   LEU A 752     511.525 501.868 567.739  1.00  0.00           N
ATOM    341  CA  LEU A 752     510.298 501.131 567.616  1.00  0.00           C
ATOM    342  CB  LEU A 752     509.038 501.869 568.114  1.00  0.00           C
ATOM    343  CG  LEU A 752     508.935 501.957 569.650  1.00  0.00           C
ATOM    344  CD1 LEU A 752     509.981 502.902 570.243  1.00  0.00           C
ATOM    345  CD2 LEU A 752     507.515 502.306 570.105  1.00  0.00           C
ATOM    346  C   LEU A 752     510.077 500.766 566.180  1.00  0.00           C
ATOM    347  O   LEU A 752     509.589 499.677 565.881  1.00  0.00           O
ATOM    348  N   LEU A 753     510.455 501.668 565.253  1.00  0.00           N
ATOM    349  CA  LEU A 753     510.248 501.488 563.842  1.00  0.00           C
ATOM    350  CB  LEU A 753     510.711 502.708 563.023  1.00  0.00           C
ATOM    351  CG  LEU A 753     510.451 502.590 561.509  1.00  0.00           C
ATOM    352  CD1 LEU A 753     508.948 502.467 561.208  1.00  0.00           C
ATOM    353  CD2 LEU A 753     511.106 503.752 560.744  1.00  0.00           C
ATOM    354  C   LEU A 753     510.998 500.272 563.370  1.00  0.00           C
ATOM    355  O   LEU A 753     510.535 499.577 562.467  1.00  0.00           O
ATOM    356  N   LEU A 754     512.165 499.964 563.972  1.00  0.00           N
ATOM    357  CA  LEU A 754     512.953 498.831 563.545  1.00  0.00           C
ATOM    358  CB  LEU A 754     514.229 498.524 564.367  1.00  0.00           C
ATOM    359  CG  LEU A 754     515.411 499.513 564.281  1.00  0.00           C
ATOM    360  CD1 LEU A 754     515.805 499.809 562.827  1.00  0.00           C
ATOM    361  CD2 LEU A 754     515.219 500.746 565.166  1.00  0.00           C
ATOM    362  C   LEU A 754     512.140 497.574 563.676  1.00  0.00           C
ATOM    363  O   LEU A 754     512.340 496.626 562.920  1.00  0.00           O
ATOM    364  N   GLN A 755     511.213 497.520 564.649  1.00  0.00           N
ATOM    365  CA  GLN A 755     510.440 496.337 564.936  1.00  0.00           C
ATOM    366  CB  GLN A 755     509.443 496.536 566.091  1.00  0.00           C
ATOM    367  CG  GLN A 755     510.119 496.802 567.437  1.00  0.00           C
ATOM    368  CD  GLN A 755     509.030 496.974 568.485  1.00  0.00           C
ATOM    369  OE1 GLN A 755     508.816 496.098 569.322  1.00  0.00           O
ATOM    370  NE2 GLN A 755     508.316 498.131 568.437  1.00  0.00           N
ATOM    371  C   GLN A 755     509.648 495.914 563.730  1.00  0.00           C
ATOM    372  O   GLN A 755     509.310 494.738 563.595  1.00  0.00           O
ATOM    373  N   TYR A 756     509.254 496.881 562.882  1.00  0.00           N
ATOM    374  CA  TYR A 756     508.530 496.672 561.654  1.00  0.00           C
ATOM    375  CB  TYR A 756     507.882 497.938 561.078  1.00  0.00           C
ATOM    376  CG  TYR A 756     506.741 498.250 561.984  1.00  0.00           C
ATOM    377  CD1 TYR A 756     506.922 499.035 563.099  1.00  0.00           C
ATOM    378  CE1 TYR A 756     505.867 499.317 563.935  1.00  0.00           C
ATOM    379  CZ  TYR A 756     504.618 498.810 563.663  1.00  0.00           C
ATOM    380  OH  TYR A 756     503.535 499.099 564.519  1.00  0.00           O
ATOM    381  CD2 TYR A 756     505.489 497.740 561.723  1.00  0.00           C
ATOM    382  CE2 TYR A 756     504.430 498.018 562.555  1.00  0.00           C
ATOM    383  C   TYR A 756     509.390 496.022 560.609  1.00  0.00           C
ATOM    384  O   TYR A 756     508.878 495.513 559.614  1.00  0.00           O
ATOM    385  N   GLY A 757     510.724 496.150 560.719  1.00  0.00           N
ATOM    386  CA  GLY A 757     511.590 495.452 559.811  1.00  0.00           C
ATOM    387  C   GLY A 757     511.656 496.152 558.488  1.00  0.00           C
ATOM    388  O   GLY A 757     511.878 497.358 558.415  1.00  0.00           O
ATOM    389  N   SER A 758     511.492 495.363 557.408  1.00  0.00           N
ATOM    390  CA  SER A 758     511.643 495.754 556.033  1.00  0.00           C
ATOM    391  CB  SER A 758     511.710 494.543 555.086  1.00  0.00           C
ATOM    392  OG  SER A 758     510.468 493.853 555.080  1.00  0.00           O
ATOM    393  C   SER A 758     510.524 496.625 555.540  1.00  0.00           C
ATOM    394  O   SER A 758     510.564 497.056 554.388  1.00  0.00           O
ATOM    395  N   PHE A 759     509.490 496.910 556.353  1.00  0.00           N
ATOM    396  CA  PHE A 759     508.410 497.709 555.835  1.00  0.00           C
ATOM    397  CB  PHE A 759     507.281 498.030 556.841  1.00  0.00           C
ATOM    398  CG  PHE A 759     506.341 496.881 557.014  1.00  0.00           C
ATOM    399  CD1 PHE A 759     505.392 496.626 556.049  1.00  0.00           C
ATOM    400  CE1 PHE A 759     504.508 495.581 556.182  1.00  0.00           C
ATOM    401  CZ  PHE A 759     504.563 494.773 557.291  1.00  0.00           C
ATOM    402  CD2 PHE A 759     506.392 496.062 558.120  1.00  0.00           C
ATOM    403  CE2 PHE A 759     505.508 495.016 558.259  1.00  0.00           C
ATOM    404  C   PHE A 759     508.924 499.040 555.372  1.00  0.00           C
ATOM    405  O   PHE A 759     508.525 499.530 554.318  1.00  0.00           O
ATOM    406  N   CYS A 760     509.795 499.680 556.171  1.00  0.00           N
ATOM    407  CA  CYS A 760     510.321 500.986 555.881  1.00  0.00           C
ATOM    408  CB  CYS A 760     511.186 501.453 557.071  1.00  0.00           C
ATOM    409  SG  CYS A 760     511.626 503.207 557.053  1.00  0.00           S
ATOM    410  C   CYS A 760     511.163 500.975 554.625  1.00  0.00           C
ATOM    411  O   CYS A 760     510.951 501.777 553.716  1.00  0.00           O
ATOM    412  N   THR A 761     512.121 500.032 554.531  1.00  0.00           N
ATOM    413  CA  THR A 761     513.093 499.974 553.467  1.00  0.00           C
ATOM    414  CB  THR A 761     514.183 498.979 553.752  1.00  0.00           C
ATOM    415  OG1 THR A 761     513.646 497.668 553.844  1.00  0.00           O
ATOM    416  CG2 THR A 761     514.856 499.365 555.081  1.00  0.00           C
ATOM    417  C   THR A 761     512.487 499.628 552.137  1.00  0.00           C
ATOM    418  O   THR A 761     512.938 500.124 551.107  1.00  0.00           O
ATOM    419  N   GLN A 762     511.472 498.746 552.109  1.00  0.00           N
ATOM    420  CA  GLN A 762     510.890 498.317 550.865  1.00  0.00           C
ATOM    421  CB  GLN A 762     509.875 497.174 551.051  1.00  0.00           C
ATOM    422  CG  GLN A 762     508.666 497.537 551.914  1.00  0.00           C
ATOM    423  CD  GLN A 762     507.840 496.272 552.097  1.00  0.00           C
ATOM    424  OE1 GLN A 762     507.212 495.782 551.161  1.00  0.00           O
ATOM    425  NE2 GLN A 762     507.850 495.720 553.340  1.00  0.00           N
ATOM    426  C   GLN A 762     510.233 499.469 550.165  1.00  0.00           C
ATOM    427  O   GLN A 762     510.246 499.535 548.937  1.00  0.00           O
ATOM    428  N   LEU A 763     509.622 500.399 550.922  1.00  0.00           N
ATOM    429  CA  LEU A 763     508.969 501.531 550.325  1.00  0.00           C
ATOM    430  CB  LEU A 763     508.230 502.404 551.353  1.00  0.00           C
ATOM    431  CG  LEU A 763     507.067 501.657 552.034  1.00  0.00           C
ATOM    432  CD1 LEU A 763     506.321 502.555 553.034  1.00  0.00           C
ATOM    433  CD2 LEU A 763     506.132 501.017 550.995  1.00  0.00           C
ATOM    434  C   LEU A 763     509.993 502.372 549.627  1.00  0.00           C
ATOM    435  O   LEU A 763     509.737 502.906 548.549  1.00  0.00           O
ATOM    436  N   ASN A 764     511.189 502.510 550.228  1.00  0.00           N
ATOM    437  CA  ASN A 764     512.245 503.295 549.656  1.00  0.00           C
ATOM    438  CB  ASN A 764     513.494 503.328 550.555  1.00  0.00           C
ATOM    439  CG  ASN A 764     513.097 503.975 551.879  1.00  0.00           C
ATOM    440  OD1 ASN A 764     512.073 504.648 551.974  1.00  0.00           O
ATOM    441  ND2 ASN A 764     513.930 503.765 552.933  1.00  0.00           N
ATOM    442  C   ASN A 764     512.630 502.673 548.343  1.00  0.00           C
ATOM    443  O   ASN A 764     512.890 503.375 547.368  1.00  0.00           O
ATOM    444  N   ARG A 765     512.675 501.327 548.289  1.00  0.00           N
ATOM    445  CA  ARG A 765     513.051 500.605 547.103  1.00  0.00           C
ATOM    446  CB  ARG A 765     513.016 499.082 547.307  1.00  0.00           C
ATOM    447  CG  ARG A 765     513.597 498.280 546.140  1.00  0.00           C
ATOM    448  CD  ARG A 765     512.972 496.890 545.998  1.00  0.00           C
ATOM    449  NE  ARG A 765     512.795 496.341 547.370  1.00  0.00           N
ATOM    450  CZ  ARG A 765     513.832 495.735 548.017  1.00  0.00           C
ATOM    451  NH1 ARG A 765     515.044 495.615 547.402  1.00  0.00           N
ATOM    452  NH2 ARG A 765     513.655 495.263 549.285  1.00  0.00           N
ATOM    453  C   ARG A 765     512.050 500.875 546.018  1.00  0.00           C
ATOM    454  O   ARG A 765     512.412 501.060 544.858  1.00  0.00           O
ATOM    455  N   ALA A 766     510.751 500.885 546.368  1.00  0.00           N
ATOM    456  CA  ALA A 766     509.711 501.050 545.391  1.00  0.00           C
ATOM    457  CB  ALA A 766     508.304 500.945 546.005  1.00  0.00           C
ATOM    458  C   ALA A 766     509.808 502.391 544.737  1.00  0.00           C
ATOM    459  O   ALA A 766     509.685 502.499 543.518  1.00  0.00           O
ATOM    460  N   LEU A 767     510.030 503.454 545.532  1.00  0.00           N
ATOM    461  CA  LEU A 767     510.096 504.777 544.985  1.00  0.00           C
ATOM    462  CB  LEU A 767     510.058 505.890 546.051  1.00  0.00           C
ATOM    463  CG  LEU A 767     508.678 505.990 546.747  1.00  0.00           C
ATOM    464  CD1 LEU A 767     508.635 507.129 547.778  1.00  0.00           C
ATOM    465  CD2 LEU A 767     507.534 506.092 545.722  1.00  0.00           C
ATOM    466  C   LEU A 767     511.304 504.913 544.106  1.00  0.00           C
ATOM    467  O   LEU A 767     511.252 505.591 543.081  1.00  0.00           O
ATOM    468  N   THR A 768     512.430 504.271 544.474  1.00  0.00           N
ATOM    469  CA  THR A 768     513.614 504.377 543.668  1.00  0.00           C
ATOM    470  CB  THR A 768     514.839 503.744 544.272  1.00  0.00           C
ATOM    471  OG1 THR A 768     515.999 504.234 543.616  1.00  0.00           O
ATOM    472  CG2 THR A 768     514.773 502.219 544.106  1.00  0.00           C
ATOM    473  C   THR A 768     513.345 503.737 542.338  1.00  0.00           C
ATOM    474  O   THR A 768     513.825 504.208 541.307  1.00  0.00           O
ATOM    475  N   GLY A 769     512.564 502.638 542.324  1.00  0.00           N
ATOM    476  CA  GLY A 769     512.263 501.952 541.098  1.00  0.00           C
ATOM    477  C   GLY A 769     511.525 502.879 540.178  1.00  0.00           C
ATOM    478  O   GLY A 769     511.787 502.908 538.976  1.00  0.00           O
ATOM    479  N   ILE A 770     510.571 503.660 540.721  1.00  0.00           N
ATOM    480  CA  ILE A 770     509.788 504.568 539.929  1.00  0.00           C
ATOM    481  CB  ILE A 770     508.767 505.315 540.740  1.00  0.00           C
ATOM    482  CG2 ILE A 770     508.069 506.307 539.794  1.00  0.00           C
ATOM    483  CG1 ILE A 770     507.794 504.352 541.446  1.00  0.00           C
ATOM    484  CD1 ILE A 770     506.943 503.517 540.493  1.00  0.00           C
ATOM    485  C   ILE A 770     510.706 505.604 539.351  1.00  0.00           C
ATOM    486  O   ILE A 770     510.586 505.977 538.185  1.00  0.00           O
ATOM    487  N   ALA A 771     511.653 506.097 540.170  1.00  0.00           N
ATOM    488  CA  ALA A 771     512.548 507.147 539.770  1.00  0.00           C
ATOM    489  CB  ALA A 771     513.514 507.567 540.893  1.00  0.00           C
ATOM    490  C   ALA A 771     513.389 506.709 538.606  1.00  0.00           C
ATOM    491  O   ALA A 771     513.595 507.477 537.667  1.00  0.00           O
ATOM    492  N   VAL A 772     513.899 505.462 538.639  1.00  0.00           N
ATOM    493  CA  VAL A 772     514.769 504.948 537.613  1.00  0.00           C
ATOM    494  CB  VAL A 772     515.285 503.576 537.935  1.00  0.00           C
ATOM    495  CG1 VAL A 772     516.118 503.071 536.744  1.00  0.00           C
ATOM    496  CG2 VAL A 772     516.062 503.642 539.261  1.00  0.00           C
ATOM    497  C   VAL A 772     514.037 504.855 536.307  1.00  0.00           C
ATOM    498  O   VAL A 772     514.584 505.165 535.251  1.00  0.00           O
ATOM    499  N   GLU A 773     512.767 504.421 536.356  1.00  0.00           N
ATOM    500  CA  GLU A 773     511.953 504.207 535.193  1.00  0.00           C
ATOM    501  CB  GLU A 773     510.587 503.615 535.573  1.00  0.00           C
ATOM    502  CG  GLU A 773     509.668 503.361 534.384  1.00  0.00           C
ATOM    503  CD  GLU A 773     508.425 502.655 534.902  1.00  0.00           C
ATOM    504  OE1 GLU A 773     507.740 503.217 535.798  1.00  0.00           O
ATOM    505  OE2 GLU A 773     508.150 501.532 534.407  1.00  0.00           O
ATOM    506  C   GLU A 773     511.716 505.501 534.469  1.00  0.00           C
ATOM    507  O   GLU A 773     511.575 505.514 533.246  1.00  0.00           O
ATOM    508  N   GLN A 774     511.638 506.626 535.202  1.00  0.00           N
ATOM    509  CA  GLN A 774     511.349 507.888 534.580  1.00  0.00           C
ATOM    510  CB  GLN A 774     511.203 509.032 535.594  1.00  0.00           C
ATOM    511  CG  GLN A 774     510.070 508.778 536.589  1.00  0.00           C
ATOM    512  CD  GLN A 774     508.835 508.398 535.785  1.00  0.00           C
ATOM    513  OE1 GLN A 774     508.452 509.092 534.845  1.00  0.00           O
ATOM    514  NE2 GLN A 774     508.203 507.252 536.153  1.00  0.00           N
ATOM    515  C   GLN A 774     512.431 508.259 533.610  1.00  0.00           C
ATOM    516  O   GLN A 774     512.147 508.760 532.523  1.00  0.00           O
ATOM    517  N   ASP A 775     513.708 508.039 533.971  1.00  0.00           N
ATOM    518  CA  ASP A 775     514.775 508.380 533.071  1.00  0.00           C
ATOM    519  CB  ASP A 775     516.168 508.214 533.699  1.00  0.00           C
ATOM    520  CG  ASP A 775     516.324 509.305 534.752  1.00  0.00           C
ATOM    521  OD1 ASP A 775     515.932 510.470 534.470  1.00  0.00           O
ATOM    522  OD2 ASP A 775     516.842 508.988 535.855  1.00  0.00           O
ATOM    523  C   ASP A 775     514.676 507.496 531.863  1.00  0.00           C
ATOM    524  O   ASP A 775     514.926 507.932 530.740  1.00  0.00           O
ATOM    525  N   LYS A 776     514.303 506.218 532.065  1.00  0.00           N
ATOM    526  CA  LYS A 776     514.198 505.282 530.981  1.00  0.00           C
ATOM    527  CB  LYS A 776     513.819 503.870 531.446  1.00  0.00           C
ATOM    528  CG  LYS A 776     513.716 502.874 530.292  1.00  0.00           C
ATOM    529  CD  LYS A 776     513.523 501.429 530.747  1.00  0.00           C
ATOM    530  CE  LYS A 776     512.053 501.016 530.829  1.00  0.00           C
ATOM    531  NZ  LYS A 776     511.944 499.609 531.274  1.00  0.00           N
ATOM    532  C   LYS A 776     513.122 505.720 530.029  1.00  0.00           C
ATOM    533  O   LYS A 776     513.296 505.653 528.813  1.00  0.00           O
ATOM    534  N   ASN A 777     511.976 506.189 530.559  1.00  0.00           N
ATOM    535  CA  ASN A 777     510.865 506.558 529.727  1.00  0.00           C
ATOM    536  CB  ASN A 777     509.636 507.025 530.527  1.00  0.00           C
ATOM    537  CG  ASN A 777     509.038 505.815 531.233  1.00  0.00           C
ATOM    538  OD1 ASN A 777     509.103 504.692 530.734  1.00  0.00           O
ATOM    539  ND2 ASN A 777     508.434 506.049 532.428  1.00  0.00           N
ATOM    540  C   ASN A 777     511.285 507.683 528.837  1.00  0.00           C
ATOM    541  O   ASN A 777     510.937 507.713 527.657  1.00  0.00           O
ATOM    542  N   THR A 778     512.044 508.648 529.387  1.00  0.00           N
ATOM    543  CA  THR A 778     512.471 509.774 528.610  1.00  0.00           C
ATOM    544  CB  THR A 778     513.136 510.855 529.419  1.00  0.00           C
ATOM    545  OG1 THR A 778     513.122 512.072 528.689  1.00  0.00           O
ATOM    546  CG2 THR A 778     514.589 510.458 529.720  1.00  0.00           C
ATOM    547  C   THR A 778     513.418 509.314 527.534  1.00  0.00           C
ATOM    548  O   THR A 778     513.370 509.810 526.410  1.00  0.00           O
ATOM    549  N   GLN A 779     514.312 508.354 527.850  1.00  0.00           N
ATOM    550  CA  GLN A 779     515.280 507.879 526.896  1.00  0.00           C
ATOM    551  CB  GLN A 779     516.277 506.880 527.512  1.00  0.00           C
ATOM    552  CG  GLN A 779     517.383 506.421 526.556  1.00  0.00           C
ATOM    553  CD  GLN A 779     518.408 507.542 526.436  1.00  0.00           C
ATOM    554  OE1 GLN A 779     518.119 508.701 526.729  1.00  0.00           O
ATOM    555  NE2 GLN A 779     519.646 507.189 525.995  1.00  0.00           N
ATOM    556  C   GLN A 779     514.587 507.179 525.760  1.00  0.00           C
ATOM    557  O   GLN A 779     514.907 507.403 524.595  1.00  0.00           O
ATOM    558  N   GLU A 780     513.593 506.328 526.068  1.00  0.00           N
ATOM    559  CA  GLU A 780     512.924 505.545 525.065  1.00  0.00           C
ATOM    560  CB  GLU A 780     511.889 504.586 525.680  1.00  0.00           C
ATOM    561  CG  GLU A 780     512.525 503.524 526.580  1.00  0.00           C
ATOM    562  CD  GLU A 780     511.416 502.711 527.231  1.00  0.00           C
ATOM    563  OE1 GLU A 780     510.222 502.990 526.942  1.00  0.00           O
ATOM    564  OE2 GLU A 780     511.750 501.798 528.032  1.00  0.00           O
ATOM    565  C   GLU A 780     512.204 506.450 524.109  1.00  0.00           C
ATOM    566  O   GLU A 780     512.161 506.186 522.909  1.00  0.00           O
ATOM    567  N   VAL A 781     511.560 507.518 524.616  1.00  0.00           N
ATOM    568  CA  VAL A 781     510.851 508.401 523.733  1.00  0.00           C
ATOM    569  CB  VAL A 781     509.993 509.387 524.474  1.00  0.00           C
ATOM    570  CG1 VAL A 781     509.352 510.348 523.458  1.00  0.00           C
ATOM    571  CG2 VAL A 781     508.970 508.608 525.318  1.00  0.00           C
ATOM    572  C   VAL A 781     511.776 509.203 522.842  1.00  0.00           C
ATOM    573  O   VAL A 781     511.602 509.225 521.626  1.00  0.00           O
ATOM    574  N   PHE A 782     512.752 509.928 523.437  1.00  0.00           N
ATOM    575  CA  PHE A 782     513.611 510.865 522.736  1.00  0.00           C
ATOM    576  CB  PHE A 782     514.108 512.006 523.637  1.00  0.00           C
ATOM    577  CG  PHE A 782     512.924 512.862 523.934  1.00  0.00           C
ATOM    578  CD1 PHE A 782     512.542 513.846 523.049  1.00  0.00           C
ATOM    579  CE1 PHE A 782     511.450 514.640 523.310  1.00  0.00           C
ATOM    580  CZ  PHE A 782     510.725 514.451 524.462  1.00  0.00           C
ATOM    581  CD2 PHE A 782     512.187 512.674 525.081  1.00  0.00           C
ATOM    582  CE2 PHE A 782     511.094 513.465 525.348  1.00  0.00           C
ATOM    583  C   PHE A 782     514.812 510.328 521.986  1.00  0.00           C
ATOM    584  O   PHE A 782     515.154 510.824 520.914  1.00  0.00           O
ATOM    585  N   ALA A 783     515.483 509.314 522.554  1.00  0.00           N
ATOM    586  CA  ALA A 783     516.756 508.712 522.215  1.00  0.00           C
ATOM    587  CB  ALA A 783     517.292 507.758 523.294  1.00  0.00           C
ATOM    588  C   ALA A 783     516.823 507.987 520.900  1.00  0.00           C
ATOM    589  O   ALA A 783     517.839 507.356 520.631  1.00  0.00           O
ATOM    590  N   GLN A 784     515.728 507.909 520.130  1.00  0.00           N
ATOM    591  CA  GLN A 784     515.560 507.117 518.935  1.00  0.00           C
ATOM    592  CB  GLN A 784     514.155 507.260 518.337  1.00  0.00           C
ATOM    593  CG  GLN A 784     513.057 506.775 519.283  1.00  0.00           C
ATOM    594  CD  GLN A 784     511.733 506.947 518.558  1.00  0.00           C
ATOM    595  OE1 GLN A 784     510.668 506.653 519.097  1.00  0.00           O
ATOM    596  NE2 GLN A 784     511.801 507.434 517.291  1.00  0.00           N
ATOM    597  C   GLN A 784     516.548 507.378 517.817  1.00  0.00           C
ATOM    598  O   GLN A 784     516.612 506.571 516.889  1.00  0.00           O
ATOM    599  N   VAL A 785     517.253 508.528 517.771  1.00  0.00           N
ATOM    600  CA  VAL A 785     518.165 508.748 516.670  1.00  0.00           C
ATOM    601  CB  VAL A 785     518.078 510.143 516.113  1.00  0.00           C
ATOM    602  CG1 VAL A 785     518.584 511.127 517.183  1.00  0.00           C
ATOM    603  CG2 VAL A 785     518.836 510.206 514.773  1.00  0.00           C
ATOM    604  C   VAL A 785     519.589 508.487 517.095  1.00  0.00           C
ATOM    605  O   VAL A 785     520.007 508.849 518.193  1.00  0.00           O
ATOM    606  N   LYS A 786     520.361 507.807 516.214  1.00  0.00           N
ATOM    607  CA  LYS A 786     521.729 507.416 516.447  1.00  0.00           C
ATOM    608  CB  LYS A 786     522.236 506.372 515.436  1.00  0.00           C
ATOM    609  CG  LYS A 786     522.223 506.844 513.982  1.00  0.00           C
ATOM    610  CD  LYS A 786     523.015 505.928 513.046  1.00  0.00           C
ATOM    611  CE  LYS A 786     522.984 506.374 511.583  1.00  0.00           C
ATOM    612  NZ  LYS A 786     523.777 505.440 510.753  1.00  0.00           N
ATOM    613  C   LYS A 786     522.678 508.581 516.437  1.00  0.00           C
ATOM    614  O   LYS A 786     523.675 508.564 517.156  1.00  0.00           O
ATOM    615  N   GLN A 787     522.432 509.607 515.598  1.00  0.00           N
ATOM    616  CA  GLN A 787     523.361 510.702 515.521  1.00  0.00           C
ATOM    617  CB  GLN A 787     524.072 510.777 514.163  1.00  0.00           C
ATOM    618  CG  GLN A 787     524.947 509.559 513.869  1.00  0.00           C
ATOM    619  CD  GLN A 787     525.414 509.677 512.428  1.00  0.00           C
ATOM    620  OE1 GLN A 787     524.611 509.894 511.522  1.00  0.00           O
ATOM    621  NE2 GLN A 787     526.749 509.537 512.207  1.00  0.00           N
ATOM    622  C   GLN A 787     522.592 511.969 515.669  1.00  0.00           C
ATOM    623  O   GLN A 787     521.370 511.982 515.536  1.00  0.00           O
ATOM    624  N   ILE A 788     523.282 513.089 515.960  1.00  0.00           N
ATOM    625  CA  ILE A 788     522.505 514.280 516.062  1.00  0.00           C
ATOM    626  CB  ILE A 788     522.755 515.094 517.294  1.00  0.00           C
ATOM    627  CG2 ILE A 788     522.225 514.290 518.488  1.00  0.00           C
ATOM    628  CG1 ILE A 788     524.215 515.511 517.433  1.00  0.00           C
ATOM    629  CD1 ILE A 788     524.406 516.333 518.699  1.00  0.00           C
ATOM    630  C   ILE A 788     522.659 515.058 514.800  1.00  0.00           C
ATOM    631  O   ILE A 788     523.725 515.568 514.457  1.00  0.00           O
ATOM    632  N   TYR A 789     521.532 515.119 514.066  1.00  0.00           N
ATOM    633  CA  TYR A 789     521.408 515.723 512.774  1.00  0.00           C
ATOM    634  CB  TYR A 789     520.268 515.117 511.930  1.00  0.00           C
ATOM    635  CG  TYR A 789     520.557 513.664 511.737  1.00  0.00           C
ATOM    636  CD1 TYR A 789     521.523 513.248 510.852  1.00  0.00           C
ATOM    637  CE1 TYR A 789     521.792 511.913 510.671  1.00  0.00           C
ATOM    638  CZ  TYR A 789     521.091 510.966 511.372  1.00  0.00           C
ATOM    639  OH  TYR A 789     521.369 509.595 511.187  1.00  0.00           O
ATOM    640  CD2 TYR A 789     519.852 512.706 512.428  1.00  0.00           C
ATOM    641  CE2 TYR A 789     520.116 511.367 512.252  1.00  0.00           C
ATOM    642  C   TYR A 789     521.116 517.183 512.939  1.00  0.00           C
ATOM    643  O   TYR A 789     520.521 517.600 513.932  1.00  0.00           O
ATOM    644  N   LYS A 790     521.606 518.008 511.986  1.00  0.00           N
ATOM    645  CA  LYS A 790     521.338 519.421 511.995  1.00  0.00           C
ATOM    646  CB  LYS A 790     522.534 520.296 512.409  1.00  0.00           C
ATOM    647  CG  LYS A 790     522.877 520.215 513.895  1.00  0.00           C
ATOM    648  CD  LYS A 790     524.224 520.849 514.251  1.00  0.00           C
ATOM    649  CE  LYS A 790     524.174 522.374 514.374  1.00  0.00           C
ATOM    650  NZ  LYS A 790     523.995 522.987 513.039  1.00  0.00           N
ATOM    651  C   LYS A 790     520.981 519.836 510.599  1.00  0.00           C
ATOM    652  O   LYS A 790     521.387 519.197 509.628  1.00  0.00           O
ATOM    653  N   THR A 791     520.197 520.928 510.468  1.00  0.00           N
ATOM    654  CA  THR A 791     519.800 521.413 509.175  1.00  0.00           C
ATOM    655  CB  THR A 791     518.465 522.121 509.206  1.00  0.00           C
ATOM    656  OG1 THR A 791     518.030 522.462 507.900  1.00  0.00           O
ATOM    657  CG2 THR A 791     518.555 523.367 510.092  1.00  0.00           C
ATOM    658  C   THR A 791     520.891 522.296 508.630  1.00  0.00           C
ATOM    659  O   THR A 791     521.773 522.738 509.367  1.00  0.00           O
ATOM    660  N   PRO A 792     520.883 522.523 507.336  1.00  0.00           N
ATOM    661  CD  PRO A 792     520.305 521.567 506.406  1.00  0.00           C
ATOM    662  CA  PRO A 792     521.881 523.353 506.701  1.00  0.00           C
ATOM    663  CB  PRO A 792     521.846 522.996 505.211  1.00  0.00           C
ATOM    664  CG  PRO A 792     520.540 522.201 505.027  1.00  0.00           C
ATOM    665  C   PRO A 792     521.629 524.802 506.981  1.00  0.00           C
ATOM    666  O   PRO A 792     520.513 525.146 507.361  1.00  0.00           O
ATOM    667  N   PRO A 793     522.625 525.638 506.855  1.00  0.00           N
ATOM    668  CD  PRO A 793     523.803 525.326 506.064  1.00  0.00           C
ATOM    669  CA  PRO A 793     522.473 527.052 507.074  1.00  0.00           C
ATOM    670  CB  PRO A 793     523.837 527.654 506.749  1.00  0.00           C
ATOM    671  CG  PRO A 793     524.395 526.695 505.681  1.00  0.00           C
ATOM    672  C   PRO A 793     521.414 527.587 506.156  1.00  0.00           C
ATOM    673  O   PRO A 793     520.679 528.487 506.559  1.00  0.00           O
ATOM    674  N   ILE A 794     521.336 527.056 504.917  1.00  0.00           N
ATOM    675  CA  ILE A 794     520.381 527.501 503.942  1.00  0.00           C
ATOM    676  CB  ILE A 794     520.819 527.280 502.522  1.00  0.00           C
ATOM    677  CG2 ILE A 794     519.647 527.660 501.600  1.00  0.00           C
ATOM    678  CG1 ILE A 794     522.102 528.075 502.226  1.00  0.00           C
ATOM    679  CD1 ILE A 794     521.931 529.588 502.360  1.00  0.00           C
ATOM    680  C   ILE A 794     519.115 526.716 504.163  1.00  0.00           C
ATOM    681  O   ILE A 794     519.151 525.544 504.525  1.00  0.00           O
ATOM    682  N   LYS A 795     517.980 527.436 504.082  1.00  0.00           N
ATOM    683  CA  LYS A 795     516.585 527.105 504.237  1.00  0.00           C
ATOM    684  CB  LYS A 795     515.780 528.198 504.941  1.00  0.00           C
ATOM    685  CG  LYS A 795     516.189 528.315 506.410  1.00  0.00           C
ATOM    686  CD  LYS A 795     516.033 527.009 507.200  1.00  0.00           C
ATOM    687  CE  LYS A 795     517.337 526.229 507.384  1.00  0.00           C
ATOM    688  NZ  LYS A 795     518.304 527.029 508.170  1.00  0.00           N
ATOM    689  C   LYS A 795     515.813 526.631 503.020  1.00  0.00           C
ATOM    690  O   LYS A 795     514.591 526.752 503.044  1.00  0.00           O
ATOM    691  N   ASP A 796     516.455 526.168 501.926  1.00  0.00           N
ATOM    692  CA  ASP A 796     515.941 525.857 500.599  1.00  0.00           C
ATOM    693  CB  ASP A 796     517.045 525.475 499.589  1.00  0.00           C
ATOM    694  CG  ASP A 796     517.791 524.243 500.080  1.00  0.00           C
ATOM    695  OD1 ASP A 796     518.200 524.239 501.272  1.00  0.00           O
ATOM    696  OD2 ASP A 796     517.967 523.293 499.270  1.00  0.00           O
ATOM    697  C   ASP A 796     514.854 524.793 500.530  1.00  0.00           C
ATOM    698  O   ASP A 796     514.768 524.050 499.554  1.00  0.00           O
ATOM    699  N   PHE A 797     514.029 524.670 501.586  1.00  0.00           N
ATOM    700  CA  PHE A 797     512.981 523.721 501.857  1.00  0.00           C
ATOM    701  CB  PHE A 797     512.530 523.756 503.326  1.00  0.00           C
ATOM    702  CG  PHE A 797     513.755 523.306 504.057  1.00  0.00           C
ATOM    703  CD1 PHE A 797     514.130 521.989 504.060  1.00  0.00           C
ATOM    704  CE1 PHE A 797     515.261 521.572 504.724  1.00  0.00           C
ATOM    705  CZ  PHE A 797     516.055 522.455 505.404  1.00  0.00           C
ATOM    706  CD2 PHE A 797     514.558 524.187 504.735  1.00  0.00           C
ATOM    707  CE2 PHE A 797     515.691 523.772 505.402  1.00  0.00           C
ATOM    708  C   PHE A 797     511.811 523.769 500.898  1.00  0.00           C
ATOM    709  O   PHE A 797     510.796 523.118 501.144  1.00  0.00           O
ATOM    710  N   GLY A 798     511.804 524.664 499.890  1.00  0.00           N
ATOM    711  CA  GLY A 798     510.762 524.530 498.899  1.00  0.00           C
ATOM    712  C   GLY A 798     509.636 525.451 499.220  1.00  0.00           C
ATOM    713  O   GLY A 798     508.581 525.387 498.589  1.00  0.00           O
ATOM    714  N   GLY A 799     509.848 526.351 500.196  1.00  0.00           N
ATOM    715  CA  GLY A 799     508.829 527.293 500.545  1.00  0.00           C
ATOM    716  C   GLY A 799     508.262 526.958 501.892  1.00  0.00           C
ATOM    717  O   GLY A 799     507.505 527.750 502.451  1.00  0.00           O
ATOM    718  N   PHE A 800     508.606 525.785 502.462  1.00  0.00           N
ATOM    719  CA  PHE A 800     508.082 525.455 503.761  1.00  0.00           C
ATOM    720  CB  PHE A 800     508.122 523.946 504.067  1.00  0.00           C
ATOM    721  CG  PHE A 800     507.165 523.257 503.154  1.00  0.00           C
ATOM    722  CD1 PHE A 800     507.495 523.023 501.839  1.00  0.00           C
ATOM    723  CE1 PHE A 800     506.616 522.384 500.995  1.00  0.00           C
ATOM    724  CZ  PHE A 800     505.394 521.966 501.462  1.00  0.00           C
ATOM    725  CD2 PHE A 800     505.940 522.830 503.615  1.00  0.00           C
ATOM    726  CE2 PHE A 800     505.058 522.190 502.776  1.00  0.00           C
ATOM    727  C   PHE A 800     508.931 526.153 504.792  1.00  0.00           C
ATOM    728  O   PHE A 800     510.158 526.101 504.731  1.00  0.00           O
ATOM    729  N   ASN A 801     508.267 526.769 505.787  1.00  0.00           N
ATOM    730  CA  ASN A 801     508.920 527.541 506.799  1.00  0.00           C
ATOM    731  CB  ASN A 801     508.195 528.896 507.027  1.00  0.00           C
ATOM    732  CG  ASN A 801     509.209 529.942 507.494  1.00  0.00           C
ATOM    733  OD1 ASN A 801     509.741 529.765 508.586  1.00  0.00           O
ATOM    734  ND2 ASN A 801     509.517 531.026 506.749  1.00  0.00           N
ATOM    735  C   ASN A 801     508.920 526.691 508.043  1.00  0.00           C
ATOM    736  O   ASN A 801     507.884 526.454 508.662  1.00  0.00           O
ATOM    737  N   PHE A 802     510.129 526.218 508.413  1.00  0.00           N
ATOM    738  CA  PHE A 802     510.419 525.456 509.599  1.00  0.00           C
ATOM    739  CB  PHE A 802     511.412 524.315 509.332  1.00  0.00           C
ATOM    740  CG  PHE A 802     510.749 523.396 508.362  1.00  0.00           C
ATOM    741  CD1 PHE A 802     509.655 522.654 508.743  1.00  0.00           C
ATOM    742  CE1 PHE A 802     509.030 521.813 507.852  1.00  0.00           C
ATOM    743  CZ  PHE A 802     509.490 521.716 506.561  1.00  0.00           C
ATOM    744  CD2 PHE A 802     511.190 523.308 507.062  1.00  0.00           C
ATOM    745  CE2 PHE A 802     510.571 522.468 506.167  1.00  0.00           C
ATOM    746  C   PHE A 802     510.906 526.281 510.765  1.00  0.00           C
ATOM    747  O   PHE A 802     511.014 525.769 511.878  1.00  0.00           O
ATOM    748  N   SER A 803     511.275 527.556 510.544  1.00  0.00           N
ATOM    749  CA  SER A 803     511.966 528.357 511.525  1.00  0.00           C
ATOM    750  CB  SER A 803     512.036 529.841 511.119  1.00  0.00           C
ATOM    751  OG  SER A 803     510.729 530.389 511.030  1.00  0.00           O
ATOM    752  C   SER A 803     511.356 528.295 512.903  1.00  0.00           C
ATOM    753  O   SER A 803     512.090 528.259 513.889  1.00  0.00           O
ATOM    754  N   GLN A 804     510.019 528.292 513.036  1.00  0.00           N
ATOM    755  CA  GLN A 804     509.409 528.316 514.342  1.00  0.00           C
ATOM    756  CB  GLN A 804     507.895 528.566 514.277  1.00  0.00           C
ATOM    757  CG  GLN A 804     507.570 529.906 513.611  1.00  0.00           C
ATOM    758  CD  GLN A 804     508.434 530.975 514.271  1.00  0.00           C
ATOM    759  OE1 GLN A 804     508.341 531.209 515.475  1.00  0.00           O
ATOM    760  NE2 GLN A 804     509.307 531.634 513.460  1.00  0.00           N
ATOM    761  C   GLN A 804     509.660 527.046 515.114  1.00  0.00           C
ATOM    762  O   GLN A 804     509.712 527.081 516.341  1.00  0.00           O
ATOM    763  N   ILE A 805     509.677 525.883 514.432  1.00  0.00           N
ATOM    764  CA  ILE A 805     509.949 524.582 515.001  1.00  0.00           C
ATOM    765  CB  ILE A 805     509.376 523.450 514.195  1.00  0.00           C
ATOM    766  CG2 ILE A 805     507.847 523.603 514.210  1.00  0.00           C
ATOM    767  CG1 ILE A 805     509.982 523.392 512.784  1.00  0.00           C
ATOM    768  CD1 ILE A 805     509.590 522.128 512.018  1.00  0.00           C
ATOM    769  C   ILE A 805     511.416 524.318 515.250  1.00  0.00           C
ATOM    770  O   ILE A 805     511.760 523.550 516.148  1.00  0.00           O
ATOM    771  N   LEU A 806     512.316 524.854 514.396  1.00  0.00           N
ATOM    772  CA  LEU A 806     513.741 524.643 514.529  1.00  0.00           C
ATOM    773  CB  LEU A 806     514.567 525.127 513.317  1.00  0.00           C
ATOM    774  CG  LEU A 806     514.498 524.241 512.058  1.00  0.00           C
ATOM    775  CD1 LEU A 806     515.387 522.995 512.176  1.00  0.00           C
ATOM    776  CD2 LEU A 806     513.052 523.869 511.731  1.00  0.00           C
ATOM    777  C   LEU A 806     514.252 525.412 515.708  1.00  0.00           C
ATOM    778  O   LEU A 806     513.594 526.315 516.221  1.00  0.00           O
ATOM    779  N   PRO A 807     515.427 525.051 516.157  1.00  0.00           N
ATOM    780  CD  PRO A 807     515.981 523.733 515.904  1.00  0.00           C
ATOM    781  CA  PRO A 807     516.044 525.692 517.286  1.00  0.00           C
ATOM    782  CB  PRO A 807     517.224 524.801 517.688  1.00  0.00           C
ATOM    783  CG  PRO A 807     517.387 523.810 516.518  1.00  0.00           C
ATOM    784  C   PRO A 807     516.420 527.114 517.033  1.00  0.00           C
ATOM    785  O   PRO A 807     516.740 527.460 515.899  1.00  0.00           O
ATOM    786  N   ASP A 808     516.368 527.948 518.090  1.00  0.00           N
ATOM    787  CA  ASP A 808     516.715 529.340 518.033  1.00  0.00           C
ATOM    788  CB  ASP A 808     515.817 530.195 518.950  1.00  0.00           C
ATOM    789  CG  ASP A 808     516.078 531.677 518.716  1.00  0.00           C
ATOM    790  OD1 ASP A 808     517.240 532.038 518.391  1.00  0.00           O
ATOM    791  OD2 ASP A 808     515.110 532.471 518.861  1.00  0.00           O
ATOM    792  C   ASP A 808     518.128 529.443 518.525  1.00  0.00           C
ATOM    793  O   ASP A 808     518.436 529.006 519.632  1.00  0.00           O
ATOM    794  N   PRO A 809     519.002 529.963 517.701  1.00  0.00           N
ATOM    795  CD  PRO A 809     518.848 529.768 516.268  1.00  0.00           C
ATOM    796  CA  PRO A 809     520.388 530.092 518.079  1.00  0.00           C
ATOM    797  CB  PRO A 809     521.147 530.353 516.779  1.00  0.00           C
ATOM    798  CG  PRO A 809     520.275 529.682 515.704  1.00  0.00           C
ATOM    799  C   PRO A 809     520.653 531.133 519.126  1.00  0.00           C
ATOM    800  O   PRO A 809     521.704 531.073 519.763  1.00  0.00           O
ATOM    801  N   SER A 810     519.746 532.112 519.292  1.00  0.00           N
ATOM    802  CA  SER A 810     519.956 533.219 520.186  1.00  0.00           C
ATOM    803  CB  SER A 810     518.984 534.378 519.915  1.00  0.00           C
ATOM    804  OG  SER A 810     519.236 535.440 520.821  1.00  0.00           O
ATOM    805  C   SER A 810     519.800 532.840 521.631  1.00  0.00           C
ATOM    806  O   SER A 810     520.303 533.545 522.503  1.00  0.00           O
ATOM    807  N   LYS A 811     519.105 531.727 521.937  1.00  0.00           N
ATOM    808  CA  LYS A 811     518.770 531.401 523.302  1.00  0.00           C
ATOM    809  CB  LYS A 811     517.531 530.494 523.396  1.00  0.00           C
ATOM    810  CG  LYS A 811     516.277 531.058 522.721  1.00  0.00           C
ATOM    811  CD  LYS A 811     515.829 532.414 523.265  1.00  0.00           C
ATOM    812  CE  LYS A 811     514.401 532.791 522.867  1.00  0.00           C
ATOM    813  NZ  LYS A 811     514.226 532.676 521.405  1.00  0.00           N
ATOM    814  C   LYS A 811     519.887 530.676 524.004  1.00  0.00           C
ATOM    815  O   LYS A 811     520.711 529.997 523.395  1.00  0.00           O
ATOM    816  N   PRO A 812     519.911 530.840 525.309  1.00  0.00           N
ATOM    817  CD  PRO A 812     518.807 531.453 526.029  1.00  0.00           C
ATOM    818  CA  PRO A 812     520.862 530.210 526.192  1.00  0.00           C
ATOM    819  CB  PRO A 812     520.503 530.707 527.592  1.00  0.00           C
ATOM    820  CG  PRO A 812     518.996 531.012 527.491  1.00  0.00           C
ATOM    821  C   PRO A 812     520.740 528.718 526.082  1.00  0.00           C
ATOM    822  O   PRO A 812     521.712 528.018 526.369  1.00  0.00           O
ATOM    823  N   SER A 813     519.538 528.217 525.736  1.00  0.00           N
ATOM    824  CA  SER A 813     519.323 526.818 525.509  1.00  0.00           C
ATOM    825  CB  SER A 813     518.279 526.198 526.454  1.00  0.00           C
ATOM    826  OG  SER A 813     518.118 524.815 526.174  1.00  0.00           O
ATOM    827  C   SER A 813     518.763 526.771 524.128  1.00  0.00           C
ATOM    828  O   SER A 813     517.838 527.516 523.810  1.00  0.00           O
ATOM    829  N   LYS A 814     519.292 525.878 523.271  1.00  0.00           N
ATOM    830  CA  LYS A 814     518.888 525.921 521.899  1.00  0.00           C
ATOM    831  CB  LYS A 814     519.849 525.170 520.963  1.00  0.00           C
ATOM    832  CG  LYS A 814     521.280 525.708 520.946  1.00  0.00           C
ATOM    833  CD  LYS A 814     522.257 524.729 520.290  1.00  0.00           C
ATOM    834  CE  LYS A 814     523.713 525.196 520.288  1.00  0.00           C
ATOM    835  NZ  LYS A 814     524.569 524.146 519.691  1.00  0.00           N
ATOM    836  C   LYS A 814     517.575 525.249 521.740  1.00  0.00           C
ATOM    837  O   LYS A 814     517.472 524.201 521.103  1.00  0.00           O
ATOM    838  N   ARGTA 815     516.513 525.845 522.295  1.00  0.00           N
ATOM    839  CA  ARGTA 815     515.260 525.264 521.998  1.00  0.00           C
ATOM    840  CB  ARGTA 815     514.104 525.883 522.782  1.00  0.00           C
ATOM    841  CG  ARGTA 815     514.262 525.628 524.280  1.00  0.00           C
ATOM    842  CD  ARGTA 815     513.049 526.061 525.096  1.00  0.00           C
ATOM    843  NE  ARGTA 815     513.329 525.763 526.524  1.00  0.00           N
ATOM    844  CZ  ARGTA 815     512.901 526.624 527.492  1.00  0.00           C
ATOM    845  NH1 ARGTA 815     512.296 527.798 527.145  1.00  0.00           N
ATOM    846  NH2 ARGTA 815     513.071 526.303 528.808  1.00  0.00           N
ATOM    847  C   ARGTA 815     515.207 525.649 520.551  1.00  0.00           C
ATOM    848  O   ARGTA 815     515.231 526.863 520.248  1.00  0.00           O
ATOM    849  OXT ARGTA 815     515.033 524.659 519.789  1.00  0.00           O
TER
ATOM    850  N   SER A 816     512.436 525.277 520.314  1.00  0.00           N
ATOM    851  CA  SER A 816     512.363 526.355 519.323  1.00  0.00           C
ATOM    852  CB  SER A 816     511.639 525.828 518.078  1.00  0.00           C
ATOM    853  OG  SER A 816     510.336 525.395 518.437  1.00  0.00           O
ATOM    854  C   SER A 816     511.517 527.411 519.942  1.00  0.00           C
ATOM    855  O   SER A 816     511.418 527.505 521.163  1.00  0.00           O
ATOM    856  N   PHE A 817     510.893 528.240 519.095  1.00  0.00           N
ATOM    857  CA  PHE A 817     509.983 529.233 519.564  1.00  0.00           C
ATOM    858  CB  PHE A 817     509.416 530.059 518.398  1.00  0.00           C
ATOM    859  CG  PHE A 817     508.209 530.802 518.858  1.00  0.00           C
ATOM    860  CD1 PHE A 817     508.304 532.052 519.419  1.00  0.00           C
ATOM    861  CE1 PHE A 817     507.175 532.720 519.832  1.00  0.00           C
ATOM    862  CZ  PHE A 817     505.936 532.145 519.690  1.00  0.00           C
ATOM    863  CD2 PHE A 817     506.965 530.231 518.725  1.00  0.00           C
ATOM    864  CE2 PHE A 817     505.833 530.894 519.134  1.00  0.00           C
ATOM    865  C   PHE A 817     508.852 528.520 520.229  1.00  0.00           C
ATOM    866  O   PHE A 817     508.455 528.875 521.335  1.00  0.00           O
ATOM    867  N   ILE A 818     508.330 527.467 519.573  1.00  0.00           N
ATOM    868  CA  ILE A 818     507.206 526.731 520.073  1.00  0.00           C
ATOM    869  CB  ILE A 818     506.695 525.714 519.092  1.00  0.00           C
ATOM    870  CG2 ILE A 818     505.636 524.848 519.795  1.00  0.00           C
ATOM    871  CG1 ILE A 818     506.161 526.440 517.842  1.00  0.00           C
ATOM    872  CD1 ILE A 818     505.817 525.512 516.678  1.00  0.00           C
ATOM    873  C   ILE A 818     507.553 526.061 521.371  1.00  0.00           C
ATOM    874  O   ILE A 818     506.735 526.029 522.290  1.00  0.00           O
ATOM    875  N   GLU A 819     508.771 525.498 521.487  1.00  0.00           N
ATOM    876  CA  GLU A 819     509.181 524.836 522.694  1.00  0.00           C
ATOM    877  CB  GLU A 819     510.554 524.149 522.568  1.00  0.00           C
ATOM    878  CG  GLU A 819     510.514 522.930 521.640  1.00  0.00           C
ATOM    879  CD  GLU A 819     511.895 522.292 521.583  1.00  0.00           C
ATOM    880  OE1 GLU A 819     512.902 523.032 521.748  1.00  0.00           O
ATOM    881  OE2 GLU A 819     511.958 521.052 521.369  1.00  0.00           O
ATOM    882  C   GLU A 819     509.221 525.846 523.807  1.00  0.00           C
ATOM    883  O   GLU A 819     508.863 525.538 524.944  1.00  0.00           O
ATOM    884  N   ASP A 820     509.644 527.089 523.505  1.00  0.00           N
ATOM    885  CA  ASP A 820     509.696 528.128 524.497  1.00  0.00           C
ATOM    886  CB  ASP A 820     510.151 529.492 523.934  1.00  0.00           C
ATOM    887  CG  ASP A 820     511.645 529.465 523.642  1.00  0.00           C
ATOM    888  OD1 ASP A 820     512.308 528.475 524.044  1.00  0.00           O
ATOM    889  OD2 ASP A 820     512.148 530.441 523.023  1.00  0.00           O
ATOM    890  C   ASP A 820     508.304 528.343 525.024  1.00  0.00           C
ATOM    891  O   ASP A 820     508.112 528.562 526.220  1.00  0.00           O
ATOM    892  N   LEU A 821     507.285 528.307 524.143  1.00  0.00           N
ATOM    893  CA  LEU A 821     505.934 528.508 524.592  1.00  0.00           C
ATOM    894  CB  LEU A 821     504.879 528.548 523.472  1.00  0.00           C
ATOM    895  CG  LEU A 821     504.819 529.873 522.696  1.00  0.00           C
ATOM    896  CD1 LEU A 821     506.125 530.160 521.961  1.00  0.00           C
ATOM    897  CD2 LEU A 821     503.595 529.910 521.771  1.00  0.00           C
ATOM    898  C   LEU A 821     505.518 527.405 525.524  1.00  0.00           C
ATOM    899  O   LEU A 821     504.874 527.660 526.541  1.00  0.00           O
ATOM    900  N   LEU A 822     505.880 526.148 525.198  1.00  0.00           N
ATOM    901  CA  LEU A 822     505.467 524.992 525.954  1.00  0.00           C
ATOM    902  CB  LEU A 822     505.963 523.677 525.331  1.00  0.00           C
ATOM    903  CG  LEU A 822     505.355 523.392 523.946  1.00  0.00           C
ATOM    904  CD1 LEU A 822     505.884 522.069 523.368  1.00  0.00           C
ATOM    905  CD2 LEU A 822     503.819 523.449 523.989  1.00  0.00           C
ATOM    906  C   LEU A 822     506.008 525.047 527.352  1.00  0.00           C
ATOM    907  O   LEU A 822     505.306 524.742 528.316  1.00  0.00           O
ATOM    908  N   PHE A 823     507.284 525.440 527.501  1.00  0.00           N
ATOM    909  CA  PHE A 823     507.895 525.491 528.797  1.00  0.00           C
ATOM    910  CB  PHE A 823     509.395 525.826 528.763  1.00  0.00           C
ATOM    911  CG  PHE A 823     510.103 524.565 528.419  1.00  0.00           C
ATOM    912  CD1 PHE A 823     510.228 524.147 527.115  1.00  0.00           C
ATOM    913  CE1 PHE A 823     510.885 522.975 526.825  1.00  0.00           C
ATOM    914  CZ  PHE A 823     511.420 522.215 527.838  1.00  0.00           C
ATOM    915  CD2 PHE A 823     510.639 523.798 529.426  1.00  0.00           C
ATOM    916  CE2 PHE A 823     511.297 522.627 529.143  1.00  0.00           C
ATOM    917  C   PHE A 823     507.220 526.517 529.662  1.00  0.00           C
ATOM    918  O   PHE A 823     507.110 526.346 530.876  1.00  0.00           O
ATOM    919  N   ASN A 824     506.788 527.637 529.065  1.00  0.00           N
ATOM    920  CA  ASN A 824     506.171 528.709 529.796  1.00  0.00           C
ATOM    921  CB  ASN A 824     505.951 529.964 528.935  1.00  0.00           C
ATOM    922  CG  ASN A 824     507.323 530.543 528.618  1.00  0.00           C
ATOM    923  OD1 ASN A 824     508.317 530.199 529.257  1.00  0.00           O
ATOM    924  ND2 ASN A 824     507.382 531.455 527.611  1.00  0.00           N
ATOM    925  C   ASN A 824     504.836 528.298 530.363  1.00  0.00           C
ATOM    926  O   ASN A 824     504.339 528.921 531.296  1.00  0.00           O
ATOM    927  N   LYS A 825     504.151 527.336 529.728  1.00  0.00           N
ATOM    928  CA  LYS A 825     502.842 526.868 530.120  1.00  0.00           C
ATOM    929  CB  LYS A 825     502.073 526.232 528.950  1.00  0.00           C
ATOM    930  CG  LYS A 825     501.346 527.249 528.065  1.00  0.00           C
ATOM    931  CD  LYS A 825     502.254 528.274 527.385  1.00  0.00           C
ATOM    932  CE  LYS A 825     502.235 529.641 528.074  1.00  0.00           C
ATOM    933  NZ  LYS A 825     503.141 530.576 527.371  1.00  0.00           N
ATOM    934  C   LYS A 825     502.765 525.908 531.286  1.00  0.00           C
ATOM    935  O   LYS A 825     501.721 525.848 531.935  1.00  0.00           O
ATOM    936  N   VAL A 826     503.795 525.075 531.561  1.00  0.00           N
ATOM    937  CA  VAL A 826     503.589 524.073 532.582  1.00  0.00           C
ATOM    938  CB  VAL A 826     503.947 522.691 532.118  1.00  0.00           C
ATOM    939  CG1 VAL A 826     503.760 521.707 533.286  1.00  0.00           C
ATOM    940  CG2 VAL A 826     503.109 522.365 530.871  1.00  0.00           C
ATOM    941  C   VAL A 826     504.438 524.344 533.783  1.00  0.00           C
ATOM    942  O   VAL A 826     505.657 524.469 533.687  1.00  0.00           O
ATOM    943  N   THR A 827     503.830 524.412 534.983  1.00  0.00           N
ATOM    944  CA  THR A 827     504.701 524.713 536.076  1.00  0.00           C
ATOM    945  CB  THR A 827     504.677 526.157 536.485  1.00  0.00           C
ATOM    946  OG1 THR A 827     503.354 526.540 536.829  1.00  0.00           O
ATOM    947  CG2 THR A 827     505.215 527.030 535.344  1.00  0.00           C
ATOM    948  C   THR A 827     504.377 523.955 537.330  1.00  0.00           C
ATOM    949  O   THR A 827     503.219 523.714 537.636  1.00  0.00           O
ATOM    950  N   LEU A 828     505.381 523.561 538.147  1.00  0.00           N
ATOM    951  CA  LEU A 828     504.919 522.894 539.312  1.00  0.00           C
ATOM    952  CB  LEU A 828     504.350 521.474 539.233  1.00  0.00           C
ATOM    953  CG  LEU A 828     503.833 520.793 540.553  1.00  0.00           C
ATOM    954  CD1 LEU A 828     502.555 521.406 541.116  1.00  0.00           C
ATOM    955  CD2 LEU A 828     503.764 519.271 540.380  1.00  0.00           C
ATOM    956  C   LEU A 828     505.974 522.768 540.306  1.00  0.00           C
ATOM    957  O   LEU A 828     506.428 523.647 541.025  1.00  0.00           O
ATOM    958  N   ALA A 829     506.473 521.568 540.276  1.00  0.00           N
ATOM    959  CA  ALA A 829     507.379 521.289 541.257  1.00  0.00           C
ATOM    960  CB  ALA A 829     507.716 519.787 541.352  1.00  0.00           C
ATOM    961  C   ALA A 829     508.546 521.978 540.836  1.00  0.00           C
ATOM    962  O   ALA A 829     508.626 522.517 539.732  1.00  0.00           O
ATOM    963  N   ASP A 830     509.454 522.123 541.763  1.00  0.00           N
ATOM    964  CA  ASP A 830     510.467 522.700 541.034  1.00  0.00           C
ATOM    965  CB  ASP A 830     511.516 523.537 541.771  1.00  0.00           C
ATOM    966  CG  ASP A 830     512.163 524.449 540.732  1.00  0.00           C
ATOM    967  OD1 ASP A 830     511.490 524.737 539.705  1.00  0.00           O
ATOM    968  OD2 ASP A 830     513.332 524.865 540.942  1.00  0.00           O
ATOM    969  C   ASP A 830     511.133 521.605 540.374  1.00  0.00           C
ATOM    970  O   ASP A 830     511.592 520.668 541.019  1.00  0.00           O
ATOM    971  N   ALA A 831     510.960 521.588 539.062  1.00  0.00           N
ATOM    972  CA  ALA A 831     511.796 520.722 538.369  1.00  0.00           C
ATOM    973  CB  ALA A 831     511.446 520.553 536.899  1.00  0.00           C
ATOM    974  C   ALA A 831     513.082 521.466 538.387  1.00  0.00           C
ATOM    975  O   ALA A 831     514.156 520.900 538.476  1.00  0.00           O
ATOM    976  N   GLY A 832     513.007 522.800 538.334  1.00  0.00           N
ATOM    977  CA  GLY A 832     514.222 523.521 538.180  1.00  0.00           C
ATOM    978  C   GLY A 832     514.105 524.139 536.838  1.00  0.00           C
ATOM    979  O   GLY A 832     514.912 524.988 536.474  1.00  0.00           O
ATOM    980  N   PHE A 833     513.044 523.740 536.097  1.00  0.00           N
ATOM    981  CA  PHE A 833     512.865 524.139 534.728  1.00  0.00           C
ATOM    982  CB  PHE A 833     511.450 524.064 534.172  1.00  0.00           C
ATOM    983  CG  PHE A 833     510.757 522.790 534.411  1.00  0.00           C
ATOM    984  CD1 PHE A 833     511.109 521.651 533.733  1.00  0.00           C
ATOM    985  CE1 PHE A 833     510.416 520.488 533.962  1.00  0.00           C
ATOM    986  CZ  PHE A 833     509.368 520.466 534.855  1.00  0.00           C
ATOM    987  CD2 PHE A 833     509.709 522.770 535.300  1.00  0.00           C
ATOM    988  CE2 PHE A 833     509.014 521.610 535.531  1.00  0.00           C
ATOM    989  C   PHE A 833     512.844 525.618 534.750  1.00  0.00           C
ATOM    990  O   PHE A 833     513.545 526.296 534.011  1.00  0.00           O
ATOM    991  N   ILE A 834     511.967 526.164 535.596  1.00  0.00           N
ATOM    992  CA  ILE A 834     511.937 527.565 535.463  1.00  0.00           C
ATOM    993  CB  ILE A 834     510.558 528.213 535.405  1.00  0.00           C
ATOM    994  CG2 ILE A 834     509.963 527.829 534.054  1.00  0.00           C
ATOM    995  CG1 ILE A 834     509.629 527.925 536.599  1.00  0.00           C
ATOM    996  CD1 ILE A 834     509.782 528.877 537.779  1.00  0.00           C
ATOM    997  C   ILE A 834     512.816 528.208 536.478  1.00  0.00           C
ATOM    998  O   ILE A 834     512.476 528.373 537.637  1.00  0.00           O
ATOM    999  N   LYS A 835     514.026 528.551 536.026  1.00  0.00           N
ATOM   1000  CA  LYS A 835     515.058 529.191 536.790  1.00  0.00           C
ATOM   1001  CB  LYS A 835     516.382 529.333 536.058  1.00  0.00           C
ATOM   1002  CG  LYS A 835     517.031 527.981 535.806  1.00  0.00           C
ATOM   1003  CD  LYS A 835     518.152 528.072 534.779  1.00  0.00           C
ATOM   1004  CE  LYS A 835     517.675 528.627 533.436  1.00  0.00           C
ATOM   1005  NZ  LYS A 835     518.833 528.874 532.551  1.00  0.00           N
ATOM   1006  C   LYS A 835     514.553 530.545 537.050  1.00  0.00           C
ATOM   1007  O   LYS A 835     514.990 531.268 537.946  1.00  0.00           O
ATOM   1008  N   GLN A 836     513.603 530.899 536.183  1.00  0.00           N
ATOM   1009  CA  GLN A 836     512.899 532.113 536.268  1.00  0.00           C
ATOM   1010  CB  GLN A 836     511.642 532.094 535.416  1.00  0.00           C
ATOM   1011  CG  GLN A 836     511.896 531.726 533.970  1.00  0.00           C
ATOM   1012  CD  GLN A 836     510.550 531.275 533.448  1.00  0.00           C
ATOM   1013  OE1 GLN A 836     510.295 531.299 532.246  1.00  0.00           O
ATOM   1014  NE2 GLN A 836     509.664 530.841 534.385  1.00  0.00           N
ATOM   1015  C   GLN A 836     512.394 532.167 537.638  1.00  0.00           C
ATOM   1016  O   GLN A 836     512.224 531.152 538.312  1.00  0.00           O
ATOM   1017  N   TYR A 837     512.094 533.382 538.090  1.00  0.00           N
ATOM   1018  CA  TYR A 837     511.699 533.397 539.445  1.00  0.00           C
ATOM   1019  CB  TYR A 837     512.076 534.721 540.118  1.00  0.00           C
ATOM   1020  CG  TYR A 837     513.532 534.568 540.373  1.00  0.00           C
ATOM   1021  CD1 TYR A 837     513.937 533.910 541.510  1.00  0.00           C
ATOM   1022  CE1 TYR A 837     515.270 533.738 541.787  1.00  0.00           C
ATOM   1023  CZ  TYR A 837     516.212 534.221 540.914  1.00  0.00           C
ATOM   1024  OH  TYR A 837     517.583 534.047 541.194  1.00  0.00           O
ATOM   1025  CD2 TYR A 837     514.479 535.043 539.496  1.00  0.00           C
ATOM   1026  CE2 TYR A 837     515.817 534.872 539.768  1.00  0.00           C
ATOM   1027  C   TYR A 837     510.241 533.165 539.538  1.00  0.00           C
ATOM   1028  O   TYR A 837     509.455 534.088 539.663  1.00  0.00           O
ATOM   1029  N   GLY A 838     509.781 531.918 539.621  1.00  0.00           N
ATOM   1030  CA  GLY A 838     508.374 531.964 539.859  1.00  0.00           C
ATOM   1031  C   GLY A 838     507.686 530.698 539.462  1.00  0.00           C
ATOM   1032  O   GLY A 838     506.917 530.664 538.503  1.00  0.00           O
ATOM   1033  N   ASP A 839     508.002 529.587 540.177  1.00  0.00           N
ATOM   1034  CA  ASP A 839     507.292 528.407 539.812  1.00  0.00           C
ATOM   1035  CB  ASP A 839     507.887 527.127 540.371  1.00  0.00           C
ATOM   1036  CG  ASP A 839     509.325 526.924 539.941  1.00  0.00           C
ATOM   1037  OD1 ASP A 839     509.549 526.355 538.843  1.00  0.00           O
ATOM   1038  OD2 ASP A 839     510.223 527.303 540.738  1.00  0.00           O
ATOM   1039  C   ASP A 839     505.880 528.343 540.187  1.00  0.00           C
ATOM   1040  O   ASP A 839     505.016 529.102 539.812  1.00  0.00           O
ATOM   1041  N   CYS A 840     505.631 527.478 541.163  1.00  0.00           N
ATOM   1042  CA  CYS A 840     504.302 527.267 541.623  1.00  0.00           C
ATOM   1043  CB  CYS A 840     503.676 525.936 541.189  1.00  0.00           C
ATOM   1044  SG  CYS A 840     504.037 524.633 542.409  1.00  0.00           S
ATOM   1045  C   CYS A 840     504.653 527.076 542.929  1.00  0.00           C
ATOM   1046  O   CYS A 840     503.854 527.279 543.828  1.00  0.00           O
ATOM   1047  N   LEU A 841     505.947 526.778 543.015  1.00  0.00           N
ATOM   1048  CA  LEU A 841     506.522 526.637 544.268  1.00  0.00           C
ATOM   1049  CB  LEU A 841     508.071 526.692 544.242  1.00  0.00           C
ATOM   1050  CG  LEU A 841     508.892 525.515 543.699  1.00  0.00           C
ATOM   1051  CD1 LEU A 841     508.407 525.025 542.338  1.00  0.00           C
ATOM   1052  CD2 LEU A 841     510.364 525.955 543.619  1.00  0.00           C
ATOM   1053  C   LEU A 841     506.251 527.956 544.859  1.00  0.00           C
ATOM   1054  O   LEU A 841     505.865 528.101 546.011  1.00  0.00           O
ATOM   1055  N   GLY A 842     506.381 528.973 544.023  1.00  0.00           N
ATOM   1056  CA  GLY A 842     506.104 530.281 544.455  1.00  0.00           C
ATOM   1057  C   GLY A 842     507.316 530.931 543.963  1.00  0.00           C
ATOM   1058  O   GLY A 842     508.300 530.279 543.621  1.00  0.00           O
ATOM   1059  N   ASP A 843     507.202 532.249 543.885  1.00  0.00           N
ATOM   1060  CA  ASP A 843     508.226 533.097 543.429  1.00  0.00           C
ATOM   1061  CB  ASP A 843     507.734 534.486 543.055  1.00  0.00           C
ATOM   1062  CG  ASP A 843     506.793 534.268 541.879  1.00  0.00           C
ATOM   1063  OD1 ASP A 843     506.573 533.090 541.497  1.00  0.00           O
ATOM   1064  OD2 ASP A 843     506.259 535.279 541.358  1.00  0.00           O
ATOM   1065  C   ASP A 843     509.244 533.136 544.499  1.00  0.00           C
ATOM   1066  O   ASP A 843     510.386 533.515 544.261  1.00  0.00           O
ATOM   1067  N   ILE A 844     508.858 532.704 545.722  1.00  0.00           N
ATOM   1068  CA  ILE A 844     509.701 532.723 546.895  1.00  0.00           C
ATOM   1069  CB  ILE A 844     508.814 532.638 548.109  1.00  0.00           C
ATOM   1070  CG2 ILE A 844     508.306 531.186 548.241  1.00  0.00           C
ATOM   1071  CG1 ILE A 844     509.454 533.255 549.360  1.00  0.00           C
ATOM   1072  CD1 ILE A 844     510.739 532.612 549.860  1.00  0.00           C
ATOM   1073  C   ILE A 844     510.596 531.530 546.812  1.00  0.00           C
ATOM   1074  O   ILE A 844     510.936 530.834 547.765  1.00  0.00           O
ATOM   1075  N   ALA A 845     511.075 531.356 545.596  1.00  0.00           N
ATOM   1076  CA  ALA A 845     511.752 530.260 545.009  1.00  0.00           C
ATOM   1077  CB  ALA A 845     511.641 530.198 543.474  1.00  0.00           C
ATOM   1078  C   ALA A 845     513.144 530.004 545.379  1.00  0.00           C
ATOM   1079  O   ALA A 845     513.696 529.067 544.818  1.00  0.00           O
ATOM   1080  N   ALA A 846     513.801 530.867 546.163  1.00  0.00           N
ATOM   1081  CA  ALA A 846     515.214 530.728 546.326  1.00  0.00           C
ATOM   1082  CB  ALA A 846     515.767 531.636 547.408  1.00  0.00           C
ATOM   1083  C   ALA A 846     515.719 529.332 546.532  1.00  0.00           C
ATOM   1084  O   ALA A 846     516.202 528.675 545.617  1.00  0.00           O
ATOM   1085  N   ARG A 847     515.524 528.780 547.715  1.00  0.00           N
ATOM   1086  CA  ARG A 847     516.249 527.606 548.087  1.00  0.00           C
ATOM   1087  CB  ARG A 847     515.831 527.140 549.482  1.00  0.00           C
ATOM   1088  CG  ARG A 847     516.050 528.206 550.553  1.00  0.00           C
ATOM   1089  CD  ARG A 847     517.456 528.168 551.146  1.00  0.00           C
ATOM   1090  NE  ARG A 847     518.416 528.204 550.007  1.00  0.00           N
ATOM   1091  CZ  ARG A 847     519.757 528.223 550.252  1.00  0.00           C
ATOM   1092  NH1 ARG A 847     520.211 528.238 551.539  1.00  0.00           N
ATOM   1093  NH2 ARG A 847     520.642 528.221 549.212  1.00  0.00           N
ATOM   1094  C   ARG A 847     516.096 526.439 547.167  1.00  0.00           C
ATOM   1095  O   ARG A 847     517.085 525.907 546.673  1.00  0.00           O
ATOM   1096  N   ASP A 848     514.897 525.991 546.836  1.00  0.00           N
ATOM   1097  CA  ASP A 848     515.049 524.737 546.206  1.00  0.00           C
ATOM   1098  CB  ASP A 848     514.378 523.563 546.952  1.00  0.00           C
ATOM   1099  CG  ASP A 848     514.785 523.460 548.411  1.00  0.00           C
ATOM   1100  OD1 ASP A 848     515.570 524.323 548.877  1.00  0.00           O
ATOM   1101  OD2 ASP A 848     514.283 522.522 549.089  1.00  0.00           O
ATOM   1102  C   ASP A 848     514.119 524.770 545.048  1.00  0.00           C
ATOM   1103  O   ASP A 848     514.179 525.495 544.056  1.00  0.00           O
ATOM   1104  N   LEU A 849     513.342 523.719 545.183  1.00  0.00           N
ATOM   1105  CA  LEU A 849     512.110 523.375 544.642  1.00  0.00           C
ATOM   1106  CB  LEU A 849     511.719 521.912 544.643  1.00  0.00           C
ATOM   1107  CG  LEU A 849     512.478 521.117 543.600  1.00  0.00           C
ATOM   1108  CD1 LEU A 849     513.981 521.216 543.869  1.00  0.00           C
ATOM   1109  CD2 LEU A 849     511.958 519.678 543.544  1.00  0.00           C
ATOM   1110  C   LEU A 849     511.170 523.969 545.615  1.00  0.00           C
ATOM   1111  O   LEU A 849     510.030 523.526 545.641  1.00  0.00           O
ATOM   1112  N   ILE A 850     511.683 524.925 546.435  1.00  0.00           N
ATOM   1113  CA  ILE A 850     511.299 525.518 547.703  1.00  0.00           C
ATOM   1114  CB  ILE A 850     512.094 526.562 548.341  1.00  0.00           C
ATOM   1115  CG2 ILE A 850     513.222 525.866 549.077  1.00  0.00           C
ATOM   1116  CG1 ILE A 850     512.351 527.748 547.437  1.00  0.00           C
ATOM   1117  CD1 ILE A 850     512.777 528.920 548.299  1.00  0.00           C
ATOM   1118  C   ILE A 850     509.948 525.943 547.937  1.00  0.00           C
ATOM   1119  O   ILE A 850     509.718 526.819 548.761  1.00  0.00           O
ATOM   1120  N   CYS A 851     509.031 525.669 547.082  1.00  0.00           N
ATOM   1121  CA  CYS A 851     507.861 525.927 547.849  1.00  0.00           C
ATOM   1122  CB  CYS A 851     506.557 525.659 547.053  1.00  0.00           C
ATOM   1123  SG  CYS A 851     506.583 524.121 546.063  1.00  0.00           S
ATOM   1124  C   CYS A 851     507.837 524.919 548.962  1.00  0.00           C
ATOM   1125  O   CYS A 851     507.733 525.236 550.141  1.00  0.00           O
ATOM   1126  N   ALA A 852     508.157 523.706 548.543  1.00  0.00           N
ATOM   1127  CA  ALA A 852     507.958 522.611 549.386  1.00  0.00           C
ATOM   1128  CB  ALA A 852     508.402 521.224 548.876  1.00  0.00           C
ATOM   1129  C   ALA A 852     508.532 522.732 550.731  1.00  0.00           C
ATOM   1130  O   ALA A 852     509.716 522.496 550.956  1.00  0.00           O
ATOM   1131  N   GLN A 853     507.635 522.986 551.692  1.00  0.00           N
ATOM   1132  CA  GLN A 853     508.156 522.903 553.002  1.00  0.00           C
ATOM   1133  CB  GLN A 853     507.344 523.449 554.207  1.00  0.00           C
ATOM   1134  CG  GLN A 853     507.536 524.936 554.381  1.00  0.00           C
ATOM   1135  CD  GLN A 853     507.262 525.482 553.000  1.00  0.00           C
ATOM   1136  OE1 GLN A 853     508.063 526.229 552.445  1.00  0.00           O
ATOM   1137  NE2 GLN A 853     506.091 525.093 552.432  1.00  0.00           N
ATOM   1138  C   GLN A 853     508.035 521.439 553.343  1.00  0.00           C
ATOM   1139  O   GLN A 853     507.477 521.099 554.368  1.00  0.00           O
ATOM   1140  N   LYS A 854     508.467 520.607 552.376  1.00  0.00           N
ATOM   1141  CA  LYS A 854     508.487 519.196 552.253  1.00  0.00           C
ATOM   1142  CB  LYS A 854     508.572 518.620 550.834  1.00  0.00           C
ATOM   1143  CG  LYS A 854     507.257 518.816 550.080  1.00  0.00           C
ATOM   1144  CD  LYS A 854     506.006 518.397 550.850  1.00  0.00           C
ATOM   1145  CE  LYS A 854     504.729 518.947 550.208  1.00  0.00           C
ATOM   1146  NZ  LYS A 854     503.582 518.818 551.133  1.00  0.00           N
ATOM   1147  C   LYS A 854     509.573 518.639 553.084  1.00  0.00           C
ATOM   1148  O   LYS A 854     509.857 517.444 553.058  1.00  0.00           O
ATOM   1149  N   PHE A 855     510.202 519.515 553.862  1.00  0.00           N
ATOM   1150  CA  PHE A 855     511.376 519.207 554.622  1.00  0.00           C
ATOM   1151  CB  PHE A 855     511.726 520.281 555.666  1.00  0.00           C
ATOM   1152  CG  PHE A 855     512.052 521.543 554.949  1.00  0.00           C
ATOM   1153  CD1 PHE A 855     513.242 521.680 554.272  1.00  0.00           C
ATOM   1154  CE1 PHE A 855     513.539 522.850 553.615  1.00  0.00           C
ATOM   1155  CZ  PHE A 855     512.649 523.896 553.635  1.00  0.00           C
ATOM   1156  CD2 PHE A 855     511.171 522.598 554.972  1.00  0.00           C
ATOM   1157  CE2 PHE A 855     511.464 523.769 554.317  1.00  0.00           C
ATOM   1158  C   PHE A 855     511.286 517.883 555.406  1.00  0.00           C
ATOM   1159  O   PHE A 855     512.316 517.427 555.908  1.00  0.00           O
ATOM   1160  N   ASN A 856     510.090 517.285 555.657  1.00  0.00           N
ATOM   1161  CA  ASN A 856     509.943 516.060 556.430  1.00  0.00           C
ATOM   1162  CB  ASN A 856     508.489 515.869 556.871  1.00  0.00           C
ATOM   1163  CG  ASN A 856     508.124 517.122 557.648  1.00  0.00           C
ATOM   1164  OD1 ASN A 856     508.659 517.378 558.725  1.00  0.00           O
ATOM   1165  ND2 ASN A 856     507.206 517.942 557.070  1.00  0.00           N
ATOM   1166  C   ASN A 856     510.334 514.815 555.661  1.00  0.00           C
ATOM   1167  O   ASN A 856     509.597 513.826 555.657  1.00  0.00           O
ATOM   1168  N   GLY A 857     511.538 514.799 555.051  1.00  0.00           N
ATOM   1169  CA  GLY A 857     512.062 513.615 554.418  1.00  0.00           C
ATOM   1170  C   GLY A 857     511.585 513.444 553.005  1.00  0.00           C
ATOM   1171  O   GLY A 857     511.838 512.408 552.392  1.00  0.00           O
ATOM   1172  N   LEU A 858     510.893 514.441 552.429  1.00  0.00           N
ATOM   1173  CA  LEU A 858     510.419 514.275 551.086  1.00  0.00           C
ATOM   1174  CB  LEU A 858     508.973 514.775 550.969  1.00  0.00           C
ATOM   1175  CG  LEU A 858     508.041 514.000 551.921  1.00  0.00           C
ATOM   1176  CD1 LEU A 858     506.661 514.642 552.034  1.00  0.00           C
ATOM   1177  CD2 LEU A 858     507.937 512.529 551.517  1.00  0.00           C
ATOM   1178  C   LEU A 858     511.301 515.118 550.210  1.00  0.00           C
ATOM   1179  O   LEU A 858     511.513 516.297 550.489  1.00  0.00           O
ATOM   1180  N   THR A 859     511.847 514.526 549.124  1.00  0.00           N
ATOM   1181  CA  THR A 859     512.769 515.233 548.279  1.00  0.00           C
ATOM   1182  CB  THR A 859     514.205 514.847 548.490  1.00  0.00           C
ATOM   1183  OG1 THR A 859     514.400 513.478 548.164  1.00  0.00           O
ATOM   1184  CG2 THR A 859     514.578 515.104 549.960  1.00  0.00           C
ATOM   1185  C   THR A 859     512.464 514.931 546.842  1.00  0.00           C
ATOM   1186  O   THR A 859     511.725 513.997 546.538  1.00  0.00           O
ATOM   1187  N   VAL A 860     513.018 515.747 545.914  1.00  0.00           N
ATOM   1188  CA  VAL A 860     512.834 515.480 544.508  1.00  0.00           C
ATOM   1189  CB  VAL A 860     512.151 516.594 543.767  1.00  0.00           C
ATOM   1190  CG1 VAL A 860     512.065 516.219 542.278  1.00  0.00           C
ATOM   1191  CG2 VAL A 860     510.780 516.839 544.421  1.00  0.00           C
ATOM   1192  C   VAL A 860     514.188 515.269 543.879  1.00  0.00           C
ATOM   1193  O   VAL A 860     515.143 515.989 544.168  1.00  0.00           O
ATOM   1194  N   LEU A 861     514.292 514.267 542.979  1.00  0.00           N
ATOM   1195  CA  LEU A 861     515.539 513.899 542.360  1.00  0.00           C
ATOM   1196  CB  LEU A 861     515.677 512.369 542.352  1.00  0.00           C
ATOM   1197  CG  LEU A 861     517.042 511.829 541.929  1.00  0.00           C
ATOM   1198  CD1 LEU A 861     518.131 512.242 542.928  1.00  0.00           C
ATOM   1199  CD2 LEU A 861     516.977 510.309 541.735  1.00  0.00           C
ATOM   1200  C   LEU A 861     515.529 514.390 540.928  1.00  0.00           C
ATOM   1201  O   LEU A 861     514.487 514.370 540.277  1.00  0.00           O
ATOM   1202  N   PRO A 862     516.650 514.839 540.403  1.00  0.00           N
ATOM   1203  CD  PRO A 862     517.709 515.378 541.237  1.00  0.00           C
ATOM   1204  CA  PRO A 862     516.698 515.375 539.056  1.00  0.00           C
ATOM   1205  CB  PRO A 862     517.941 516.266 538.998  1.00  0.00           C
ATOM   1206  CG  PRO A 862     518.766 515.865 540.234  1.00  0.00           C
ATOM   1207  C   PRO A 862     516.669 514.332 537.972  1.00  0.00           C
ATOM   1208  O   PRO A 862     517.062 513.195 538.229  1.00  0.00           O
ATOM   1209  N   PRO A 863     516.207 514.688 536.793  1.00  0.00           N
ATOM   1210  CD  PRO A 863     515.127 515.659 536.697  1.00  0.00           C
ATOM   1211  CA  PRO A 863     516.197 513.773 535.676  1.00  0.00           C
ATOM   1212  CB  PRO A 863     515.231 514.357 534.649  1.00  0.00           C
ATOM   1213  CG  PRO A 863     514.280 515.223 535.489  1.00  0.00           C
ATOM   1214  C   PRO A 863     517.578 513.627 535.123  1.00  0.00           C
ATOM   1215  O   PRO A 863     518.390 514.533 535.304  1.00  0.00           O
ATOM   1216  N   LEU A 864     517.871 512.489 534.465  1.00  0.00           N
ATOM   1217  CA  LEU A 864     519.162 512.268 533.877  1.00  0.00           C
ATOM   1218  CB  LEU A 864     519.327 510.845 533.316  1.00  0.00           C
ATOM   1219  CG  LEU A 864     520.708 510.591 532.682  1.00  0.00           C
ATOM   1220  CD1 LEU A 864     521.829 510.674 533.731  1.00  0.00           C
ATOM   1221  CD2 LEU A 864     520.727 509.271 531.893  1.00  0.00           C
ATOM   1222  C   LEU A 864     519.363 513.223 532.739  1.00  0.00           C
ATOM   1223  O   LEU A 864     520.410 513.862 532.637  1.00  0.00           O
ATOM   1224  N   LEU A 865     518.351 513.367 531.854  1.00  0.00           N
ATOM   1225  CA  LEU A 865     518.522 514.230 530.720  1.00  0.00           C
ATOM   1226  CB  LEU A 865     517.897 513.710 529.411  1.00  0.00           C
ATOM   1227  CG  LEU A 865     518.643 512.508 528.793  1.00  0.00           C
ATOM   1228  CD1 LEU A 865     518.548 511.256 529.679  1.00  0.00           C
ATOM   1229  CD2 LEU A 865     518.190 512.255 527.346  1.00  0.00           C
ATOM   1230  C   LEU A 865     517.911 515.555 531.038  1.00  0.00           C
ATOM   1231  O   LEU A 865     516.814 515.641 531.588  1.00  0.00           O
ATOM   1232  N   THR A 866     518.648 516.631 530.696  1.00  0.00           N
ATOM   1233  CA  THR A 866     518.236 517.980 530.938  1.00  0.00           C
ATOM   1234  CB  THR A 866     519.403 518.912 531.117  1.00  0.00           C
ATOM   1235  OG1 THR A 866     518.954 520.229 531.386  1.00  0.00           O
ATOM   1236  CG2 THR A 866     520.253 518.897 529.839  1.00  0.00           C
ATOM   1237  C   THR A 866     517.420 518.459 529.771  1.00  0.00           C
ATOM   1238  O   THR A 866     517.325 517.788 528.745  1.00  0.00           O
ATOM   1239  N   ASP A 867     516.815 519.659 529.908  1.00  0.00           N
ATOM   1240  CA  ASP A 867     515.955 520.223 528.902  1.00  0.00           C
ATOM   1241  CB  ASP A 867     515.396 521.606 529.292  1.00  0.00           C
ATOM   1242  CG  ASP A 867     514.418 521.468 530.457  1.00  0.00           C
ATOM   1243  OD1 ASP A 867     514.190 520.321 530.927  1.00  0.00           O
ATOM   1244  OD2 ASP A 867     513.880 522.522 530.889  1.00  0.00           O
ATOM   1245  C   ASP A 867     516.743 520.414 527.640  1.00  0.00           C
ATOM   1246  O   ASP A 867     516.224 520.209 526.543  1.00  0.00           O
ATOM   1247  N   GLU A 868     518.019 520.829 527.764  1.00  0.00           N
ATOM   1248  CA  GLU A 868     518.853 521.053 526.616  1.00  0.00           C
ATOM   1249  CB  GLU A 868     520.255 521.561 526.983  1.00  0.00           C
ATOM   1250  CG  GLU A 868     521.139 521.798 525.758  1.00  0.00           C
ATOM   1251  CD  GLU A 868     522.572 521.968 526.239  1.00  0.00           C
ATOM   1252  OE1 GLU A 868     522.757 522.389 527.413  1.00  0.00           O
ATOM   1253  OE2 GLU A 868     523.500 521.672 525.440  1.00  0.00           O
ATOM   1254  C   GLU A 868     519.054 519.759 525.888  1.00  0.00           C
ATOM   1255  O   GLU A 868     519.018 519.723 524.659  1.00  0.00           O
ATOM   1256  N   MET A 869     519.265 518.658 526.636  1.00  0.00           N
ATOM   1257  CA  MET A 869     519.534 517.367 526.060  1.00  0.00           C
ATOM   1258  CB  MET A 869     519.685 516.270 527.127  1.00  0.00           C
ATOM   1259  CG  MET A 869     520.765 516.517 528.182  1.00  0.00           C
ATOM   1260  SD  MET A 869     522.481 516.386 527.609  1.00  0.00           S
ATOM   1261  CE  MET A 869     523.186 516.672 529.259  1.00  0.00           C
ATOM   1262  C   MET A 869     518.343 516.958 525.255  1.00  0.00           C
ATOM   1263  O   MET A 869     518.474 516.406 524.163  1.00  0.00           O
ATOM   1264  N   ILE A 870     517.137 517.199 525.800  1.00  0.00           N
ATOM   1265  CA  ILE A 870     515.930 516.834 525.122  1.00  0.00           C
ATOM   1266  CB  ILE A 870     514.703 517.058 525.956  1.00  0.00           C
ATOM   1267  CG2 ILE A 870     513.475 516.744 525.084  1.00  0.00           C
ATOM   1268  CG1 ILE A 870     514.778 516.215 527.244  1.00  0.00           C
ATOM   1269  CD1 ILE A 870     514.897 514.710 526.995  1.00  0.00           C
ATOM   1270  C   ILE A 870     515.815 517.654 523.868  1.00  0.00           C
ATOM   1271  O   ILE A 870     515.418 517.148 522.821  1.00  0.00           O
ATOM   1272  N   ALA A 871     516.158 518.955 523.949  1.00  0.00           N
ATOM   1273  CA  ALA A 871     516.062 519.855 522.830  1.00  0.00           C
ATOM   1274  CB  ALA A 871     516.446 521.301 523.195  1.00  0.00           C
ATOM   1275  C   ALA A 871     516.980 519.403 521.735  1.00  0.00           C
ATOM   1276  O   ALA A 871     516.637 519.490 520.556  1.00  0.00           O
ATOM   1277  N   GLN A 872     518.189 518.933 522.093  1.00  0.00           N
ATOM   1278  CA  GLN A 872     519.118 518.489 521.095  1.00  0.00           C
ATOM   1279  CB  GLN A 872     520.545 518.288 521.648  1.00  0.00           C
ATOM   1280  CG  GLN A 872     520.689 517.292 522.796  1.00  0.00           C
ATOM   1281  CD  GLN A 872     522.044 517.558 523.447  1.00  0.00           C
ATOM   1282  OE1 GLN A 872     522.891 516.670 523.544  1.00  0.00           O
ATOM   1283  NE2 GLN A 872     522.255 518.819 523.912  1.00  0.00           N
ATOM   1284  C   GLN A 872     518.570 517.272 520.407  1.00  0.00           C
ATOM   1285  O   GLN A 872     518.736 517.122 519.197  1.00  0.00           O
ATOM   1286  N   TYR A 873     517.905 516.362 521.149  1.00  0.00           N
ATOM   1287  CA  TYR A 873     517.303 515.216 520.516  1.00  0.00           C
ATOM   1288  CB  TYR A 873     516.777 514.132 521.474  1.00  0.00           C
ATOM   1289  CG  TYR A 873     517.928 513.308 521.948  1.00  0.00           C
ATOM   1290  CD1 TYR A 873     518.434 512.325 521.129  1.00  0.00           C
ATOM   1291  CE1 TYR A 873     519.490 511.543 521.533  1.00  0.00           C
ATOM   1292  CZ  TYR A 873     520.056 511.745 522.767  1.00  0.00           C
ATOM   1293  OH  TYR A 873     521.138 510.942 523.186  1.00  0.00           O
ATOM   1294  CD2 TYR A 873     518.508 513.512 523.179  1.00  0.00           C
ATOM   1295  CE2 TYR A 873     519.565 512.731 523.589  1.00  0.00           C
ATOM   1296  C   TYR A 873     516.158 515.630 519.632  1.00  0.00           C
ATOM   1297  O   TYR A 873     516.005 515.107 518.530  1.00  0.00           O
ATOM   1298  N   THR A 874     515.317 516.578 520.089  1.00  0.00           N
ATOM   1299  CA  THR A 874     514.167 517.002 519.336  1.00  0.00           C
ATOM   1300  CB  THR A 874     513.408 518.075 520.061  1.00  0.00           C
ATOM   1301  OG1 THR A 874     513.086 517.644 521.374  1.00  0.00           O
ATOM   1302  CG2 THR A 874     512.109 518.352 519.298  1.00  0.00           C
ATOM   1303  C   THR A 874     514.656 517.585 518.044  1.00  0.00           C
ATOM   1304  O   THR A 874     514.073 517.362 516.983  1.00  0.00           O
ATOM   1305  N   SER A 875     515.751 518.365 518.114  1.00  0.00           N
ATOM   1306  CA  SER A 875     516.332 518.990 516.958  1.00  0.00           C
ATOM   1307  CB  SER A 875     517.531 519.885 517.309  1.00  0.00           C
ATOM   1308  OG  SER A 875     517.120 520.943 518.161  1.00  0.00           O
ATOM   1309  C   SER A 875     516.837 517.939 516.013  1.00  0.00           C
ATOM   1310  O   SER A 875     516.643 518.048 514.803  1.00  0.00           O
ATOM   1311  N   ALA A 876     517.502 516.892 516.542  1.00  0.00           N
ATOM   1312  CA  ALA A 876     518.090 515.865 515.720  1.00  0.00           C
ATOM   1313  CB  ALA A 876     518.870 514.823 516.542  1.00  0.00           C
ATOM   1314  C   ALA A 876     517.021 515.138 514.956  1.00  0.00           C
ATOM   1315  O   ALA A 876     517.182 514.858 513.768  1.00  0.00           O
ATOM   1316  N   LEU A 877     515.902 514.801 515.626  1.00  0.00           N
ATOM   1317  CA  LEU A 877     514.815 514.107 514.989  1.00  0.00           C
ATOM   1318  CB  LEU A 877     513.683 513.740 515.969  1.00  0.00           C
ATOM   1319  CG  LEU A 877     513.962 512.528 516.880  1.00  0.00           C
ATOM   1320  CD1 LEU A 877     513.809 511.210 516.112  1.00  0.00           C
ATOM   1321  CD2 LEU A 877     515.328 512.626 517.565  1.00  0.00           C
ATOM   1322  C   LEU A 877     514.203 514.990 513.943  1.00  0.00           C
ATOM   1323  O   LEU A 877     513.912 514.547 512.833  1.00  0.00           O
ATOM   1324  N   LEU A 878     513.996 516.274 514.285  1.00  0.00           N
ATOM   1325  CA  LEU A 878     513.375 517.240 513.422  1.00  0.00           C
ATOM   1326  CB  LEU A 878     513.245 518.600 514.130  1.00  0.00           C
ATOM   1327  CG  LEU A 878     512.718 519.739 513.243  1.00  0.00           C
ATOM   1328  CD1 LEU A 878     511.286 519.466 512.770  1.00  0.00           C
ATOM   1329  CD2 LEU A 878     512.862 521.098 513.947  1.00  0.00           C
ATOM   1330  C   LEU A 878     514.203 517.461 512.193  1.00  0.00           C
ATOM   1331  O   LEU A 878     513.676 517.499 511.083  1.00  0.00           O
ATOM   1332  N   ALA A 879     515.529 517.618 512.362  1.00  0.00           N
ATOM   1333  CA  ALA A 879     516.394 517.876 511.244  1.00  0.00           C
ATOM   1334  CB  ALA A 879     517.857 518.106 511.658  1.00  0.00           C
ATOM   1335  C   ALA A 879     516.355 516.703 510.317  1.00  0.00           C
ATOM   1336  O   ALA A 879     516.321 516.872 509.098  1.00  0.00           O
ATOM   1337  N   GLY A 880     516.363 515.477 510.877  1.00  0.00           N
ATOM   1338  CA  GLY A 880     516.345 514.288 510.070  1.00  0.00           C
ATOM   1339  C   GLY A 880     515.076 514.233 509.273  1.00  0.00           C
ATOM   1340  O   GLY A 880     515.098 513.917 508.083  1.00  0.00           O
ATOM   1341  N   THR A 881     513.932 514.550 509.911  1.00  0.00           N
ATOM   1342  CA  THR A 881     512.652 514.469 509.262  1.00  0.00           C
ATOM   1343  CB  THR A 881     511.513 514.771 510.194  1.00  0.00           C
ATOM   1344  OG1 THR A 881     511.527 513.864 511.288  1.00  0.00           O
ATOM   1345  CG2 THR A 881     510.190 514.641 509.419  1.00  0.00           C
ATOM   1346  C   THR A 881     512.599 515.447 508.124  1.00  0.00           C
ATOM   1347  O   THR A 881     512.042 515.143 507.071  1.00  0.00           O
ATOM   1348  N   ILE A 882     513.132 516.671 508.316  1.00  0.00           N
ATOM   1349  CA  ILE A 882     513.104 517.647 507.261  1.00  0.00           C
ATOM   1350  CB  ILE A 882     513.529 519.009 507.739  1.00  0.00           C
ATOM   1351  CG2 ILE A 882     513.588 519.948 506.526  1.00  0.00           C
ATOM   1352  CG1 ILE A 882     512.588 519.516 508.843  1.00  0.00           C
ATOM   1353  CD1 ILE A 882     513.120 520.757 509.560  1.00  0.00           C
ATOM   1354  C   ILE A 882     514.015 517.276 506.114  1.00  0.00           C
ATOM   1355  O   ILE A 882     513.613 517.333 504.953  1.00  0.00           O
ATOM   1356  N   THR A 883     515.289 516.939 506.404  1.00  0.00           N
ATOM   1357  CA  THR A 883     516.270 516.681 505.377  1.00  0.00           C
ATOM   1358  CB  THR A 883     517.658 517.131 505.742  1.00  0.00           C
ATOM   1359  OG1 THR A 883     518.556 516.843 504.682  1.00  0.00           O
ATOM   1360  CG2 THR A 883     518.112 516.487 507.054  1.00  0.00           C
ATOM   1361  C   THR A 883     516.296 515.297 504.781  1.00  0.00           C
ATOM   1362  O   THR A 883     516.761 515.145 503.652  1.00  0.00           O
ATOM   1363  N   SER A 884     515.875 514.236 505.506  1.00  0.00           N
ATOM   1364  CA  SER A 884     516.031 512.928 504.918  1.00  0.00           C
ATOM   1365  CB  SER A 884     517.203 512.154 505.544  1.00  0.00           C
ATOM   1366  OG  SER A 884     516.971 511.956 506.931  1.00  0.00           O
ATOM   1367  C   SER A 884     514.803 512.078 505.108  1.00  0.00           C
ATOM   1368  O   SER A 884     514.874 510.856 504.985  1.00  0.00           O
ATOM   1369  N   GLY A 885     513.638 512.687 505.392  1.00  0.00           N
ATOM   1370  CA  GLY A 885     512.404 511.949 505.462  1.00  0.00           C
ATOM   1371  C   GLY A 885     512.415 510.890 506.535  1.00  0.00           C
ATOM   1372  O   GLY A 885     512.416 511.183 507.730  1.00  0.00           O
ATOM   1373  N   TRP A 886     512.161 509.640 506.092  1.00  0.00           N
ATOM   1374  CA  TRP A 886     512.152 508.392 506.816  1.00  0.00           C
ATOM   1375  CB  TRP A 886     511.071 507.421 506.301  1.00  0.00           C
ATOM   1376  CG  TRP A 886     510.954 507.316 504.798  1.00  0.00           C
ATOM   1377  CD1 TRP A 886     511.787 506.748 503.878  1.00  0.00           C
ATOM   1378  NE1 TRP A 886     511.249 506.879 502.617  1.00  0.00           N
ATOM   1379  CE2 TRP A 886     510.039 507.533 502.722  1.00  0.00           C
ATOM   1380  CD2 TRP A 886     509.824 507.820 504.069  1.00  0.00           C
ATOM   1381  CE3 TRP A 886     508.695 508.465 504.491  1.00  0.00           C
ATOM   1382  CZ3 TRP A 886     507.776 508.827 503.531  1.00  0.00           C
ATOM   1383  CZ2 TRP A 886     509.124 507.891 501.772  1.00  0.00           C
ATOM   1384  CH2 TRP A 886     507.987 508.545 502.197  1.00  0.00           C
ATOM   1385  C   TRP A 886     513.473 507.666 506.878  1.00  0.00           C
ATOM   1386  O   TRP A 886     513.643 506.757 507.693  1.00  0.00           O
ATOM   1387  N   THR A 887     514.414 507.993 505.973  1.00  0.00           N
ATOM   1388  CA  THR A 887     515.616 507.227 505.756  1.00  0.00           C
ATOM   1389  CB  THR A 887     516.462 507.790 504.651  1.00  0.00           C
ATOM   1390  OG1 THR A 887     516.928 509.087 504.991  1.00  0.00           O
ATOM   1391  CG2 THR A 887     515.607 507.855 503.374  1.00  0.00           C
ATOM   1392  C   THR A 887     516.485 507.108 506.978  1.00  0.00           C
ATOM   1393  O   THR A 887     517.040 506.037 507.219  1.00  0.00           O
ATOM   1394  N   PHE A 888     516.621 508.174 507.791  1.00  0.00           N
ATOM   1395  CA  PHE A 888     517.551 508.148 508.888  1.00  0.00           C
ATOM   1396  CB  PHE A 888     517.711 509.480 509.661  1.00  0.00           C
ATOM   1397  CG  PHE A 888     516.430 509.917 510.288  1.00  0.00           C
ATOM   1398  CD1 PHE A 888     515.958 509.315 511.427  1.00  0.00           C
ATOM   1399  CE1 PHE A 888     514.778 509.713 512.010  1.00  0.00           C
ATOM   1400  CZ  PHE A 888     514.042 510.728 511.458  1.00  0.00           C
ATOM   1401  CD2 PHE A 888     515.685 510.929 509.736  1.00  0.00           C
ATOM   1402  CE2 PHE A 888     514.505 511.332 510.318  1.00  0.00           C
ATOM   1403  C   PHE A 888     517.232 507.056 509.868  1.00  0.00           C
ATOM   1404  O   PHE A 888     518.147 506.455 510.427  1.00  0.00           O
ATOM   1405  N   GLY A 889     515.945 506.795 510.162  1.00  0.00           N
ATOM   1406  CA  GLY A 889     515.634 505.736 511.082  1.00  0.00           C
ATOM   1407  C   GLY A 889     516.051 504.411 510.504  1.00  0.00           C
ATOM   1408  O   GLY A 889     516.711 503.616 511.171  1.00  0.00           O
ATOM   1409  N   ALA A 890     515.703 504.172 509.225  1.00  0.00           N
ATOM   1410  CA  ALA A 890     515.901 502.940 508.504  1.00  0.00           C
ATOM   1411  CB  ALA A 890     515.289 502.980 507.094  1.00  0.00           C
ATOM   1412  C   ALA A 890     517.357 502.592 508.349  1.00  0.00           C
ATOM   1413  O   ALA A 890     517.702 501.416 508.452  1.00  0.00           O
ATOM   1414  N   GLY A 891     518.275 503.572 508.166  1.00  0.00           N
ATOM   1415  CA  GLY A 891     519.640 503.172 507.922  1.00  0.00           C
ATOM   1416  C   GLY A 891     520.558 504.360 507.909  1.00  0.00           C
ATOM   1417  O   GLY A 891     521.320 504.522 508.860  1.00  0.00           O
ATOM   1418  N   ALA A 892     520.507 505.249 506.902  1.00  0.00           N
ATOM   1419  CA  ALA A 892     521.401 506.377 506.914  1.00  0.00           C
ATOM   1420  CB  ALA A 892     522.538 506.273 505.882  1.00  0.00           C
ATOM   1421  C   ALA A 892     520.566 507.561 506.542  1.00  0.00           C
ATOM   1422  O   ALA A 892     519.504 507.393 505.944  1.00  0.00           O
ATOM   1423  N   ALA A 893     521.000 508.791 506.899  1.00  0.00           N
ATOM   1424  CA  ALA A 893     520.178 509.918 506.557  1.00  0.00           C
ATOM   1425  CB  ALA A 893     520.404 511.138 507.469  1.00  0.00           C
ATOM   1426  C   ALA A 893     520.508 510.329 505.152  1.00  0.00           C
ATOM   1427  O   ALA A 893     521.518 510.986 504.903  1.00  0.00           O
ATOM   1428  N   LEU A 894     519.606 509.998 504.204  1.00  0.00           N
ATOM   1429  CA  LEU A 894     519.836 510.242 502.807  1.00  0.00           C
ATOM   1430  CB  LEU A 894     519.253 509.137 501.914  1.00  0.00           C
ATOM   1431  CG  LEU A 894     519.772 507.731 502.267  1.00  0.00           C
ATOM   1432  CD1 LEU A 894     519.164 506.665 501.341  1.00  0.00           C
ATOM   1433  CD2 LEU A 894     521.308 507.692 502.316  1.00  0.00           C
ATOM   1434  C   LEU A 894     519.126 511.510 502.436  1.00  0.00           C
ATOM   1435  O   LEU A 894     517.928 511.650 502.670  1.00  0.00           O
ATOM   1436  N   GLN A 895     519.842 512.460 501.804  1.00  0.00           N
ATOM   1437  CA  GLN A 895     519.268 513.744 501.503  1.00  0.00           C
ATOM   1438  CB  GLN A 895     520.271 514.773 500.956  1.00  0.00           C
ATOM   1439  CG  GLN A 895     521.568 514.898 501.745  1.00  0.00           C
ATOM   1440  CD  GLN A 895     522.523 513.859 501.170  1.00  0.00           C
ATOM   1441  OE1 GLN A 895     523.215 513.157 501.905  1.00  0.00           O
ATOM   1442  NE2 GLN A 895     522.565 513.758 499.813  1.00  0.00           N
ATOM   1443  C   GLN A 895     518.274 513.620 500.390  1.00  0.00           C
ATOM   1444  O   GLN A 895     518.435 512.803 499.486  1.00  0.00           O
ATOM   1445  N   ILE A 896     517.184 514.417 500.463  1.00  0.00           N
ATOM   1446  CA  ILE A 896     516.270 514.541 499.360  1.00  0.00           C
ATOM   1447  CB  ILE A 896     515.115 513.572 499.304  1.00  0.00           C
ATOM   1448  CG2 ILE A 896     515.682 512.156 499.211  1.00  0.00           C
ATOM   1449  CG1 ILE A 896     514.130 513.734 500.459  1.00  0.00           C
ATOM   1450  CD1 ILE A 896     512.868 512.899 500.236  1.00  0.00           C
ATOM   1451  C   ILE A 896     515.718 515.937 499.380  1.00  0.00           C
ATOM   1452  O   ILE A 896     515.693 516.583 500.427  1.00  0.00           O
ATOM   1453  N   PRO A 897     515.297 516.437 498.243  1.00  0.00           N
ATOM   1454  CD  PRO A 897     515.929 516.085 496.980  1.00  0.00           C
ATOM   1455  CA  PRO A 897     514.706 517.752 498.204  1.00  0.00           C
ATOM   1456  CB  PRO A 897     514.603 518.114 496.723  1.00  0.00           C
ATOM   1457  CG  PRO A 897     515.754 517.318 496.075  1.00  0.00           C
ATOM   1458  C   PRO A 897     513.395 517.682 498.923  1.00  0.00           C
ATOM   1459  O   PRO A 897     512.708 516.672 498.803  1.00  0.00           O
ATOM   1460  N   PHE A 898     513.007 518.756 499.633  1.00  0.00           N
ATOM   1461  CA  PHE A 898     511.846 518.750 500.477  1.00  0.00           C
ATOM   1462  CB  PHE A 898     511.672 520.065 501.257  1.00  0.00           C
ATOM   1463  CG  PHE A 898     510.654 519.789 502.307  1.00  0.00           C
ATOM   1464  CD1 PHE A 898     511.013 519.103 503.444  1.00  0.00           C
ATOM   1465  CE1 PHE A 898     510.088 518.834 504.425  1.00  0.00           C
ATOM   1466  CZ  PHE A 898     508.789 519.255 504.274  1.00  0.00           C
ATOM   1467  CD2 PHE A 898     509.353 520.210 502.164  1.00  0.00           C
ATOM   1468  CE2 PHE A 898     508.424 519.944 503.143  1.00  0.00           C
ATOM   1469  C   PHE A 898     510.609 518.504 499.660  1.00  0.00           C
ATOM   1470  O   PHE A 898     509.721 517.771 500.090  1.00  0.00           O
ATOM   1471  N   ALA A 899     510.509 519.113 498.463  1.00  0.00           N
ATOM   1472  CA  ALA A 899     509.350 518.955 497.627  1.00  0.00           C
ATOM   1473  CB  ALA A 899     509.443 519.749 496.312  1.00  0.00           C
ATOM   1474  C   ALA A 899     509.203 517.508 497.249  1.00  0.00           C
ATOM   1475  O   ALA A 899     508.090 516.987 497.199  1.00  0.00           O
ATOM   1476  N   MET A 900     510.326 516.828 496.946  1.00  0.00           N
ATOM   1477  CA  MET A 900     510.335 515.440 496.566  1.00  0.00           C
ATOM   1478  CB  MET A 900     511.754 514.933 496.248  1.00  0.00           C
ATOM   1479  CG  MET A 900     512.423 515.593 495.038  1.00  0.00           C
ATOM   1480  SD  MET A 900     511.964 514.913 493.418  1.00  0.00           S
ATOM   1481  CE  MET A 900     512.895 513.367 493.620  1.00  0.00           C
ATOM   1482  C   MET A 900     509.857 514.609 497.721  1.00  0.00           C
ATOM   1483  O   MET A 900     509.125 513.638 497.540  1.00  0.00           O
ATOM   1484  N   GLN A 901     510.281 514.965 498.947  1.00  0.00           N
ATOM   1485  CA  GLN A 901     509.935 514.226 500.128  1.00  0.00           C
ATOM   1486  CB  GLN A 901     510.623 514.812 501.371  1.00  0.00           C
ATOM   1487  CG  GLN A 901     510.359 514.049 502.666  1.00  0.00           C
ATOM   1488  CD  GLN A 901     511.224 514.694 503.738  1.00  0.00           C
ATOM   1489  OE1 GLN A 901     512.447 514.753 503.609  1.00  0.00           O
ATOM   1490  NE2 GLN A 901     510.576 515.201 504.821  1.00  0.00           N
ATOM   1491  C   GLN A 901     508.448 514.286 500.315  1.00  0.00           C
ATOM   1492  O   GLN A 901     507.814 513.284 500.645  1.00  0.00           O
ATOM   1493  N   MET A 902     507.851 515.471 500.093  1.00  0.00           N
ATOM   1494  CA  MET A 902     506.434 515.652 500.230  1.00  0.00           C
ATOM   1495  CB  MET A 902     505.969 517.114 500.116  1.00  0.00           C
ATOM   1496  CG  MET A 902     506.208 517.920 501.393  1.00  0.00           C
ATOM   1497  SD  MET A 902     505.376 517.216 502.851  1.00  0.00           S
ATOM   1498  CE  MET A 902     504.843 518.803 503.550  1.00  0.00           C
ATOM   1499  C   MET A 902     505.710 514.847 499.193  1.00  0.00           C
ATOM   1500  O   MET A 902     504.610 514.358 499.444  1.00  0.00           O
ATOM   1501  N   ALA A 903     506.294 514.703 497.988  1.00  0.00           N
ATOM   1502  CA  ALA A 903     505.652 513.974 496.931  1.00  0.00           C
ATOM   1503  CB  ALA A 903     506.475 513.958 495.632  1.00  0.00           C
ATOM   1504  C   ALA A 903     505.453 512.555 497.375  1.00  0.00           C
ATOM   1505  O   ALA A 903     504.422 511.951 497.085  1.00  0.00           O
ATOM   1506  N   TYR A 904     506.443 511.980 498.088  1.00  0.00           N
ATOM   1507  CA  TYR A 904     506.334 510.627 498.558  1.00  0.00           C
ATOM   1508  CB  TYR A 904     507.556 510.131 499.353  1.00  0.00           C
ATOM   1509  CG  TYR A 904     508.799 510.270 498.544  1.00  0.00           C
ATOM   1510  CD1 TYR A 904     508.929 509.663 497.318  1.00  0.00           C
ATOM   1511  CE1 TYR A 904     510.093 509.793 496.596  1.00  0.00           C
ATOM   1512  CZ  TYR A 904     511.146 510.519 497.098  1.00  0.00           C
ATOM   1513  OH  TYR A 904     512.342 510.651 496.359  1.00  0.00           O
ATOM   1514  CD2 TYR A 904     509.864 510.979 499.048  1.00  0.00           C
ATOM   1515  CE2 TYR A 904     511.029 511.110 498.331  1.00  0.00           C
ATOM   1516  C   TYR A 904     505.199 510.565 499.536  1.00  0.00           C
ATOM   1517  O   TYR A 904     504.412 509.620 499.529  1.00  0.00           O
ATOM   1518  N   ARG A 905     505.104 511.583 500.415  1.00  0.00           N
ATOM   1519  CA  ARG A 905     504.118 511.638 501.458  1.00  0.00           C
ATOM   1520  CB  ARG A 905     504.269 512.888 502.343  1.00  0.00           C
ATOM   1521  CG  ARG A 905     505.632 512.979 503.038  1.00  0.00           C
ATOM   1522  CD  ARG A 905     505.742 512.167 504.331  1.00  0.00           C
ATOM   1523  NE  ARG A 905     507.150 512.284 504.808  1.00  0.00           N
ATOM   1524  CZ  ARG A 905     507.536 511.663 505.962  1.00  0.00           C
ATOM   1525  NH1 ARG A 905     506.627 510.951 506.688  1.00  0.00           N
ATOM   1526  NH2 ARG A 905     508.830 511.753 506.388  1.00  0.00           N
ATOM   1527  C   ARG A 905     502.743 511.665 500.854  1.00  0.00           C
ATOM   1528  O   ARG A 905     501.835 510.999 501.350  1.00  0.00           O
ATOM   1529  N   PHE A 906     502.549 512.451 499.776  1.00  0.00           N
ATOM   1530  CA  PHE A 906     501.280 512.538 499.102  1.00  0.00           C
ATOM   1531  CB  PHE A 906     501.234 513.626 498.013  1.00  0.00           C
ATOM   1532  CG  PHE A 906     500.955 514.923 498.696  1.00  0.00           C
ATOM   1533  CD1 PHE A 906     501.894 515.529 499.499  1.00  0.00           C
ATOM   1534  CE1 PHE A 906     501.617 516.725 500.120  1.00  0.00           C
ATOM   1535  CZ  PHE A 906     500.397 517.333 499.938  1.00  0.00           C
ATOM   1536  CD2 PHE A 906     499.738 515.542 498.517  1.00  0.00           C
ATOM   1537  CE2 PHE A 906     499.455 516.739 499.133  1.00  0.00           C
ATOM   1538  C   PHE A 906     500.935 511.212 498.489  1.00  0.00           C
ATOM   1539  O   PHE A 906     499.792 510.768 498.566  1.00  0.00           O
ATOM   1540  N   ASN A 907     501.917 510.537 497.862  1.00  0.00           N
ATOM   1541  CA  ASN A 907     501.673 509.263 497.242  1.00  0.00           C
ATOM   1542  CB  ASN A 907     502.913 508.699 496.519  1.00  0.00           C
ATOM   1543  CG  ASN A 907     503.173 509.538 495.271  1.00  0.00           C
ATOM   1544  OD1 ASN A 907     502.244 510.001 494.611  1.00  0.00           O
ATOM   1545  ND2 ASN A 907     504.476 509.737 494.932  1.00  0.00           N
ATOM   1546  C   ASN A 907     501.267 508.279 498.305  1.00  0.00           C
ATOM   1547  O   ASN A 907     500.416 507.422 498.070  1.00  0.00           O
ATOM   1548  N   GLY A 908     501.861 508.388 499.512  1.00  0.00           N
ATOM   1549  CA  GLY A 908     501.606 507.483 500.603  1.00  0.00           C
ATOM   1550  C   GLY A 908     500.157 507.545 501.001  1.00  0.00           C
ATOM   1551  O   GLY A 908     499.581 506.550 501.439  1.00  0.00           O
ATOM   1552  N   ILE A 909     499.569 508.751 500.942  1.00  0.00           N
ATOM   1553  CA  ILE A 909     498.192 509.033 501.245  1.00  0.00           C
ATOM   1554  CB  ILE A 909     497.870 510.494 501.173  1.00  0.00           C
ATOM   1555  CG2 ILE A 909     496.394 510.642 501.547  1.00  0.00           C
ATOM   1556  CG1 ILE A 909     498.791 511.348 502.042  1.00  0.00           C
ATOM   1557  CD1 ILE A 909     498.592 512.841 501.783  1.00  0.00           C
ATOM   1558  C   ILE A 909     497.307 508.445 500.186  1.00  0.00           C
ATOM   1559  O   ILE A 909     496.173 508.055 500.462  1.00  0.00           O
ATOM   1560  N   GLY A 910     497.783 508.416 498.924  1.00  0.00           N
ATOM   1561  CA  GLY A 910     496.937 507.981 497.849  1.00  0.00           C
ATOM   1562  C   GLY A 910     496.528 509.171 497.027  1.00  0.00           C
ATOM   1563  O   GLY A 910     495.491 509.143 496.365  1.00  0.00           O
ATOM   1564  N   VAL A 911     497.313 510.270 497.088  1.00  0.00           N
ATOM   1565  CA  VAL A 911     497.085 511.419 496.251  1.00  0.00           C
ATOM   1566  CB  VAL A 911     497.059 512.712 497.019  1.00  0.00           C
ATOM   1567  CG1 VAL A 911     496.837 513.870 496.031  1.00  0.00           C
ATOM   1568  CG2 VAL A 911     495.987 512.612 498.118  1.00  0.00           C
ATOM   1569  C   VAL A 911     498.260 511.484 495.308  1.00  0.00           C
ATOM   1570  O   VAL A 911     499.408 511.355 495.731  1.00  0.00           O
ATOM   1571  N   THR A 912     498.011 511.700 493.995  1.00  0.00           N
ATOM   1572  CA  THR A 912     499.091 511.699 493.037  1.00  0.00           C
ATOM   1573  CB  THR A 912     498.678 511.833 491.600  1.00  0.00           C
ATOM   1574  OG1 THR A 912     497.892 513.002 491.429  1.00  0.00           O
ATOM   1575  CG2 THR A 912     497.923 510.581 491.146  1.00  0.00           C
ATOM   1576  C   THR A 912     500.015 512.855 493.290  1.00  0.00           C
ATOM   1577  O   THR A 912     499.594 513.963 493.614  1.00  0.00           O
ATOM   1578  N   GLN A 913     501.317 512.609 493.042  1.00  0.00           N
ATOM   1579  CA  GLN A 913     502.422 513.490 493.315  1.00  0.00           C
ATOM   1580  CB  GLN A 913     503.768 512.879 492.904  1.00  0.00           C
ATOM   1581  CG  GLN A 913     503.873 512.671 491.394  1.00  0.00           C
ATOM   1582  CD  GLN A 913     505.121 511.852 491.120  1.00  0.00           C
ATOM   1583  OE1 GLN A 913     506.236 512.372 491.089  1.00  0.00           O
ATOM   1584  NE2 GLN A 913     504.925 510.521 490.923  1.00  0.00           N
ATOM   1585  C   GLN A 913     502.303 514.789 492.576  1.00  0.00           C
ATOM   1586  O   GLN A 913     502.721 515.825 493.092  1.00  0.00           O
ATOM   1587  N   ASN A 914     501.757 514.781 491.347  1.00  0.00           N
ATOM   1588  CA  ASN A 914     501.679 515.989 490.572  1.00  0.00           C
ATOM   1589  CB  ASN A 914     501.124 515.766 489.153  1.00  0.00           C
ATOM   1590  CG  ASN A 914     499.748 515.134 489.255  1.00  0.00           C
ATOM   1591  OD1 ASN A 914     499.598 514.020 489.753  1.00  0.00           O
ATOM   1592  ND2 ASN A 914     498.710 515.863 488.768  1.00  0.00           N
ATOM   1593  C   ASN A 914     500.844 517.005 491.295  1.00  0.00           C
ATOM   1594  O   ASN A 914     501.097 518.205 491.184  1.00  0.00           O
ATOM   1595  N   VAL A 915     499.838 516.559 492.073  1.00  0.00           N
ATOM   1596  CA  VAL A 915     498.978 517.474 492.775  1.00  0.00           C
ATOM   1597  CB  VAL A 915     497.960 516.774 493.633  1.00  0.00           C
ATOM   1598  CG1 VAL A 915     497.183 517.826 494.444  1.00  0.00           C
ATOM   1599  CG2 VAL A 915     497.066 515.914 492.723  1.00  0.00           C
ATOM   1600  C   VAL A 915     499.822 518.337 493.669  1.00  0.00           C
ATOM   1601  O   VAL A 915     499.548 519.526 493.820  1.00  0.00           O
ATOM   1602  N   LEU A 916     500.857 517.759 494.312  1.00  0.00           N
ATOM   1603  CA  LEU A 916     501.724 518.509 495.185  1.00  0.00           C
ATOM   1604  CB  LEU A 916     502.778 517.589 495.843  1.00  0.00           C
ATOM   1605  CG  LEU A 916     503.656 518.207 496.958  1.00  0.00           C
ATOM   1606  CD1 LEU A 916     504.535 519.369 496.483  1.00  0.00           C
ATOM   1607  CD2 LEU A 916     502.817 518.584 498.179  1.00  0.00           C
ATOM   1608  C   LEU A 916     502.476 519.543 494.391  1.00  0.00           C
ATOM   1609  O   LEU A 916     502.528 520.711 494.774  1.00  0.00           O
ATOM   1610  N   TYR A 917     503.063 519.142 493.245  1.00  0.00           N
ATOM   1611  CA  TYR A 917     503.909 520.018 492.475  1.00  0.00           C
ATOM   1612  CB  TYR A 917     504.533 519.324 491.249  1.00  0.00           C
ATOM   1613  CG  TYR A 917     505.404 518.217 491.732  1.00  0.00           C
ATOM   1614  CD1 TYR A 917     506.613 518.485 492.317  1.00  0.00           C
ATOM   1615  CE1 TYR A 917     507.417 517.463 492.758  1.00  0.00           C
ATOM   1616  CZ  TYR A 917     507.038 516.155 492.622  1.00  0.00           C
ATOM   1617  OH  TYR A 917     507.881 515.119 493.080  1.00  0.00           O
ATOM   1618  CD2 TYR A 917     505.027 516.904 491.596  1.00  0.00           C
ATOM   1619  CE2 TYR A 917     505.831 515.877 492.035  1.00  0.00           C
ATOM   1620  C   TYR A 917     503.118 521.172 491.951  1.00  0.00           C
ATOM   1621  O   TYR A 917     503.574 522.314 491.977  1.00  0.00           O
ATOM   1622  N   GLU A 918     501.910 520.889 491.436  1.00  0.00           N
ATOM   1623  CA  GLU A 918     501.075 521.895 490.855  1.00  0.00           C
ATOM   1624  CB  GLU A 918     499.837 521.283 490.182  1.00  0.00           C
ATOM   1625  CG  GLU A 918     500.225 520.449 488.958  1.00  0.00           C
ATOM   1626  CD  GLU A 918     499.035 519.607 488.528  1.00  0.00           C
ATOM   1627  OE1 GLU A 918     497.887 520.123 488.578  1.00  0.00           O
ATOM   1628  OE2 GLU A 918     499.265 518.428 488.146  1.00  0.00           O
ATOM   1629  C   GLU A 918     500.646 522.875 491.909  1.00  0.00           C
ATOM   1630  O   GLU A 918     500.593 524.074 491.641  1.00  0.00           O
ATOM   1631  N   ASN A 919     500.323 522.405 493.135  1.00  0.00           N
ATOM   1632  CA  ASN A 919     499.872 523.323 494.151  1.00  0.00           C
ATOM   1633  CB  ASN A 919     498.599 522.832 494.867  1.00  0.00           C
ATOM   1634  CG  ASN A 919     497.437 522.860 493.884  1.00  0.00           C
ATOM   1635  OD1 ASN A 919     496.903 523.920 493.563  1.00  0.00           O
ATOM   1636  ND2 ASN A 919     497.032 521.658 493.391  1.00  0.00           N
ATOM   1637  C   ASN A 919     500.922 523.452 495.224  1.00  0.00           C
ATOM   1638  O   ASN A 919     500.594 523.544 496.406  1.00  0.00           O
ATOM   1639  N   GLN A 920     502.211 523.535 494.844  1.00  0.00           N
ATOM   1640  CA  GLN A 920     503.274 523.568 495.813  1.00  0.00           C
ATOM   1641  CB  GLN A 920     504.661 523.452 495.149  1.00  0.00           C
ATOM   1642  CG  GLN A 920     505.821 523.272 496.130  1.00  0.00           C
ATOM   1643  CD  GLN A 920     507.043 522.831 495.332  1.00  0.00           C
ATOM   1644  OE1 GLN A 920     506.994 521.854 494.585  1.00  0.00           O
ATOM   1645  NE2 GLN A 920     508.173 523.572 495.492  1.00  0.00           N
ATOM   1646  C   GLN A 920     503.218 524.829 496.625  1.00  0.00           C
ATOM   1647  O   GLN A 920     503.424 524.802 497.838  1.00  0.00           O
ATOM   1648  N   LYS A 921     502.937 525.973 495.973  1.00  0.00           N
ATOM   1649  CA  LYS A 921     502.890 527.244 496.642  1.00  0.00           C
ATOM   1650  CB  LYS A 921     502.671 528.409 495.661  1.00  0.00           C
ATOM   1651  CG  LYS A 921     503.846 528.602 494.698  1.00  0.00           C
ATOM   1652  CD  LYS A 921     503.525 529.478 493.485  1.00  0.00           C
ATOM   1653  CE  LYS A 921     504.707 529.646 492.528  1.00  0.00           C
ATOM   1654  NZ  LYS A 921     504.297 530.435 491.345  1.00  0.00           N
ATOM   1655  C   LYS A 921     501.760 527.244 497.628  1.00  0.00           C
ATOM   1656  O   LYS A 921     501.893 527.765 498.734  1.00  0.00           O
ATOM   1657  N   LEU A 922     500.613 526.657 497.238  1.00  0.00           N
ATOM   1658  CA  LEU A 922     499.428 526.597 498.051  1.00  0.00           C
ATOM   1659  CB  LEU A 922     498.298 525.873 497.280  1.00  0.00           C
ATOM   1660  CG  LEU A 922     496.928 525.697 497.976  1.00  0.00           C
ATOM   1661  CD1 LEU A 922     496.987 524.738 499.175  1.00  0.00           C
ATOM   1662  CD2 LEU A 922     496.284 527.045 498.307  1.00  0.00           C
ATOM   1663  C   LEU A 922     499.727 525.801 499.284  1.00  0.00           C
ATOM   1664  O   LEU A 922     499.404 526.212 500.399  1.00  0.00           O
ATOM   1665  N   ILE A 923     500.373 524.636 499.099  1.00  0.00           N
ATOM   1666  CA  ILE A 923     500.649 523.720 500.166  1.00  0.00           C
ATOM   1667  CB  ILE A 923     501.228 522.438 499.643  1.00  0.00           C
ATOM   1668  CG2 ILE A 923     501.744 521.593 500.819  1.00  0.00           C
ATOM   1669  CG1 ILE A 923     500.158 521.741 498.782  1.00  0.00           C
ATOM   1670  CD1 ILE A 923     500.683 520.594 497.925  1.00  0.00           C
ATOM   1671  C   ILE A 923     501.588 524.345 501.149  1.00  0.00           C
ATOM   1672  O   ILE A 923     501.389 524.229 502.358  1.00  0.00           O
ATOM   1673  N   ALA A 924     502.642 525.024 500.660  1.00  0.00           N
ATOM   1674  CA  ALA A 924     503.587 525.641 501.544  1.00  0.00           C
ATOM   1675  CB  ALA A 924     504.761 526.296 500.797  1.00  0.00           C
ATOM   1676  C   ALA A 924     502.905 526.716 502.338  1.00  0.00           C
ATOM   1677  O   ALA A 924     503.118 526.835 503.543  1.00  0.00           O
ATOM   1678  N   ASN A 925     502.053 527.524 501.678  1.00  0.00           N
ATOM   1679  CA  ASN A 925     501.396 528.625 502.328  1.00  0.00           C
ATOM   1680  CB  ASN A 925     500.591 529.502 501.354  1.00  0.00           C
ATOM   1681  CG  ASN A 925     501.596 530.269 500.505  1.00  0.00           C
ATOM   1682  OD1 ASN A 925     502.713 530.544 500.942  1.00  0.00           O
ATOM   1683  ND2 ASN A 925     501.191 530.630 499.258  1.00  0.00           N
ATOM   1684  C   ASN A 925     500.465 528.123 503.388  1.00  0.00           C
ATOM   1685  O   ASN A 925     500.381 528.709 504.467  1.00  0.00           O
ATOM   1686  N   GLN A 926     499.730 527.028 503.111  1.00  0.00           N
ATOM   1687  CA  GLN A 926     498.808 526.506 504.081  1.00  0.00           C
ATOM   1688  CB  GLN A 926     497.973 525.329 503.548  1.00  0.00           C
ATOM   1689  CG  GLN A 926     496.945 525.750 502.496  1.00  0.00           C
ATOM   1690  CD  GLN A 926     496.190 524.506 502.053  1.00  0.00           C
ATOM   1691  OE1 GLN A 926     496.731 523.402 502.063  1.00  0.00           O
ATOM   1692  NE2 GLN A 926     494.904 524.687 501.650  1.00  0.00           N
ATOM   1693  C   GLN A 926     499.573 526.029 505.281  1.00  0.00           C
ATOM   1694  O   GLN A 926     499.151 526.240 506.416  1.00  0.00           O
ATOM   1695  N   PHE A 927     500.724 525.368 505.053  1.00  0.00           N
ATOM   1696  CA  PHE A 927     501.552 524.845 506.106  1.00  0.00           C
ATOM   1697  CB  PHE A 927     502.757 524.070 505.534  1.00  0.00           C
ATOM   1698  CG  PHE A 927     503.629 523.563 506.635  1.00  0.00           C
ATOM   1699  CD1 PHE A 927     503.256 522.477 507.393  1.00  0.00           C
ATOM   1700  CE1 PHE A 927     504.071 522.010 508.399  1.00  0.00           C
ATOM   1701  CZ  PHE A 927     505.276 522.620 508.652  1.00  0.00           C
ATOM   1702  CD2 PHE A 927     504.844 524.160 506.889  1.00  0.00           C
ATOM   1703  CE2 PHE A 927     505.663 523.697 507.892  1.00  0.00           C
ATOM   1704  C   PHE A 927     502.072 525.975 506.945  1.00  0.00           C
ATOM   1705  O   PHE A 927     502.010 525.924 508.173  1.00  0.00           O
ATOM   1706  N   ASN A 928     502.582 527.042 506.300  1.00  0.00           N
ATOM   1707  CA  ASN A 928     503.154 528.145 507.021  1.00  0.00           C
ATOM   1708  CB  ASN A 928     503.717 529.238 506.096  1.00  0.00           C
ATOM   1709  CG  ASN A 928     504.929 528.669 505.372  1.00  0.00           C
ATOM   1710  OD1 ASN A 928     505.544 527.706 505.827  1.00  0.00           O
ATOM   1711  ND2 ASN A 928     505.286 529.282 504.211  1.00  0.00           N
ATOM   1712  C   ASN A 928     502.092 528.778 507.866  1.00  0.00           C
ATOM   1713  O   ASN A 928     502.340 529.144 509.013  1.00  0.00           O
ATOM   1714  N   SER A 929     500.877 528.930 507.309  1.00  0.00           N
ATOM   1715  CA  SER A 929     499.799 529.554 508.021  1.00  0.00           C
ATOM   1716  CB  SER A 929     498.554 529.778 507.143  1.00  0.00           C
ATOM   1717  OG  SER A 929     498.010 528.534 506.728  1.00  0.00           O
ATOM   1718  C   SER A 929     499.394 528.700 509.186  1.00  0.00           C
ATOM   1719  O   SER A 929     499.059 529.216 510.250  1.00  0.00           O
ATOM   1720  N   ALA A 930     499.419 527.364 509.012  1.00  0.00           N
ATOM   1721  CA  ALA A 930     498.992 526.445 510.031  1.00  0.00           C
ATOM   1722  CB  ALA A 930     499.028 524.982 509.559  1.00  0.00           C
ATOM   1723  C   ALA A 930     499.874 526.546 511.241  1.00  0.00           C
ATOM   1724  O   ALA A 930     499.386 526.523 512.369  1.00  0.00           O
ATOM   1725  N   ILE A 931     501.199 526.663 511.038  1.00  0.00           N
ATOM   1726  CA  ILE A 931     502.127 526.698 512.135  1.00  0.00           C
ATOM   1727  CB  ILE A 931     503.561 526.648 511.708  1.00  0.00           C
ATOM   1728  CG2 ILE A 931     504.444 526.879 512.946  1.00  0.00           C
ATOM   1729  CG1 ILE A 931     503.823 525.302 511.015  1.00  0.00           C
ATOM   1730  CD1 ILE A 931     505.205 525.199 510.390  1.00  0.00           C
ATOM   1731  C   ILE A 931     501.897 527.914 512.981  1.00  0.00           C
ATOM   1732  O   ILE A 931     502.014 527.846 514.202  1.00  0.00           O
ATOM   1733  N   GLY A 932     501.579 529.065 512.360  1.00  0.00           N
ATOM   1734  CA  GLY A 932     501.359 530.278 513.101  1.00  0.00           C
ATOM   1735  C   GLY A 932     500.197 530.085 514.027  1.00  0.00           C
ATOM   1736  O   GLY A 932     500.183 530.602 515.143  1.00  0.00           O
ATOM   1737  N   LYS A 933     499.178 529.341 513.568  1.00  0.00           N
ATOM   1738  CA  LYS A 933     497.984 529.102 514.324  1.00  0.00           C
ATOM   1739  CB  LYS A 933     496.975 528.266 513.519  1.00  0.00           C
ATOM   1740  CG  LYS A 933     495.567 528.204 514.109  1.00  0.00           C
ATOM   1741  CD  LYS A 933     495.451 527.429 515.421  1.00  0.00           C
ATOM   1742  CE  LYS A 933     494.017 527.390 515.953  1.00  0.00           C
ATOM   1743  NZ  LYS A 933     493.857 526.290 516.930  1.00  0.00           N
ATOM   1744  C   LYS A 933     498.349 528.364 515.576  1.00  0.00           C
ATOM   1745  O   LYS A 933     497.763 528.596 516.632  1.00  0.00           O
ATOM   1746  N   ILE A 934     499.332 527.448 515.492  1.00  0.00           N
ATOM   1747  CA  ILE A 934     499.744 526.690 516.639  1.00  0.00           C
ATOM   1748  CB  ILE A 934     500.825 525.700 516.316  1.00  0.00           C
ATOM   1749  CG2 ILE A 934     501.310 525.062 517.629  1.00  0.00           C
ATOM   1750  CG1 ILE A 934     500.313 524.682 515.286  1.00  0.00           C
ATOM   1751  CD1 ILE A 934     501.417 523.812 514.696  1.00  0.00           C
ATOM   1752  C   ILE A 934     500.292 527.639 517.662  1.00  0.00           C
ATOM   1753  O   ILE A 934     500.014 527.509 518.853  1.00  0.00           O
ATOM   1754  N   GLN A 935     501.092 528.626 517.217  1.00  0.00           N
ATOM   1755  CA  GLN A 935     501.708 529.557 518.116  1.00  0.00           C
ATOM   1756  CB  GLN A 935     502.668 530.510 517.389  1.00  0.00           C
ATOM   1757  CG  GLN A 935     503.878 529.780 516.801  1.00  0.00           C
ATOM   1758  CD  GLN A 935     504.601 530.745 515.870  1.00  0.00           C
ATOM   1759  OE1 GLN A 935     504.114 531.065 514.787  1.00  0.00           O
ATOM   1760  NE2 GLN A 935     505.802 531.225 516.289  1.00  0.00           N
ATOM   1761  C   GLN A 935     500.661 530.368 518.819  1.00  0.00           C
ATOM   1762  O   GLN A 935     500.753 530.597 520.023  1.00  0.00           O
ATOM   1763  N   ASP A 936     499.625 530.818 518.090  1.00  0.00           N
ATOM   1764  CA  ASP A 936     498.608 531.635 518.691  1.00  0.00           C
ATOM   1765  CB  ASP A 936     497.558 532.104 517.670  1.00  0.00           C
ATOM   1766  CG  ASP A 936     498.236 533.083 516.722  1.00  0.00           C
ATOM   1767  OD1 ASP A 936     498.711 534.146 517.203  1.00  0.00           O
ATOM   1768  OD2 ASP A 936     498.282 532.781 515.499  1.00  0.00           O
ATOM   1769  C   ASP A 936     497.896 530.844 519.747  1.00  0.00           C
ATOM   1770  O   ASP A 936     497.654 531.344 520.845  1.00  0.00           O
ATOM   1771  N   SER A 937     497.553 529.576 519.443  1.00  0.00           N
ATOM   1772  CA  SER A 937     496.810 528.755 520.358  1.00  0.00           C
ATOM   1773  CB  SER A 937     496.448 527.380 519.773  1.00  0.00           C
ATOM   1774  OG  SER A 937     495.556 527.540 518.682  1.00  0.00           O
ATOM   1775  C   SER A 937     497.608 528.499 521.599  1.00  0.00           C
ATOM   1776  O   SER A 937     497.090 528.614 522.709  1.00  0.00           O
ATOM   1777  N   LEU A 938     498.898 528.146 521.445  1.00  0.00           N
ATOM   1778  CA  LEU A 938     499.733 527.811 522.563  1.00  0.00           C
ATOM   1779  CB  LEU A 938     501.137 527.340 522.146  1.00  0.00           C
ATOM   1780  CG  LEU A 938     501.143 525.996 521.396  1.00  0.00           C
ATOM   1781  CD1 LEU A 938     502.573 525.582 521.014  1.00  0.00           C
ATOM   1782  CD2 LEU A 938     500.401 524.908 522.192  1.00  0.00           C
ATOM   1783  C   LEU A 938     499.921 529.007 523.443  1.00  0.00           C
ATOM   1784  O   LEU A 938     499.931 528.886 524.666  1.00  0.00           O
ATOM   1785  N   SER A 939     500.107 530.196 522.845  1.00  0.00           N
ATOM   1786  CA  SER A 939     500.342 531.370 523.632  1.00  0.00           C
ATOM   1787  CB  SER A 939     500.646 532.610 522.773  1.00  0.00           C
ATOM   1788  OG  SER A 939     501.860 532.422 522.060  1.00  0.00           O
ATOM   1789  C   SER A 939     499.137 531.676 524.473  1.00  0.00           C
ATOM   1790  O   SER A 939     499.256 531.949 525.666  1.00  0.00           O
ATOM   1791  N   SER A 940     497.944 531.676 523.850  1.00  0.00           N
ATOM   1792  CA  SER A 940     496.709 532.020 524.501  1.00  0.00           C
ATOM   1793  CB  SER A 940     495.608 532.368 523.490  1.00  0.00           C
ATOM   1794  OG  SER A 940     494.415 532.698 524.181  1.00  0.00           O
ATOM   1795  C   SER A 940     496.142 530.954 525.402  1.00  0.00           C
ATOM   1796  O   SER A 940     495.794 531.236 526.548  1.00  0.00           O
ATOM   1797  N   THR A 941     496.060 529.691 524.931  1.00  0.00           N
ATOM   1798  CA  THR A 941     495.270 528.710 525.635  1.00  0.00           C
ATOM   1799  CB  THR A 941     494.659 527.699 524.704  1.00  0.00           C
ATOM   1800  OG1 THR A 941     493.854 528.350 523.732  1.00  0.00           O
ATOM   1801  CG2 THR A 941     493.803 526.718 525.522  1.00  0.00           C
ATOM   1802  C   THR A 941     496.081 527.946 526.635  1.00  0.00           C
ATOM   1803  O   THR A 941     496.892 527.090 526.286  1.00  0.00           O
ATOM   1804  N   ALA A 942     495.839 528.229 527.930  1.00  0.00           N
ATOM   1805  CA  ALA A 942     496.507 527.598 529.033  1.00  0.00           C
ATOM   1806  CB  ALA A 942     496.138 528.229 530.387  1.00  0.00           C
ATOM   1807  C   ALA A 942     496.149 526.139 529.111  1.00  0.00           C
ATOM   1808  O   ALA A 942     496.996 525.302 529.415  1.00  0.00           O
ATOM   1809  N   SER A 943     494.874 525.805 528.831  1.00  0.00           N
ATOM   1810  CA  SER A 943     494.324 524.484 528.990  1.00  0.00           C
ATOM   1811  CB  SER A 943     492.800 524.449 528.781  1.00  0.00           C
ATOM   1812  OG  SER A 943     492.479 524.793 527.441  1.00  0.00           O
ATOM   1813  C   SER A 943     494.929 523.491 528.036  1.00  0.00           C
ATOM   1814  O   SER A 943     494.789 522.286 528.240  1.00  0.00           O
ATOM   1815  N   ALA A 944     495.617 523.947 526.974  1.00  0.00           N
ATOM   1816  CA  ALA A 944     496.138 523.037 525.986  1.00  0.00           C
ATOM   1817  CB  ALA A 944     496.876 523.761 524.847  1.00  0.00           C
ATOM   1818  C   ALA A 944     497.118 522.080 526.616  1.00  0.00           C
ATOM   1819  O   ALA A 944     497.132 520.893 526.297  1.00  0.00           O
ATOM   1820  N   LEU A 945     497.975 522.602 527.510  1.00  0.00           N
ATOM   1821  CA  LEU A 945     499.018 521.942 528.257  1.00  0.00           C
ATOM   1822  CB  LEU A 945     500.081 522.903 528.816  1.00  0.00           C
ATOM   1823  CG  LEU A 945     501.055 523.402 527.730  1.00  0.00           C
ATOM   1824  CD1 LEU A 945     501.958 522.258 527.236  1.00  0.00           C
ATOM   1825  CD2 LEU A 945     500.312 524.096 526.576  1.00  0.00           C
ATOM   1826  C   LEU A 945     498.480 521.092 529.373  1.00  0.00           C
ATOM   1827  O   LEU A 945     499.249 520.444 530.080  1.00  0.00           O
ATOM   1828  N   GLY A 946     497.154 521.106 529.593  1.00  0.00           N
ATOM   1829  CA  GLY A 946     496.523 520.492 530.732  1.00  0.00           C
ATOM   1830  C   GLY A 946     496.957 519.064 530.937  1.00  0.00           C
ATOM   1831  O   GLY A 946     496.996 518.608 532.078  1.00  0.00           O
ATOM   1832  N   LYS A 947     497.254 518.294 529.875  1.00  0.00           N
ATOM   1833  CA  LYS A 947     497.645 516.918 530.069  1.00  0.00           C
ATOM   1834  CB  LYS A 947     497.990 516.214 528.744  1.00  0.00           C
ATOM   1835  CG  LYS A 947     496.793 516.028 527.810  1.00  0.00           C
ATOM   1836  CD  LYS A 947     495.694 515.148 528.406  1.00  0.00           C
ATOM   1837  CE  LYS A 947     496.121 513.692 528.600  1.00  0.00           C
ATOM   1838  NZ  LYS A 947     495.013 512.912 529.194  1.00  0.00           N
ATOM   1839  C   LYS A 947     498.881 516.852 530.927  1.00  0.00           C
ATOM   1840  O   LYS A 947     498.980 515.992 531.801  1.00  0.00           O
ATOM   1841  N   LEU A 948     499.885 517.714 530.660  1.00  0.00           N
ATOM   1842  CA  LEU A 948     501.087 517.757 531.454  1.00  0.00           C
ATOM   1843  CB  LEU A 948     502.204 518.614 530.836  1.00  0.00           C
ATOM   1844  CG  LEU A 948     502.818 517.978 529.583  1.00  0.00           C
ATOM   1845  CD1 LEU A 948     501.738 517.739 528.526  1.00  0.00           C
ATOM   1846  CD2 LEU A 948     504.004 518.799 529.051  1.00  0.00           C
ATOM   1847  C   LEU A 948     500.803 518.331 532.809  1.00  0.00           C
ATOM   1848  O   LEU A 948     501.327 517.857 533.815  1.00  0.00           O
ATOM   1849  N   GLN A 949     499.958 519.377 532.867  1.00  0.00           N
ATOM   1850  CA  GLN A 949     499.680 520.072 534.093  1.00  0.00           C
ATOM   1851  CB  GLN A 949     498.752 521.284 533.903  1.00  0.00           C
ATOM   1852  CG  GLN A 949     498.527 522.084 535.190  1.00  0.00           C
ATOM   1853  CD  GLN A 949     499.821 522.815 535.528  1.00  0.00           C
ATOM   1854  OE1 GLN A 949     500.599 523.172 534.645  1.00  0.00           O
ATOM   1855  NE2 GLN A 949     500.060 523.046 536.847  1.00  0.00           N
ATOM   1856  C   GLN A 949     499.022 519.140 535.071  1.00  0.00           C
ATOM   1857  O   GLN A 949     499.268 519.244 536.271  1.00  0.00           O
ATOM   1858  N   ASP A 950     498.149 518.220 534.605  1.00  0.00           N
ATOM   1859  CA  ASP A 950     497.481 517.316 535.510  1.00  0.00           C
ATOM   1860  CB  ASP A 950     496.471 516.370 534.836  1.00  0.00           C
ATOM   1861  CG  ASP A 950     495.841 515.521 535.940  1.00  0.00           C
ATOM   1862  OD1 ASP A 950     495.857 515.975 537.115  1.00  0.00           O
ATOM   1863  OD2 ASP A 950     495.349 514.403 535.630  1.00  0.00           O
ATOM   1864  C   ASP A 950     498.489 516.428 536.177  1.00  0.00           C
ATOM   1865  O   ASP A 950     498.376 516.154 537.370  1.00  0.00           O
ATOM   1866  N   VAL A 951     499.509 515.951 535.433  1.00  0.00           N
ATOM   1867  CA  VAL A 951     500.467 515.047 536.010  1.00  0.00           C
ATOM   1868  CB  VAL A 951     501.497 514.533 535.035  1.00  0.00           C
ATOM   1869  CG1 VAL A 951     502.564 515.608 534.782  1.00  0.00           C
ATOM   1870  CG2 VAL A 951     502.061 513.213 535.578  1.00  0.00           C
ATOM   1871  C   VAL A 951     501.155 515.777 537.121  1.00  0.00           C
ATOM   1872  O   VAL A 951     501.485 515.190 538.149  1.00  0.00           O
ATOM   1873  N   VAL A 952     501.393 517.087 536.912  1.00  0.00           N
ATOM   1874  CA  VAL A 952     501.927 518.003 537.877  1.00  0.00           C
ATOM   1875  CB  VAL A 952     501.802 519.380 537.309  1.00  0.00           C
ATOM   1876  CG1 VAL A 952     501.760 520.393 538.453  1.00  0.00           C
ATOM   1877  CG2 VAL A 952     502.942 519.596 536.301  1.00  0.00           C
ATOM   1878  C   VAL A 952     501.050 517.998 539.098  1.00  0.00           C
ATOM   1879  O   VAL A 952     501.506 517.741 540.212  1.00  0.00           O
ATOM   1880  N   ASN A 953     499.744 518.247 538.899  1.00  0.00           N
ATOM   1881  CA  ASN A 953     498.804 518.424 539.973  1.00  0.00           C
ATOM   1882  CB  ASN A 953     497.406 518.822 539.466  1.00  0.00           C
ATOM   1883  CG  ASN A 953     497.499 520.199 538.819  1.00  0.00           C
ATOM   1884  OD1 ASN A 953     498.517 520.882 538.919  1.00  0.00           O
ATOM   1885  ND2 ASN A 953     496.399 520.625 538.143  1.00  0.00           N
ATOM   1886  C   ASN A 953     498.636 517.175 540.788  1.00  0.00           C
ATOM   1887  O   ASN A 953     498.581 517.238 542.015  1.00  0.00           O
ATOM   1888  N   GLN A 954     498.543 516.008 540.128  1.00  0.00           N
ATOM   1889  CA  GLN A 954     498.277 514.757 540.787  1.00  0.00           C
ATOM   1890  CB  GLN A 954     498.170 513.626 539.747  1.00  0.00           C
ATOM   1891  CG  GLN A 954     497.686 512.280 540.276  1.00  0.00           C
ATOM   1892  CD  GLN A 954     497.653 511.325 539.090  1.00  0.00           C
ATOM   1893  OE1 GLN A 954     497.731 510.108 539.254  1.00  0.00           O
ATOM   1894  NE2 GLN A 954     497.543 511.891 537.858  1.00  0.00           N
ATOM   1895  C   GLN A 954     499.401 514.430 541.729  1.00  0.00           C
ATOM   1896  O   GLN A 954     499.160 514.009 542.860  1.00  0.00           O
ATOM   1897  N   ASN A 955     500.664 514.610 541.285  1.00  0.00           N
ATOM   1898  CA  ASN A 955     501.791 514.307 542.119  1.00  0.00           C
ATOM   1899  CB  ASN A 955     503.134 514.353 541.371  1.00  0.00           C
ATOM   1900  CG  ASN A 955     503.204 513.102 540.506  1.00  0.00           C
ATOM   1901  OD1 ASN A 955     502.980 511.991 540.985  1.00  0.00           O
ATOM   1902  ND2 ASN A 955     503.519 513.283 539.196  1.00  0.00           N
ATOM   1903  C   ASN A 955     501.839 515.281 543.246  1.00  0.00           C
ATOM   1904  O   ASN A 955     502.163 514.924 544.379  1.00  0.00           O
ATOM   1905  N   ALA A 956     501.516 516.550 542.951  1.00  0.00           N
ATOM   1906  CA  ALA A 956     501.533 517.572 543.950  1.00  0.00           C
ATOM   1907  CB  ALA A 956     501.165 518.956 543.391  1.00  0.00           C
ATOM   1908  C   ALA A 956     500.532 517.232 545.014  1.00  0.00           C
ATOM   1909  O   ALA A 956     500.812 517.382 546.203  1.00  0.00           O
ATOM   1910  N   GLN A 957     499.335 516.762 544.608  1.00  0.00           N
ATOM   1911  CA  GLN A 957     498.285 516.433 545.533  1.00  0.00           C
ATOM   1912  CB  GLN A 957     496.968 516.045 544.852  1.00  0.00           C
ATOM   1913  CG  GLN A 957     495.892 515.701 545.879  1.00  0.00           C
ATOM   1914  CD  GLN A 957     494.585 515.487 545.147  1.00  0.00           C
ATOM   1915  OE1 GLN A 957     494.526 514.805 544.125  1.00  0.00           O
ATOM   1916  NE2 GLN A 957     493.502 516.101 545.689  1.00  0.00           N
ATOM   1917  C   GLN A 957     498.683 515.271 546.388  1.00  0.00           C
ATOM   1918  O   GLN A 957     498.380 515.241 547.580  1.00  0.00           O
ATOM   1919  N   ALA A 958     499.353 514.264 545.796  1.00  0.00           N
ATOM   1920  CA  ALA A 958     499.727 513.106 546.555  1.00  0.00           C
ATOM   1921  CB  ALA A 958     500.446 512.037 545.713  1.00  0.00           C
ATOM   1922  C   ALA A 958     500.675 513.516 547.635  1.00  0.00           C
ATOM   1923  O   ALA A 958     500.533 513.105 548.786  1.00  0.00           O
ATOM   1924  N   LEU A 959     501.667 514.359 547.290  1.00  0.00           N
ATOM   1925  CA  LEU A 959     502.628 514.775 548.261  1.00  0.00           C
ATOM   1926  CB  LEU A 959     503.773 515.621 547.674  1.00  0.00           C
ATOM   1927  CG  LEU A 959     504.746 514.803 546.803  1.00  0.00           C
ATOM   1928  CD1 LEU A 959     505.872 515.685 546.239  1.00  0.00           C
ATOM   1929  CD2 LEU A 959     505.289 513.589 547.574  1.00  0.00           C
ATOM   1930  C   LEU A 959     501.935 515.574 549.327  1.00  0.00           C
ATOM   1931  O   LEU A 959     502.210 515.399 550.512  1.00  0.00           O
ATOM   1932  N   ASN A 960     500.997 516.457 548.930  1.00  0.00           N
ATOM   1933  CA  ASN A 960     500.286 517.311 549.841  1.00  0.00           C
ATOM   1934  CB  ASN A 960     499.320 518.267 549.123  1.00  0.00           C
ATOM   1935  CG  ASN A 960     500.174 519.252 548.339  1.00  0.00           C
ATOM   1936  OD1 ASN A 960     501.304 519.552 548.721  1.00  0.00           O
ATOM   1937  ND2 ASN A 960     499.623 519.770 547.209  1.00  0.00           N
ATOM   1938  C   ASN A 960     499.485 516.475 550.794  1.00  0.00           C
ATOM   1939  O   ASN A 960     499.401 516.782 551.982  1.00  0.00           O
ATOM   1940  N   THR A 961     498.858 515.398 550.293  1.00  0.00           N
ATOM   1941  CA  THR A 961     498.054 514.551 551.124  1.00  0.00           C
ATOM   1942  CB  THR A 961     497.359 513.473 550.345  1.00  0.00           C
ATOM   1943  OG1 THR A 961     496.532 514.047 549.343  1.00  0.00           O
ATOM   1944  CG2 THR A 961     496.511 512.639 551.319  1.00  0.00           C
ATOM   1945  C   THR A 961     498.928 513.879 552.142  1.00  0.00           C
ATOM   1946  O   THR A 961     498.558 513.760 553.309  1.00  0.00           O
ATOM   1947  N   LEU A 962     500.123 513.428 551.715  1.00  0.00           N
ATOM   1948  CA  LEU A 962     501.036 512.703 552.554  1.00  0.00           C
ATOM   1949  CB  LEU A 962     502.271 512.224 551.762  1.00  0.00           C
ATOM   1950  CG  LEU A 962     503.305 511.430 552.581  1.00  0.00           C
ATOM   1951  CD1 LEU A 962     502.696 510.138 553.148  1.00  0.00           C
ATOM   1952  CD2 LEU A 962     504.570 511.160 551.749  1.00  0.00           C
ATOM   1953  C   LEU A 962     501.491 513.572 553.696  1.00  0.00           C
ATOM   1954  O   LEU A 962     501.549 513.125 554.840  1.00  0.00           O
ATOM   1955  N   VAL A 963     501.823 514.846 553.426  1.00  0.00           N
ATOM   1956  CA  VAL A 963     502.305 515.719 554.461  1.00  0.00           C
ATOM   1957  CB  VAL A 963     502.844 517.011 553.927  1.00  0.00           C
ATOM   1958  CG1 VAL A 963     503.192 517.930 555.110  1.00  0.00           C
ATOM   1959  CG2 VAL A 963     504.055 516.675 553.038  1.00  0.00           C
ATOM   1960  C   VAL A 963     501.233 516.003 555.474  1.00  0.00           C
ATOM   1961  O   VAL A 963     501.518 516.112 556.665  1.00  0.00           O
ATOM   1962  N   LYS A 964     499.969 516.130 555.032  1.00  0.00           N
ATOM   1963  CA  LYS A 964     498.873 516.443 555.912  1.00  0.00           C
ATOM   1964  CB  LYS A 964     497.531 516.585 555.177  1.00  0.00           C
ATOM   1965  CG  LYS A 964     496.378 516.917 556.125  1.00  0.00           C
ATOM   1966  CD  LYS A 964     495.078 517.310 555.421  1.00  0.00           C
ATOM   1967  CE  LYS A 964     493.931 517.596 556.393  1.00  0.00           C
ATOM   1968  NZ  LYS A 964     493.593 516.367 557.147  1.00  0.00           N
ATOM   1969  C   LYS A 964     498.702 515.340 556.917  1.00  0.00           C
ATOM   1970  O   LYS A 964     498.266 515.573 558.043  1.00  0.00           O
ATOM   1971  N   GLN A 965     499.035 514.100 556.522  1.00  0.00           N
ATOM   1972  CA  GLN A 965     498.873 512.925 557.335  1.00  0.00           C
ATOM   1973  CB  GLN A 965     499.213 511.626 556.585  1.00  0.00           C
ATOM   1974  CG  GLN A 965     498.263 511.360 555.416  1.00  0.00           C
ATOM   1975  CD  GLN A 965     496.852 511.288 555.982  1.00  0.00           C
ATOM   1976  OE1 GLN A 965     496.182 512.306 556.148  1.00  0.00           O
ATOM   1977  NE2 GLN A 965     496.388 510.050 556.295  1.00  0.00           N
ATOM   1978  C   GLN A 965     499.726 513.011 558.565  1.00  0.00           C
ATOM   1979  O   GLN A 965     499.487 512.294 559.536  1.00  0.00           O
ATOM   1980  N   LEU A 966     500.799 513.824 558.536  1.00  0.00           N
ATOM   1981  CA  LEU A 966     501.644 513.977 559.689  1.00  0.00           C
ATOM   1982  CB  LEU A 966     502.844 514.909 559.444  1.00  0.00           C
ATOM   1983  CG  LEU A 966     503.900 514.317 558.495  1.00  0.00           C
ATOM   1984  CD1 LEU A 966     505.074 515.287 558.287  1.00  0.00           C
ATOM   1985  CD2 LEU A 966     504.364 512.934 558.983  1.00  0.00           C
ATOM   1986  C   LEU A 966     500.858 514.550 560.839  1.00  0.00           C
ATOM   1987  O   LEU A 966     501.091 514.182 561.989  1.00  0.00           O
ATOM   1988  N   SER A 967     499.922 515.480 560.559  1.00  0.00           N
ATOM   1989  CA  SER A 967     499.140 516.172 561.556  1.00  0.00           C
ATOM   1990  CB  SER A 967     498.305 517.311 560.948  1.00  0.00           C
ATOM   1991  OG  SER A 967     499.159 518.254 560.320  1.00  0.00           O
ATOM   1992  C   SER A 967     498.167 515.256 562.253  1.00  0.00           C
ATOM   1993  O   SER A 967     497.740 515.555 563.367  1.00  0.00           O
ATOM   1994  N   SER A 968     497.768 514.133 561.622  1.00  0.00           N
ATOM   1995  CA  SER A 968     496.765 513.255 562.182  1.00  0.00           C
ATOM   1996  CB  SER A 968     496.307 512.174 561.186  1.00  0.00           C
ATOM   1997  OG  SER A 968     495.739 512.778 560.033  1.00  0.00           O
ATOM   1998  C   SER A 968     497.274 512.552 563.417  1.00  0.00           C
ATOM   1999  O   SER A 968     498.415 512.099 563.471  1.00  0.00           O
ATOM   2000  N   ASN A 969     496.404 512.463 564.453  1.00  0.00           N
ATOM   2001  CA  ASN A 969     496.672 511.867 565.741  1.00  0.00           C
ATOM   2002  CB  ASN A 969     495.566 512.188 566.763  1.00  0.00           C
ATOM   2003  CG  ASN A 969     495.535 513.695 566.974  1.00  0.00           C
ATOM   2004  OD1 ASN A 969     496.576 514.344 567.068  1.00  0.00           O
ATOM   2005  ND2 ASN A 969     494.304 514.271 567.039  1.00  0.00           N
ATOM   2006  C   ASN A 969     496.769 510.364 565.677  1.00  0.00           C
ATOM   2007  O   ASN A 969     497.658 509.769 566.285  1.00  0.00           O
ATOM   2008  N   PHE A 970     495.854 509.712 564.933  1.00  0.00           N
ATOM   2009  CA  PHE A 970     495.757 508.278 564.845  1.00  0.00           C
ATOM   2010  CB  PHE A 970     496.933 507.575 564.133  1.00  0.00           C
ATOM   2011  CG  PHE A 970     496.970 508.078 562.728  1.00  0.00           C
ATOM   2012  CD1 PHE A 970     495.808 508.433 562.090  1.00  0.00           C
ATOM   2013  CE1 PHE A 970     495.832 508.887 560.792  1.00  0.00           C
ATOM   2014  CZ  PHE A 970     497.014 508.969 560.100  1.00  0.00           C
ATOM   2015  CD2 PHE A 970     498.146 508.131 562.016  1.00  0.00           C
ATOM   2016  CE2 PHE A 970     498.175 508.582 560.715  1.00  0.00           C
ATOM   2017  C   PHE A 970     495.559 507.661 566.204  1.00  0.00           C
ATOM   2018  O   PHE A 970     496.071 506.577 566.481  1.00  0.00           O
ATOM   2019  N   GLY A 971     494.785 508.331 567.087  1.00  0.00           N
ATOM   2020  CA  GLY A 971     494.471 507.783 568.381  1.00  0.00           C
ATOM   2021  C   GLY A 971     495.501 508.182 569.406  1.00  0.00           C
ATOM   2022  O   GLY A 971     495.400 507.778 570.564  1.00  0.00           O
ATOM   2023  N   ALA A 972     496.525 508.969 569.017  1.00  0.00           N
ATOM   2024  CA  ALA A 972     497.563 509.381 569.930  1.00  0.00           C
ATOM   2025  CB  ALA A 972     498.924 509.596 569.245  1.00  0.00           C
ATOM   2026  C   ALA A 972     497.197 510.670 570.617  1.00  0.00           C
ATOM   2027  O   ALA A 972     496.273 511.373 570.211  1.00  0.00           O
ATOM   2028  N   ILE A 973     497.932 510.993 571.707  1.00  0.00           N
ATOM   2029  CA  ILE A 973     497.763 512.186 572.498  1.00  0.00           C
ATOM   2030  CB  ILE A 973     498.603 512.225 573.745  1.00  0.00           C
ATOM   2031  CG2 ILE A 973     498.170 511.054 574.642  1.00  0.00           C
ATOM   2032  CG1 ILE A 973     500.103 512.240 573.409  1.00  0.00           C
ATOM   2033  CD1 ILE A 973     500.981 512.645 574.594  1.00  0.00           C
ATOM   2034  C   ILE A 973     498.125 513.391 571.683  1.00  0.00           C
ATOM   2035  O   ILE A 973     497.588 514.473 571.907  1.00  0.00           O
ATOM   2036  N   SER A 974     499.129 513.271 570.791  1.00  0.00           N
ATOM   2037  CA  SER A 974     499.449 514.387 569.946  1.00  0.00           C
ATOM   2038  CB  SER A 974     500.480 515.348 570.565  1.00  0.00           C
ATOM   2039  OG  SER A 974     500.747 516.423 569.676  1.00  0.00           O
ATOM   2040  C   SER A 974     500.053 513.840 568.687  1.00  0.00           C
ATOM   2041  O   SER A 974     500.574 512.727 568.664  1.00  0.00           O
ATOM   2042  N   SER A 975     499.923 514.600 567.582  1.00  0.00           N
ATOM   2043  CA  SER A 975     500.528 514.254 566.326  1.00  0.00           C
ATOM   2044  CB  SER A 975     499.930 515.029 565.139  1.00  0.00           C
ATOM   2045  OG  SER A 975     500.167 516.420 565.293  1.00  0.00           O
ATOM   2046  C   SER A 975     501.986 514.589 566.405  1.00  0.00           C
ATOM   2047  O   SER A 975     502.814 513.995 565.714  1.00  0.00           O
ATOM   2048  N   VAL A 976     502.336 515.563 567.270  1.00  0.00           N
ATOM   2049  CA  VAL A 976     503.693 516.013 567.371  1.00  0.00           C
ATOM   2050  CB  VAL A 976     503.797 517.373 567.992  1.00  0.00           C
ATOM   2051  CG1 VAL A 976     505.277 517.745 568.121  1.00  0.00           C
ATOM   2052  CG2 VAL A 976     502.986 518.357 567.131  1.00  0.00           C
ATOM   2053  C   VAL A 976     504.442 515.033 568.218  1.00  0.00           C
ATOM   2054  O   VAL A 976     504.126 514.813 569.385  1.00  0.00           O
ATOM   2055  N   LEU A 977     505.478 514.423 567.616  1.00  0.00           N
ATOM   2056  CA  LEU A 977     506.268 513.388 568.219  1.00  0.00           C
ATOM   2057  CB  LEU A 977     507.279 512.784 567.226  1.00  0.00           C
ATOM   2058  CG  LEU A 977     508.145 511.649 567.804  1.00  0.00           C
ATOM   2059  CD1 LEU A 977     507.285 510.447 568.228  1.00  0.00           C
ATOM   2060  CD2 LEU A 977     509.257 511.250 566.820  1.00  0.00           C
ATOM   2061  C   LEU A 977     507.020 513.920 569.402  1.00  0.00           C
ATOM   2062  O   LEU A 977     507.094 513.254 570.434  1.00  0.00           O
ATOM   2063  N   ASN A 978     507.600 515.133 569.294  1.00  0.00           N
ATOM   2064  CA  ASN A 978     508.375 515.654 570.385  1.00  0.00           C
ATOM   2065  CB  ASN A 978     509.252 516.881 570.050  1.00  0.00           C
ATOM   2066  CG  ASN A 978     508.417 518.040 569.540  1.00  0.00           C
ATOM   2067  OD1 ASN A 978     507.983 518.042 568.390  1.00  0.00           O
ATOM   2068  ND2 ASN A 978     508.205 519.066 570.408  1.00  0.00           N
ATOM   2069  C   ASN A 978     507.484 515.945 571.551  1.00  0.00           C
ATOM   2070  O   ASN A 978     507.905 515.824 572.700  1.00  0.00           O
ATOM   2071  N   ASP A 979     506.223 516.338 571.288  1.00  0.00           N
ATOM   2072  CA  ASP A 979     505.303 516.635 572.346  1.00  0.00           C
ATOM   2073  CB  ASP A 979     503.955 517.178 571.845  1.00  0.00           C
ATOM   2074  CG  ASP A 979     504.193 518.607 571.375  1.00  0.00           C
ATOM   2075  OD1 ASP A 979     505.332 519.108 571.574  1.00  0.00           O
ATOM   2076  OD2 ASP A 979     503.242 519.219 570.821  1.00  0.00           O
ATOM   2077  C   ASP A 979     505.058 515.387 573.140  1.00  0.00           C
ATOM   2078  O   ASP A 979     504.790 515.460 574.336  1.00  0.00           O
ATOM   2079  N   ILE A 980     505.072 514.207 572.493  1.00  0.00           N
ATOM   2080  CA  ILE A 980     504.908 512.979 573.224  1.00  0.00           C
ATOM   2081  CB  ILE A 980     504.778 511.790 572.314  1.00  0.00           C
ATOM   2082  CG2 ILE A 980     504.815 510.514 573.171  1.00  0.00           C
ATOM   2083  CG1 ILE A 980     503.514 511.918 571.448  1.00  0.00           C
ATOM   2084  CD1 ILE A 980     503.444 510.898 570.312  1.00  0.00           C
ATOM   2085  C   ILE A 980     506.112 512.751 574.097  1.00  0.00           C
ATOM   2086  O   ILE A 980     505.989 512.471 575.289  1.00  0.00           O
ATOM   2087  N   LEU A 981     507.319 512.903 573.515  1.00  0.00           N
ATOM   2088  CA  LEU A 981     508.566 512.621 574.176  1.00  0.00           C
ATOM   2089  CB  LEU A 981     509.767 512.774 573.229  1.00  0.00           C
ATOM   2090  CG  LEU A 981     509.742 511.769 572.063  1.00  0.00           C
ATOM   2091  CD1 LEU A 981     510.958 511.951 571.141  1.00  0.00           C
ATOM   2092  CD2 LEU A 981     509.597 510.326 572.575  1.00  0.00           C
ATOM   2093  C   LEU A 981     508.779 513.547 575.331  1.00  0.00           C
ATOM   2094  O   LEU A 981     509.256 513.138 576.387  1.00  0.00           O
ATOM   2095  N   SER A 982     508.446 514.834 575.159  1.00  0.00           N
ATOM   2096  CA  SER A 982     508.663 515.777 576.213  1.00  0.00           C
ATOM   2097  CB  SER A 982     508.228 517.190 575.795  1.00  0.00           C
ATOM   2098  OG  SER A 982     508.387 518.090 576.877  1.00  0.00           O
ATOM   2099  C   SER A 982     507.843 515.389 577.408  1.00  0.00           C
ATOM   2100  O   SER A 982     508.345 515.365 578.530  1.00  0.00           O
ATOM   2101  N   ARG A 983     506.545 515.114 577.179  1.00  0.00           N
ATOM   2102  CA  ARG A 983     505.574 514.840 578.203  1.00  0.00           C
ATOM   2103  CB  ARG A 983     504.145 514.885 577.645  1.00  0.00           C
ATOM   2104  CG  ARG A 983     503.813 516.201 576.942  1.00  0.00           C
ATOM   2105  CD  ARG A 983     502.389 516.238 576.386  1.00  0.00           C
ATOM   2106  NE  ARG A 983     502.288 517.415 575.481  1.00  0.00           N
ATOM   2107  CZ  ARG A 983     501.439 517.370 574.413  1.00  0.00           C
ATOM   2108  NH1 ARG A 983     500.675 516.260 574.197  1.00  0.00           N
ATOM   2109  NH2 ARG A 983     501.360 518.430 573.557  1.00  0.00           N
ATOM   2110  C   ARG A 983     505.709 513.505 578.885  1.00  0.00           C
ATOM   2111  O   ARG A 983     505.628 513.436 580.110  1.00  0.00           O
ATOM   2112  N   LEU A 984     505.933 512.406 578.131  1.00  0.00           N
ATOM   2113  CA  LEU A 984     505.774 511.110 578.738  1.00  0.00           C
ATOM   2114  CB  LEU A 984     504.892 510.181 577.887  1.00  0.00           C
ATOM   2115  CG  LEU A 984     503.495 510.750 577.572  1.00  0.00           C
ATOM   2116  CD1 LEU A 984     502.678 509.765 576.722  1.00  0.00           C
ATOM   2117  CD2 LEU A 984     502.757 511.192 578.845  1.00  0.00           C
ATOM   2118  C   LEU A 984     507.072 510.388 578.921  1.00  0.00           C
ATOM   2119  O   LEU A 984     508.005 510.525 578.132  1.00  0.00           O
ATOM   2120  N   ASP A 985     507.128 509.566 579.994  1.00  0.00           N
ATOM   2121  CA  ASP A 985     508.259 508.732 580.277  1.00  0.00           C
ATOM   2122  CB  ASP A 985     508.222 508.104 581.682  1.00  0.00           C
ATOM   2123  CG  ASP A 985     508.416 509.213 582.708  1.00  0.00           C
ATOM   2124  OD1 ASP A 985     508.935 510.295 582.323  1.00  0.00           O
ATOM   2125  OD2 ASP A 985     508.048 508.993 583.892  1.00  0.00           O
ATOM   2126  C   ASP A 985     508.184 507.624 579.271  1.00  0.00           C
ATOM   2127  O   ASP A 985     507.176 507.474 578.587  1.00  0.00           O
ATOM   2128  N   LYS A 986     509.234 506.790 579.175  1.00  0.00           N
ATOM   2129  CA  LYS A 986     509.335 505.815 578.123  1.00  0.00           C
ATOM   2130  CB  LYS A 986     510.590 504.938 578.267  1.00  0.00           C
ATOM   2131  CG  LYS A 986     510.675 503.808 577.239  1.00  0.00           C
ATOM   2132  CD  LYS A 986     512.039 503.117 577.210  1.00  0.00           C
ATOM   2133  CE  LYS A 986     512.025 501.765 576.495  1.00  0.00           C
ATOM   2134  NZ  LYS A 986     511.390 500.747 577.362  1.00  0.00           N
ATOM   2135  C   LYS A 986     508.168 504.875 578.083  1.00  0.00           C
ATOM   2136  O   LYS A 986     507.599 504.653 577.015  1.00  0.00           O
ATOM   2137  N   VAL A 987     507.752 504.323 579.238  1.00  0.00           N
ATOM   2138  CA  VAL A 987     506.749 503.294 579.224  1.00  0.00           C
ATOM   2139  CB  VAL A 987     506.435 502.775 580.602  1.00  0.00           C
ATOM   2140  CG1 VAL A 987     505.909 503.925 581.479  1.00  0.00           C
ATOM   2141  CG2 VAL A 987     505.453 501.599 580.464  1.00  0.00           C
ATOM   2142  C   VAL A 987     505.479 503.784 578.601  1.00  0.00           C
ATOM   2143  O   VAL A 987     504.909 503.105 577.749  1.00  0.00           O
ATOM   2144  N   GLU A 988     504.990 504.962 579.022  1.00  0.00           N
ATOM   2145  CA  GLU A 988     503.774 505.521 578.503  1.00  0.00           C
ATOM   2146  CB  GLU A 988     503.263 506.688 579.368  1.00  0.00           C
ATOM   2147  CG  GLU A 988     504.283 507.816 579.548  1.00  0.00           C
ATOM   2148  CD  GLU A 988     503.664 508.878 580.448  1.00  0.00           C
ATOM   2149  OE1 GLU A 988     502.483 508.699 580.849  1.00  0.00           O
ATOM   2150  OE2 GLU A 988     504.366 509.880 580.749  1.00  0.00           O
ATOM   2151  C   GLU A 988     503.979 506.016 577.099  1.00  0.00           C
ATOM   2152  O   GLU A 988     503.074 505.947 576.269  1.00  0.00           O
ATOM   2153  N   ALA A 989     505.181 506.550 576.811  1.00  0.00           N
ATOM   2154  CA  ALA A 989     505.490 507.181 575.556  1.00  0.00           C
ATOM   2155  CB  ALA A 989     506.887 507.826 575.552  1.00  0.00           C
ATOM   2156  C   ALA A 989     505.441 506.238 574.386  1.00  0.00           C
ATOM   2157  O   ALA A 989     504.905 506.585 573.336  1.00  0.00           O
ATOM   2158  N   GLU A 990     505.980 505.013 574.538  1.00  0.00           N
ATOM   2159  CA  GLU A 990     506.107 504.092 573.438  1.00  0.00           C
ATOM   2160  CB  GLU A 990     506.800 502.785 573.854  1.00  0.00           C
ATOM   2161  CG  GLU A 990     508.276 502.985 574.205  1.00  0.00           C
ATOM   2162  CD  GLU A 990     508.823 501.668 574.731  1.00  0.00           C
ATOM   2163  OE1 GLU A 990     508.345 501.218 575.806  1.00  0.00           O
ATOM   2164  OE2 GLU A 990     509.727 501.094 574.066  1.00  0.00           O
ATOM   2165  C   GLU A 990     504.758 503.752 572.883  1.00  0.00           C
ATOM   2166  O   GLU A 990     504.594 503.647 571.667  1.00  0.00           O
ATOM   2167  N   VAL A 991     503.752 503.582 573.758  1.00  0.00           N
ATOM   2168  CA  VAL A 991     502.435 503.202 573.334  1.00  0.00           C
ATOM   2169  CB  VAL A 991     501.477 503.078 574.483  1.00  0.00           C
ATOM   2170  CG1 VAL A 991     500.087 502.724 573.930  1.00  0.00           C
ATOM   2171  CG2 VAL A 991     502.036 502.047 575.478  1.00  0.00           C
ATOM   2172  C   VAL A 991     501.894 504.253 572.409  1.00  0.00           C
ATOM   2173  O   VAL A 991     501.259 503.932 571.407  1.00  0.00           O
ATOM   2174  N   GLN A 992     502.112 505.543 572.732  1.00  0.00           N
ATOM   2175  CA  GLN A 992     501.615 506.621 571.922  1.00  0.00           C
ATOM   2176  CB  GLN A 992     501.831 507.999 572.571  1.00  0.00           C
ATOM   2177  CG  GLN A 992     501.086 508.159 573.896  1.00  0.00           C
ATOM   2178  CD  GLN A 992     499.599 508.012 573.610  1.00  0.00           C
ATOM   2179  OE1 GLN A 992     499.089 508.536 572.621  1.00  0.00           O
ATOM   2180  NE2 GLN A 992     498.882 507.268 574.495  1.00  0.00           N
ATOM   2181  C   GLN A 992     502.314 506.640 570.592  1.00  0.00           C
ATOM   2182  O   GLN A 992     501.693 506.892 569.561  1.00  0.00           O
ATOM   2183  N   ILE A 993     503.635 506.378 570.589  1.00  0.00           N
ATOM   2184  CA  ILE A 993     504.447 506.423 569.403  1.00  0.00           C
ATOM   2185  CB  ILE A 993     505.911 506.215 569.689  1.00  0.00           C
ATOM   2186  CG2 ILE A 993     506.657 506.144 568.346  1.00  0.00           C
ATOM   2187  CG1 ILE A 993     506.437 507.327 570.615  1.00  0.00           C
ATOM   2188  CD1 ILE A 993     507.842 507.065 571.157  1.00  0.00           C
ATOM   2189  C   ILE A 993     504.009 505.370 568.424  1.00  0.00           C
ATOM   2190  O   ILE A 993     503.952 505.629 567.224  1.00  0.00           O
ATOM   2191  N   ASP A 994     503.678 504.154 568.906  1.00  0.00           N
ATOM   2192  CA  ASP A 994     503.303 503.068 568.038  1.00  0.00           C
ATOM   2193  CB  ASP A 994     502.974 501.765 568.788  1.00  0.00           C
ATOM   2194  CG  ASP A 994     504.289 501.125 569.207  1.00  0.00           C
ATOM   2195  OD1 ASP A 994     505.340 501.515 568.632  1.00  0.00           O
ATOM   2196  OD2 ASP A 994     504.260 500.232 570.095  1.00  0.00           O
ATOM   2197  C   ASP A 994     502.094 503.450 567.237  1.00  0.00           C
ATOM   2198  O   ASP A 994     501.976 503.068 566.074  1.00  0.00           O
ATOM   2199  N   ARG A 995     501.149 504.199 567.835  1.00  0.00           N
ATOM   2200  CA  ARG A 995     499.961 504.592 567.128  1.00  0.00           C
ATOM   2201  CB  ARG A 995     498.979 505.350 568.039  1.00  0.00           C
ATOM   2202  CG  ARG A 995     498.525 504.482 569.216  1.00  0.00           C
ATOM   2203  CD  ARG A 995     497.545 505.147 570.184  1.00  0.00           C
ATOM   2204  NE  ARG A 995     497.255 504.141 571.246  1.00  0.00           N
ATOM   2205  CZ  ARG A 995     496.580 504.492 572.379  1.00  0.00           C
ATOM   2206  NH1 ARG A 995     496.135 505.772 572.545  1.00  0.00           N
ATOM   2207  NH2 ARG A 995     496.347 503.558 573.347  1.00  0.00           N
ATOM   2208  C   ARG A 995     500.353 505.472 565.975  1.00  0.00           C
ATOM   2209  O   ARG A 995     499.828 505.331 564.871  1.00  0.00           O
ATOM   2210  N   LEU A 996     501.290 506.415 566.201  1.00  0.00           N
ATOM   2211  CA  LEU A 996     501.740 507.296 565.160  1.00  0.00           C
ATOM   2212  CB  LEU A 996     502.638 508.433 565.673  1.00  0.00           C
ATOM   2213  CG  LEU A 996     501.868 509.447 566.539  1.00  0.00           C
ATOM   2214  CD1 LEU A 996     502.783 510.581 567.026  1.00  0.00           C
ATOM   2215  CD2 LEU A 996     500.614 509.958 565.807  1.00  0.00           C
ATOM   2216  C   LEU A 996     502.495 506.527 564.113  1.00  0.00           C
ATOM   2217  O   LEU A 996     502.361 506.801 562.922  1.00  0.00           O
ATOM   2218  N   ILE A 997     503.312 505.541 564.530  1.00  0.00           N
ATOM   2219  CA  ILE A 997     504.115 504.773 563.616  1.00  0.00           C
ATOM   2220  CB  ILE A 997     504.896 503.688 564.309  1.00  0.00           C
ATOM   2221  CG2 ILE A 997     505.630 502.880 563.225  1.00  0.00           C
ATOM   2222  CG1 ILE A 997     505.831 504.252 565.392  1.00  0.00           C
ATOM   2223  CD1 ILE A 997     506.960 505.123 564.853  1.00  0.00           C
ATOM   2224  C   ILE A 997     503.199 504.046 562.684  1.00  0.00           C
ATOM   2225  O   ILE A 997     503.402 504.049 561.471  1.00  0.00           O
ATOM   2226  N   THR A 998     502.152 503.409 563.238  1.00  0.00           N
ATOM   2227  CA  THR A 998     501.270 502.600 562.449  1.00  0.00           C
ATOM   2228  CB  THR A 998     500.260 501.855 563.278  1.00  0.00           C
ATOM   2229  OG1 THR A 998     499.603 500.886 562.478  1.00  0.00           O
ATOM   2230  CG2 THR A 998     499.242 502.840 563.879  1.00  0.00           C
ATOM   2231  C   THR A 998     500.561 503.434 561.423  1.00  0.00           C
ATOM   2232  O   THR A 998     500.479 503.044 560.259  1.00  0.00           O
ATOM   2233  N   GLY A 999     500.026 504.606 561.819  1.00  0.00           N
ATOM   2234  CA  GLY A 999     499.301 505.441 560.901  1.00  0.00           C
ATOM   2235  C   GLY A 999     500.211 506.005 559.847  1.00  0.00           C
ATOM   2236  O   GLY A 999     499.836 506.078 558.679  1.00  0.00           O
ATOM   2237  N   ARG A1000     501.416 506.467 560.241  1.00  0.00           N
ATOM   2238  CA  ARG A1000     502.332 507.062 559.306  1.00  0.00           C
ATOM   2239  CB  ARG A1000     503.510 507.769 559.985  1.00  0.00           C
ATOM   2240  CG  ARG A1000     503.058 509.043 560.697  1.00  0.00           C
ATOM   2241  CD  ARG A1000     504.211 509.969 561.078  1.00  0.00           C
ATOM   2242  NE  ARG A1000     503.604 511.219 561.608  1.00  0.00           N
ATOM   2243  CZ  ARG A1000     503.820 511.577 562.906  1.00  0.00           C
ATOM   2244  NH1 ARG A1000     504.582 510.781 563.711  1.00  0.00           N
ATOM   2245  NH2 ARG A1000     503.269 512.724 563.397  1.00  0.00           N
ATOM   2246  C   ARG A1000     502.858 506.043 558.338  1.00  0.00           C
ATOM   2247  O   ARG A1000     503.009 506.332 557.152  1.00  0.00           O
ATOM   2248  N   LEU A1001     503.160 504.822 558.817  1.00  0.00           N
ATOM   2249  CA  LEU A1001     503.668 503.774 557.975  1.00  0.00           C
ATOM   2250  CB  LEU A1001     503.962 502.492 558.775  1.00  0.00           C
ATOM   2251  CG  LEU A1001     504.505 501.321 557.936  1.00  0.00           C
ATOM   2252  CD1 LEU A1001     505.869 501.656 557.314  1.00  0.00           C
ATOM   2253  CD2 LEU A1001     504.529 500.022 558.759  1.00  0.00           C
ATOM   2254  C   LEU A1001     502.626 503.434 556.955  1.00  0.00           C
ATOM   2255  O   LEU A1001     502.928 503.227 555.780  1.00  0.00           O
ATOM   2256  N   GLN A1002     501.357 503.376 557.395  1.00  0.00           N
ATOM   2257  CA  GLN A1002     500.236 503.055 556.559  1.00  0.00           C
ATOM   2258  CB  GLN A1002     498.927 503.033 557.367  1.00  0.00           C
ATOM   2259  CG  GLN A1002     497.676 502.699 556.556  1.00  0.00           C
ATOM   2260  CD  GLN A1002     496.505 502.728 557.527  1.00  0.00           C
ATOM   2261  OE1 GLN A1002     496.592 502.205 558.635  1.00  0.00           O
ATOM   2262  NE2 GLN A1002     495.380 503.368 557.113  1.00  0.00           N
ATOM   2263  C   GLN A1002     500.108 504.117 555.508  1.00  0.00           C
ATOM   2264  O   GLN A1002     499.784 503.824 554.357  1.00  0.00           O
ATOM   2265  N   SER A1003     500.351 505.388 555.886  1.00  0.00           N
ATOM   2266  CA  SER A1003     500.223 506.495 554.978  1.00  0.00           C
ATOM   2267  CB  SER A1003     500.484 507.851 555.657  1.00  0.00           C
ATOM   2268  OG  SER A1003     500.343 508.905 554.715  1.00  0.00           O
ATOM   2269  C   SER A1003     501.213 506.342 553.863  1.00  0.00           C
ATOM   2270  O   SER A1003     500.886 506.580 552.701  1.00  0.00           O
ATOM   2271  N   LEU A1004     502.457 505.941 554.192  1.00  0.00           N
ATOM   2272  CA  LEU A1004     503.499 505.766 553.217  1.00  0.00           C
ATOM   2273  CB  LEU A1004     504.836 505.369 553.871  1.00  0.00           C
ATOM   2274  CG  LEU A1004     505.422 506.452 554.798  1.00  0.00           C
ATOM   2275  CD1 LEU A1004     506.751 505.995 555.422  1.00  0.00           C
ATOM   2276  CD2 LEU A1004     505.555 507.798 554.065  1.00  0.00           C
ATOM   2277  C   LEU A1004     503.107 504.655 552.286  1.00  0.00           C
ATOM   2278  O   LEU A1004     503.303 504.754 551.076  1.00  0.00           O
ATOM   2279  N   GLN A1005     502.535 503.564 552.832  1.00  0.00           N
ATOM   2280  CA  GLN A1005     502.164 502.430 552.031  1.00  0.00           C
ATOM   2281  CB  GLN A1005     501.639 501.256 552.881  1.00  0.00           C
ATOM   2282  CG  GLN A1005     502.725 500.647 553.775  1.00  0.00           C
ATOM   2283  CD  GLN A1005     502.128 499.501 554.582  1.00  0.00           C
ATOM   2284  OE1 GLN A1005     500.915 499.294 554.594  1.00  0.00           O
ATOM   2285  NE2 GLN A1005     503.008 498.734 555.281  1.00  0.00           N
ATOM   2286  C   GLN A1005     501.106 502.840 551.049  1.00  0.00           C
ATOM   2287  O   GLN A1005     501.141 502.432 549.889  1.00  0.00           O
ATOM   2288  N   THR A1006     500.133 503.662 551.488  1.00  0.00           N
ATOM   2289  CA  THR A1006     499.078 504.129 550.629  1.00  0.00           C
ATOM   2290  CB  THR A1006     498.095 505.002 551.366  1.00  0.00           C
ATOM   2291  OG1 THR A1006     497.525 504.301 552.463  1.00  0.00           O
ATOM   2292  CG2 THR A1006     496.990 505.443 550.390  1.00  0.00           C
ATOM   2293  C   THR A1006     499.680 504.974 549.536  1.00  0.00           C
ATOM   2294  O   THR A1006     499.343 504.825 548.364  1.00  0.00           O
ATOM   2295  N   TYR A1007     500.604 505.883 549.903  1.00  0.00           N
ATOM   2296  CA  TYR A1007     501.237 506.812 549.001  1.00  0.00           C
ATOM   2297  CB  TYR A1007     502.175 507.760 549.779  1.00  0.00           C
ATOM   2298  CG  TYR A1007     503.066 508.519 548.854  1.00  0.00           C
ATOM   2299  CD1 TYR A1007     502.673 509.718 548.316  1.00  0.00           C
ATOM   2300  CE1 TYR A1007     503.503 510.414 547.469  1.00  0.00           C
ATOM   2301  CZ  TYR A1007     504.741 509.921 547.146  1.00  0.00           C
ATOM   2302  OH  TYR A1007     505.590 510.639 546.277  1.00  0.00           O
ATOM   2303  CD2 TYR A1007     504.310 508.032 548.526  1.00  0.00           C
ATOM   2304  CE2 TYR A1007     505.144 508.724 547.679  1.00  0.00           C
ATOM   2305  C   TYR A1007     502.045 506.090 547.962  1.00  0.00           C
ATOM   2306  O   TYR A1007     501.933 506.382 546.772  1.00  0.00           O
ATOM   2307  N   VAL A1008     502.874 505.112 548.376  1.00  0.00           N
ATOM   2308  CA  VAL A1008     503.707 504.415 547.437  1.00  0.00           C
ATOM   2309  CB  VAL A1008     504.645 503.425 548.067  1.00  0.00           C
ATOM   2310  CG1 VAL A1008     505.675 504.189 548.909  1.00  0.00           C
ATOM   2311  CG2 VAL A1008     503.829 502.410 548.877  1.00  0.00           C
ATOM   2312  C   VAL A1008     502.836 503.675 546.475  1.00  0.00           C
ATOM   2313  O   VAL A1008     503.123 503.649 545.280  1.00  0.00           O
ATOM   2314  N   THR A1009     501.738 503.061 546.962  1.00  0.00           N
ATOM   2315  CA  THR A1009     500.901 502.312 546.069  1.00  0.00           C
ATOM   2316  CB  THR A1009     499.743 501.589 546.711  1.00  0.00           C
ATOM   2317  OG1 THR A1009     498.874 502.498 547.366  1.00  0.00           O
ATOM   2318  CG2 THR A1009     500.276 500.541 547.696  1.00  0.00           C
ATOM   2319  C   THR A1009     500.341 503.236 545.034  1.00  0.00           C
ATOM   2320  O   THR A1009     500.271 502.885 543.859  1.00  0.00           O
ATOM   2321  N   GLN A1010     499.931 504.453 545.438  1.00  0.00           N
ATOM   2322  CA  GLN A1010     499.360 505.382 544.505  1.00  0.00           C
ATOM   2323  CB  GLN A1010     498.891 506.682 545.179  1.00  0.00           C
ATOM   2324  CG  GLN A1010     497.804 506.451 546.232  1.00  0.00           C
ATOM   2325  CD  GLN A1010     496.594 505.843 545.537  1.00  0.00           C
ATOM   2326  OE1 GLN A1010     496.084 506.389 544.559  1.00  0.00           O
ATOM   2327  NE2 GLN A1010     496.125 504.674 546.050  1.00  0.00           N
ATOM   2328  C   GLN A1010     500.391 505.746 543.472  1.00  0.00           C
ATOM   2329  O   GLN A1010     500.077 505.829 542.286  1.00  0.00           O
ATOM   2330  N   GLN A1011     501.654 505.969 543.894  1.00  0.00           N
ATOM   2331  CA  GLN A1011     502.702 506.376 542.992  1.00  0.00           C
ATOM   2332  CB  GLN A1011     504.025 506.701 543.704  1.00  0.00           C
ATOM   2333  CG  GLN A1011     503.911 507.871 544.680  1.00  0.00           C
ATOM   2334  CD  GLN A1011     503.468 509.103 543.903  1.00  0.00           C
ATOM   2335  OE1 GLN A1011     502.311 509.513 543.978  1.00  0.00           O
ATOM   2336  NE2 GLN A1011     504.411 509.714 543.137  1.00  0.00           N
ATOM   2337  C   GLN A1011     502.999 505.292 541.999  1.00  0.00           C
ATOM   2338  O   GLN A1011     503.211 505.578 540.821  1.00  0.00           O
ATOM   2339  N   LEU A1012     503.042 504.017 542.438  1.00  0.00           N
ATOM   2340  CA  LEU A1012     503.345 502.969 541.501  1.00  0.00           C
ATOM   2341  CB  LEU A1012     503.525 501.560 542.101  1.00  0.00           C
ATOM   2342  CG  LEU A1012     504.883 501.313 542.792  1.00  0.00           C
ATOM   2343  CD1 LEU A1012     505.005 502.017 544.147  1.00  0.00           C
ATOM   2344  CD2 LEU A1012     505.191 499.812 542.863  1.00  0.00           C
ATOM   2345  C   LEU A1012     502.269 502.877 540.470  1.00  0.00           C
ATOM   2346  O   LEU A1012     502.555 502.678 539.291  1.00  0.00           O
ATOM   2347  N   ILE A1013     500.997 503.011 540.885  1.00  0.00           N
ATOM   2348  CA  ILE A1013     499.917 502.911 539.951  1.00  0.00           C
ATOM   2349  CB  ILE A1013     498.573 502.901 540.624  1.00  0.00           C
ATOM   2350  CG2 ILE A1013     497.482 503.029 539.548  1.00  0.00           C
ATOM   2351  CG1 ILE A1013     498.452 501.622 541.481  1.00  0.00           C
ATOM   2352  CD1 ILE A1013     497.228 501.575 542.394  1.00  0.00           C
ATOM   2353  C   ILE A1013     500.016 504.034 538.954  1.00  0.00           C
ATOM   2354  O   ILE A1013     499.834 503.815 537.758  1.00  0.00           O
ATOM   2355  N   ARG A1014     500.317 505.270 539.406  1.00  0.00           N
ATOM   2356  CA  ARG A1014     500.419 506.384 538.497  1.00  0.00           C
ATOM   2357  CB  ARG A1014     500.504 507.759 539.182  1.00  0.00           C
ATOM   2358  CG  ARG A1014     501.697 507.973 540.108  1.00  0.00           C
ATOM   2359  CD  ARG A1014     501.563 509.277 540.894  1.00  0.00           C
ATOM   2360  NE  ARG A1014     500.255 509.201 541.604  1.00  0.00           N
ATOM   2361  CZ  ARG A1014     499.816 510.246 542.363  1.00  0.00           C
ATOM   2362  NH1 ARG A1014     500.552 511.391 542.446  1.00  0.00           N
ATOM   2363  NH2 ARG A1014     498.640 510.143 543.045  1.00  0.00           N
ATOM   2364  C   ARG A1014     501.594 506.220 537.572  1.00  0.00           C
ATOM   2365  O   ARG A1014     501.524 506.604 536.405  1.00  0.00           O
ATOM   2366  N   ALA A1015     502.711 505.651 538.066  1.00  0.00           N
ATOM   2367  CA  ALA A1015     503.895 505.487 537.265  1.00  0.00           C
ATOM   2368  CB  ALA A1015     505.056 504.832 538.031  1.00  0.00           C
ATOM   2369  C   ALA A1015     503.575 504.601 536.107  1.00  0.00           C
ATOM   2370  O   ALA A1015     504.044 504.829 534.993  1.00  0.00           O
ATOM   2371  N   ALA A1016     502.758 503.561 536.347  1.00  0.00           N
ATOM   2372  CA  ALA A1016     502.416 502.637 535.308  1.00  0.00           C
ATOM   2373  CB  ALA A1016     501.472 501.521 535.789  1.00  0.00           C
ATOM   2374  C   ALA A1016     501.714 503.384 534.217  1.00  0.00           C
ATOM   2375  O   ALA A1016     501.945 503.114 533.040  1.00  0.00           O
ATOM   2376  N   GLU A1017     500.817 504.329 534.567  1.00  0.00           N
ATOM   2377  CA  GLU A1017     500.135 505.053 533.530  1.00  0.00           C
ATOM   2378  CB  GLU A1017     498.842 505.772 533.965  1.00  0.00           C
ATOM   2379  CG  GLU A1017     498.940 506.811 535.077  1.00  0.00           C
ATOM   2380  CD  GLU A1017     497.517 507.326 535.267  1.00  0.00           C
ATOM   2381  OE1 GLU A1017     496.999 507.986 534.327  1.00  0.00           O
ATOM   2382  OE2 GLU A1017     496.921 507.047 536.342  1.00  0.00           O
ATOM   2383  C   GLU A1017     501.059 505.978 532.791  1.00  0.00           C
ATOM   2384  O   GLU A1017     500.928 506.140 531.579  1.00  0.00           O
ATOM   2385  N   ILE A1018     502.023 506.611 533.489  1.00  0.00           N
ATOM   2386  CA  ILE A1018     502.954 507.497 532.839  1.00  0.00           C
ATOM   2387  CB  ILE A1018     503.904 508.151 533.802  1.00  0.00           C
ATOM   2388  CG2 ILE A1018     504.985 508.878 532.983  1.00  0.00           C
ATOM   2389  CG1 ILE A1018     503.143 509.073 534.772  1.00  0.00           C
ATOM   2390  CD1 ILE A1018     502.412 510.222 534.075  1.00  0.00           C
ATOM   2391  C   ILE A1018     503.766 506.696 531.866  1.00  0.00           C
ATOM   2392  O   ILE A1018     504.044 507.148 530.756  1.00  0.00           O
ATOM   2393  N   ARG A1019     504.181 505.480 532.274  1.00  0.00           N
ATOM   2394  CA  ARG A1019     504.954 504.602 531.441  1.00  0.00           C
ATOM   2395  CB  ARG A1019     505.358 503.312 532.168  1.00  0.00           C
ATOM   2396  CG  ARG A1019     505.918 502.220 531.255  1.00  0.00           C
ATOM   2397  CD  ARG A1019     506.303 500.970 532.044  1.00  0.00           C
ATOM   2398  NE  ARG A1019     505.717 501.148 533.402  1.00  0.00           N
ATOM   2399  CZ  ARG A1019     504.960 500.177 533.985  1.00  0.00           C
ATOM   2400  NH1 ARG A1019     504.643 499.044 533.295  1.00  0.00           N
ATOM   2401  NH2 ARG A1019     504.520 500.355 535.265  1.00  0.00           N
ATOM   2402  C   ARG A1019     504.144 504.223 530.241  1.00  0.00           C
ATOM   2403  O   ARG A1019     504.677 504.103 529.139  1.00  0.00           O
ATOM   2404  N   ALA A1020     502.830 504.003 530.424  1.00  0.00           N
ATOM   2405  CA  ALA A1020     501.999 503.645 529.315  1.00  0.00           C
ATOM   2406  CB  ALA A1020     500.535 503.402 529.723  1.00  0.00           C
ATOM   2407  C   ALA A1020     502.010 504.771 528.327  1.00  0.00           C
ATOM   2408  O   ALA A1020     502.088 504.542 527.121  1.00  0.00           O
ATOM   2409  N   SER A1021     501.930 506.023 528.821  1.00  0.00           N
ATOM   2410  CA  SER A1021     501.913 507.181 527.969  1.00  0.00           C
ATOM   2411  CB  SER A1021     501.671 508.489 528.742  1.00  0.00           C
ATOM   2412  OG  SER A1021     501.635 509.587 527.842  1.00  0.00           O
ATOM   2413  C   SER A1021     503.233 507.295 527.272  1.00  0.00           C
ATOM   2414  O   SER A1021     503.292 507.648 526.096  1.00  0.00           O
ATOM   2415  N   ALA A1022     504.332 507.004 527.993  1.00  0.00           N
ATOM   2416  CA  ALA A1022     505.651 507.087 527.436  1.00  0.00           C
ATOM   2417  CB  ALA A1022     506.754 506.808 528.470  1.00  0.00           C
ATOM   2418  C   ALA A1022     505.801 506.083 526.332  1.00  0.00           C
ATOM   2419  O   ALA A1022     506.379 506.391 525.290  1.00  0.00           O
ATOM   2420  N   ASN A1023     505.297 504.845 526.518  1.00  0.00           N
ATOM   2421  CA  ASN A1023     505.461 503.881 525.467  1.00  0.00           C
ATOM   2422  CB  ASN A1023     505.158 502.413 525.837  1.00  0.00           C
ATOM   2423  CG  ASN A1023     503.739 502.244 526.332  1.00  0.00           C
ATOM   2424  OD1 ASN A1023     503.504 502.216 527.537  1.00  0.00           O
ATOM   2425  ND2 ASN A1023     502.770 502.115 525.389  1.00  0.00           N
ATOM   2426  C   ASN A1023     504.677 504.314 524.265  1.00  0.00           C
ATOM   2427  O   ASN A1023     505.106 504.087 523.136  1.00  0.00           O
ATOM   2428  N   LEU A1024     503.502 504.945 524.469  1.00  0.00           N
ATOM   2429  CA  LEU A1024     502.723 505.429 523.363  1.00  0.00           C
ATOM   2430  CB  LEU A1024     501.369 506.032 523.776  1.00  0.00           C
ATOM   2431  CG  LEU A1024     500.554 506.556 522.577  1.00  0.00           C
ATOM   2432  CD1 LEU A1024     500.185 505.422 521.612  1.00  0.00           C
ATOM   2433  CD2 LEU A1024     499.329 507.361 523.038  1.00  0.00           C
ATOM   2434  C   LEU A1024     503.489 506.511 522.664  1.00  0.00           C
ATOM   2435  O   LEU A1024     503.500 506.575 521.436  1.00  0.00           O
ATOM   2436  N   ALA A1025     504.142 507.402 523.436  1.00  0.00           N
ATOM   2437  CA  ALA A1025     504.891 508.492 522.876  1.00  0.00           C
ATOM   2438  CB  ALA A1025     505.495 509.413 523.951  1.00  0.00           C
ATOM   2439  C   ALA A1025     506.026 507.944 522.065  1.00  0.00           C
ATOM   2440  O   ALA A1025     506.320 508.448 520.982  1.00  0.00           O
ATOM   2441  N   ALA A1026     506.707 506.903 522.582  1.00  0.00           N
ATOM   2442  CA  ALA A1026     507.810 506.297 521.891  1.00  0.00           C
ATOM   2443  CB  ALA A1026     508.498 505.189 522.706  1.00  0.00           C
ATOM   2444  C   ALA A1026     507.312 505.676 520.622  1.00  0.00           C
ATOM   2445  O   ALA A1026     507.966 505.772 519.585  1.00  0.00           O
ATOM   2446  N   THR A1027     506.136 505.017 520.669  1.00  0.00           N
ATOM   2447  CA  THR A1027     505.641 504.362 519.492  1.00  0.00           C
ATOM   2448  CB  THR A1027     504.411 503.521 519.701  1.00  0.00           C
ATOM   2449  OG1 THR A1027     504.264 502.625 518.610  1.00  0.00           O
ATOM   2450  CG2 THR A1027     503.166 504.417 519.780  1.00  0.00           C
ATOM   2451  C   THR A1027     505.339 505.403 518.459  1.00  0.00           C
ATOM   2452  O   THR A1027     505.583 505.194 517.273  1.00  0.00           O
ATOM   2453  N   LYS A1028     504.786 506.554 518.889  1.00  0.00           N
ATOM   2454  CA  LYS A1028     504.457 507.624 517.991  1.00  0.00           C
ATOM   2455  CB  LYS A1028     503.718 508.774 518.692  1.00  0.00           C
ATOM   2456  CG  LYS A1028     502.352 508.341 519.224  1.00  0.00           C
ATOM   2457  CD  LYS A1028     501.700 509.350 520.168  1.00  0.00           C
ATOM   2458  CE  LYS A1028     501.144 510.571 519.444  1.00  0.00           C
ATOM   2459  NZ  LYS A1028     500.298 510.136 518.313  1.00  0.00           N
ATOM   2460  C   LYS A1028     505.709 508.181 517.385  1.00  0.00           C
ATOM   2461  O   LYS A1028     505.732 508.512 516.202  1.00  0.00           O
ATOM   2462  N   MET A1029     506.797 508.298 518.169  1.00  0.00           N
ATOM   2463  CA  MET A1029     507.982 508.888 517.612  1.00  0.00           C
ATOM   2464  CB  MET A1029     509.135 508.977 518.629  1.00  0.00           C
ATOM   2465  CG  MET A1029     510.348 509.764 518.124  1.00  0.00           C
ATOM   2466  SD  MET A1029     510.089 511.557 517.972  1.00  0.00           S
ATOM   2467  CE  MET A1029     510.082 511.871 519.760  1.00  0.00           C
ATOM   2468  C   MET A1029     508.438 508.053 516.453  1.00  0.00           C
ATOM   2469  O   MET A1029     508.768 508.575 515.389  1.00  0.00           O
ATOM   2470  N   SER A1030     508.462 506.720 516.627  1.00  0.00           N
ATOM   2471  CA  SER A1030     508.897 505.840 515.581  1.00  0.00           C
ATOM   2472  CB  SER A1030     508.954 504.384 516.063  1.00  0.00           C
ATOM   2473  OG  SER A1030     509.828 504.291 517.179  1.00  0.00           O
ATOM   2474  C   SER A1030     507.946 505.901 514.419  1.00  0.00           C
ATOM   2475  O   SER A1030     508.330 506.230 513.300  1.00  0.00           O
ATOM   2476  N   GLU A1031     506.661 505.591 514.663  1.00  0.00           N
ATOM   2477  CA  GLU A1031     505.700 505.449 513.604  1.00  0.00           C
ATOM   2478  CB  GLU A1031     504.434 504.717 514.085  1.00  0.00           C
ATOM   2479  CG  GLU A1031     504.750 503.284 514.533  1.00  0.00           C
ATOM   2480  CD  GLU A1031     503.474 502.594 514.993  1.00  0.00           C
ATOM   2481  OE1 GLU A1031     502.583 502.385 514.131  1.00  0.00           O
ATOM   2482  OE2 GLU A1031     503.369 502.255 516.201  1.00  0.00           O
ATOM   2483  C   GLU A1031     505.306 506.752 512.952  1.00  0.00           C
ATOM   2484  O   GLU A1031     504.977 506.766 511.765  1.00  0.00           O
ATOM   2485  N   CYS A1032     505.147 507.837 513.736  1.00  0.00           N
ATOM   2486  CA  CYS A1032     504.728 509.107 513.194  1.00  0.00           C
ATOM   2487  CB  CYS A1032     503.885 509.879 514.226  1.00  0.00           C
ATOM   2488  SG  CYS A1032     502.660 511.002 513.487  1.00  0.00           S
ATOM   2489  C   CYS A1032     505.828 510.014 512.671  1.00  0.00           C
ATOM   2490  O   CYS A1032     505.688 510.619 511.608  1.00  0.00           O
ATOM   2491  N   VAL A1033     506.902 510.232 513.474  1.00  0.00           N
ATOM   2492  CA  VAL A1033     507.980 511.124 513.107  1.00  0.00           C
ATOM   2493  CB  VAL A1033     508.770 511.579 514.297  1.00  0.00           C
ATOM   2494  CG1 VAL A1033     509.916 512.484 513.811  1.00  0.00           C
ATOM   2495  CG2 VAL A1033     507.807 512.263 515.282  1.00  0.00           C
ATOM   2496  C   VAL A1033     508.950 510.510 512.138  1.00  0.00           C
ATOM   2497  O   VAL A1033     509.222 511.057 511.071  1.00  0.00           O
ATOM   2498  N   LEU A1034     509.504 509.340 512.516  1.00  0.00           N
ATOM   2499  CA  LEU A1034     510.494 508.634 511.750  1.00  0.00           C
ATOM   2500  CB  LEU A1034     511.194 507.507 512.534  1.00  0.00           C
ATOM   2501  CG  LEU A1034     512.160 508.026 513.622  1.00  0.00           C
ATOM   2502  CD1 LEU A1034     511.423 508.800 514.725  1.00  0.00           C
ATOM   2503  CD2 LEU A1034     513.036 506.892 514.176  1.00  0.00           C
ATOM   2504  C   LEU A1034     509.889 508.065 510.501  1.00  0.00           C
ATOM   2505  O   LEU A1034     510.581 507.877 509.504  1.00  0.00           O
ATOM   2506  N   GLY A1035     508.598 507.687 510.539  1.00  0.00           N
ATOM   2507  CA  GLY A1035     507.973 507.124 509.370  1.00  0.00           C
ATOM   2508  C   GLY A1035     506.879 508.020 508.871  1.00  0.00           C
ATOM   2509  O   GLY A1035     506.972 509.246 508.906  1.00  0.00           O
ATOM   2510  N   GLN A1036     505.827 507.374 508.319  1.00  0.00           N
ATOM   2511  CA  GLN A1036     504.597 507.997 507.922  1.00  0.00           C
ATOM   2512  CB  GLN A1036     504.440 508.215 506.405  1.00  0.00           C
ATOM   2513  CG  GLN A1036     503.111 508.883 506.036  1.00  0.00           C
ATOM   2514  CD  GLN A1036     503.079 509.143 504.534  1.00  0.00           C
ATOM   2515  OE1 GLN A1036     504.039 508.858 503.820  1.00  0.00           O
ATOM   2516  NE2 GLN A1036     501.943 509.710 504.041  1.00  0.00           N
ATOM   2517  C   GLN A1036     503.549 507.019 508.360  1.00  0.00           C
ATOM   2518  O   GLN A1036     503.741 505.812 508.222  1.00  0.00           O
ATOM   2519  N   SER A1037     502.404 507.500 508.885  1.00  0.00           N
ATOM   2520  CA  SER A1037     501.468 506.571 509.458  1.00  0.00           C
ATOM   2521  CB  SER A1037     500.841 507.082 510.767  1.00  0.00           C
ATOM   2522  OG  SER A1037     499.927 506.127 511.287  1.00  0.00           O
ATOM   2523  C   SER A1037     500.338 506.248 508.525  1.00  0.00           C
ATOM   2524  O   SER A1037     499.724 507.122 507.915  1.00  0.00           O
ATOM   2525  N   LYS A1038     500.131 504.930 508.329  1.00  0.00           N
ATOM   2526  CA  LYS A1038     499.024 504.325 507.641  1.00  0.00           C
ATOM   2527  CB  LYS A1038     499.307 502.905 507.119  1.00  0.00           C
ATOM   2528  CG  LYS A1038     500.337 502.829 505.992  1.00  0.00           C
ATOM   2529  CD  LYS A1038     501.779 503.032 506.455  1.00  0.00           C
ATOM   2530  CE  LYS A1038     502.812 502.744 505.364  1.00  0.00           C
ATOM   2531  NZ  LYS A1038     504.178 502.852 505.922  1.00  0.00           N
ATOM   2532  C   LYS A1038     497.864 504.200 508.585  1.00  0.00           C
ATOM   2533  O   LYS A1038     496.746 503.914 508.157  1.00  0.00           O
ATOM   2534  N   ARG A1039     498.134 504.284 509.907  1.00  0.00           N
ATOM   2535  CA  ARG A1039     497.110 504.079 510.895  1.00  0.00           C
ATOM   2536  CB  ARG A1039     497.656 503.666 512.274  1.00  0.00           C
ATOM   2537  CG  ARG A1039     498.340 502.296 512.256  1.00  0.00           C
ATOM   2538  CD  ARG A1039     498.520 501.663 513.639  1.00  0.00           C
ATOM   2539  NE  ARG A1039     499.623 502.363 514.345  1.00  0.00           N
ATOM   2540  CZ  ARG A1039     499.608 502.465 515.705  1.00  0.00           C
ATOM   2541  NH1 ARG A1039     498.534 502.023 516.420  1.00  0.00           N
ATOM   2542  NH2 ARG A1039     500.675 503.006 516.359  1.00  0.00           N
ATOM   2543  C   ARG A1039     496.307 505.331 511.068  1.00  0.00           C
ATOM   2544  O   ARG A1039     496.848 506.417 511.259  1.00  0.00           O
ATOM   2545  N   VAL A1040     494.966 505.189 511.043  1.00  0.00           N
ATOM   2546  CA  VAL A1040     494.064 506.306 511.110  1.00  0.00           C
ATOM   2547  CB  VAL A1040     492.642 505.954 510.781  1.00  0.00           C
ATOM   2548  CG1 VAL A1040     491.762 507.189 511.036  1.00  0.00           C
ATOM   2549  CG2 VAL A1040     492.585 505.440 509.333  1.00  0.00           C
ATOM   2550  C   VAL A1040     494.054 506.910 512.484  1.00  0.00           C
ATOM   2551  O   VAL A1040     494.034 506.212 513.496  1.00  0.00           O
ATOM   2552  N   ASP A1041     494.104 508.258 512.511  1.00  0.00           N
ATOM   2553  CA  ASP A1041     493.996 509.138 513.644  1.00  0.00           C
ATOM   2554  CB  ASP A1041     492.637 509.031 514.358  1.00  0.00           C
ATOM   2555  CG  ASP A1041     491.600 509.704 513.469  1.00  0.00           C
ATOM   2556  OD1 ASP A1041     492.012 510.412 512.510  1.00  0.00           O
ATOM   2557  OD2 ASP A1041     490.383 509.526 513.741  1.00  0.00           O
ATOM   2558  C   ASP A1041     495.088 508.927 514.653  1.00  0.00           C
ATOM   2559  O   ASP A1041     495.104 509.589 515.690  1.00  0.00           O
ATOM   2560  N   PHE A1042     496.065 508.052 514.358  1.00  0.00           N
ATOM   2561  CA  PHE A1042     497.152 507.793 515.261  1.00  0.00           C
ATOM   2562  CB  PHE A1042     497.998 506.601 514.769  1.00  0.00           C
ATOM   2563  CG  PHE A1042     499.116 506.346 515.718  1.00  0.00           C
ATOM   2564  CD1 PHE A1042     498.869 505.833 516.968  1.00  0.00           C
ATOM   2565  CE1 PHE A1042     499.902 505.590 517.842  1.00  0.00           C
ATOM   2566  CZ  PHE A1042     501.196 505.851 517.464  1.00  0.00           C
ATOM   2567  CD2 PHE A1042     500.418 506.592 515.341  1.00  0.00           C
ATOM   2568  CE2 PHE A1042     501.454 506.350 516.210  1.00  0.00           C
ATOM   2569  C   PHE A1042     498.009 509.026 515.344  1.00  0.00           C
ATOM   2570  O   PHE A1042     498.573 509.349 516.387  1.00  0.00           O
ATOM   2571  N   CYS A1043     498.226 509.643 514.173  1.00  0.00           N
ATOM   2572  CA  CYS A1043     498.937 510.857 513.863  1.00  0.00           C
ATOM   2573  CB  CYS A1043     499.754 510.781 512.561  1.00  0.00           C
ATOM   2574  SG  CYS A1043     501.230 509.733 512.775  1.00  0.00           S
ATOM   2575  C   CYS A1043     498.083 512.096 513.863  1.00  0.00           C
ATOM   2576  O   CYS A1043     498.452 513.070 513.211  1.00  0.00           O
ATOM   2577  N   GLY A1044     496.854 512.069 514.405  1.00  0.00           N
ATOM   2578  CA  GLY A1044     496.033 513.250 514.325  1.00  0.00           C
ATOM   2579  C   GLY A1044     495.051 512.977 513.227  1.00  0.00           C
ATOM   2580  O   GLY A1044     495.300 512.136 512.367  1.00  0.00           O
ATOM   2581  N   LYS A1045     493.911 513.698 513.211  1.00  0.00           N
ATOM   2582  CA  LYS A1045     492.880 513.389 512.257  1.00  0.00           C
ATOM   2583  CB  LYS A1045     491.518 514.021 512.582  1.00  0.00           C
ATOM   2584  CG  LYS A1045     491.489 515.526 512.334  1.00  0.00           C
ATOM   2585  CD  LYS A1045     492.537 516.295 513.138  1.00  0.00           C
ATOM   2586  CE  LYS A1045     492.635 517.772 512.750  1.00  0.00           C
ATOM   2587  NZ  LYS A1045     493.127 517.896 511.359  1.00  0.00           N
ATOM   2588  C   LYS A1045     493.261 513.834 510.877  1.00  0.00           C
ATOM   2589  O   LYS A1045     493.880 514.879 510.693  1.00  0.00           O
ATOM   2590  N   GLY A1046     492.842 513.046 509.860  1.00  0.00           N
ATOM   2591  CA  GLY A1046     493.134 513.339 508.483  1.00  0.00           C
ATOM   2592  C   GLY A1046     494.081 512.307 507.948  1.00  0.00           C
ATOM   2593  O   GLY A1046     494.327 511.281 508.579  1.00  0.00           O
ATOM   2594  N   TYR A1047     494.634 512.563 506.742  1.00  0.00           N
ATOM   2595  CA  TYR A1047     495.561 511.650 506.130  1.00  0.00           C
ATOM   2596  CB  TYR A1047     495.508 511.681 504.593  1.00  0.00           C
ATOM   2597  CG  TYR A1047     494.145 511.273 504.146  1.00  0.00           C
ATOM   2598  CD1 TYR A1047     493.821 509.945 504.013  1.00  0.00           C
ATOM   2599  CE1 TYR A1047     492.569 509.562 503.598  1.00  0.00           C
ATOM   2600  CZ  TYR A1047     491.619 510.508 503.307  1.00  0.00           C
ATOM   2601  OH  TYR A1047     490.334 510.110 502.881  1.00  0.00           O
ATOM   2602  CD2 TYR A1047     493.189 512.217 503.851  1.00  0.00           C
ATOM   2603  CE2 TYR A1047     491.931 511.840 503.434  1.00  0.00           C
ATOM   2604  C   TYR A1047     496.930 512.150 506.506  1.00  0.00           C
ATOM   2605  O   TYR A1047     497.336 513.234 506.092  1.00  0.00           O
ATOM   2606  N   HIS A1048     497.679 511.354 507.300  1.00  0.00           N
ATOM   2607  CA  HIS A1048     498.941 511.766 507.863  1.00  0.00           C
ATOM   2608  CB  HIS A1048     499.413 510.833 508.988  1.00  0.00           C
ATOM   2609  ND1 HIS A1048     501.904 510.492 509.307  1.00  0.00           N
ATOM   2610  CG  HIS A1048     500.751 511.207 509.545  1.00  0.00           C
ATOM   2611  CE1 HIS A1048     502.902 511.130 509.968  1.00  0.00           C
ATOM   2612  NE2 HIS A1048     502.472 512.202 510.609  1.00  0.00           N
ATOM   2613  CD2 HIS A1048     501.116 512.249 510.340  1.00  0.00           C
ATOM   2614  C   HIS A1048     500.064 511.889 506.871  1.00  0.00           C
ATOM   2615  O   HIS A1048     500.345 510.971 506.100  1.00  0.00           O
ATOM   2616  N   LEU A1049     500.644 513.110 506.772  1.00  0.00           N
ATOM   2617  CA  LEU A1049     501.858 513.325 506.027  1.00  0.00           C
ATOM   2618  CB  LEU A1049     501.947 514.763 505.491  1.00  0.00           C
ATOM   2619  CG  LEU A1049     500.820 515.107 504.499  1.00  0.00           C
ATOM   2620  CD1 LEU A1049     500.940 516.549 503.983  1.00  0.00           C
ATOM   2621  CD2 LEU A1049     500.755 514.076 503.362  1.00  0.00           C
ATOM   2622  C   LEU A1049     503.112 513.074 506.833  1.00  0.00           C
ATOM   2623  O   LEU A1049     503.876 512.148 506.568  1.00  0.00           O
ATOM   2624  N   MET A1050     503.309 513.873 507.912  1.00  0.00           N
ATOM   2625  CA  MET A1050     504.541 513.846 508.664  1.00  0.00           C
ATOM   2626  CB  MET A1050     505.695 514.566 507.945  1.00  0.00           C
ATOM   2627  CG  MET A1050     505.416 516.047 507.678  1.00  0.00           C
ATOM   2628  SD  MET A1050     506.759 516.933 506.829  1.00  0.00           S
ATOM   2629  CE  MET A1050     505.892 518.529 506.799  1.00  0.00           C
ATOM   2630  C   MET A1050     504.314 514.553 509.971  1.00  0.00           C
ATOM   2631  O   MET A1050     503.306 515.235 510.141  1.00  0.00           O
ATOM   2632  N   SER A1051     505.247 514.402 510.944  1.00  0.00           N
ATOM   2633  CA  SER A1051     505.046 515.047 512.217  1.00  0.00           C
ATOM   2634  CB  SER A1051     504.399 514.128 513.258  1.00  0.00           C
ATOM   2635  OG  SER A1051     503.113 513.747 512.799  1.00  0.00           O
ATOM   2636  C   SER A1051     506.357 515.513 512.776  1.00  0.00           C
ATOM   2637  O   SER A1051     507.408 514.961 512.454  1.00  0.00           O
ATOM   2638  N   PHE A1052     506.317 516.557 513.643  1.00  0.00           N
ATOM   2639  CA  PHE A1052     507.526 517.095 514.211  1.00  0.00           C
ATOM   2640  CB  PHE A1052     507.801 518.559 513.816  1.00  0.00           C
ATOM   2641  CG  PHE A1052     507.842 518.665 512.327  1.00  0.00           C
ATOM   2642  CD1 PHE A1052     508.907 518.173 511.611  1.00  0.00           C
ATOM   2643  CE1 PHE A1052     508.940 518.270 510.239  1.00  0.00           C
ATOM   2644  CZ  PHE A1052     507.896 518.857 509.565  1.00  0.00           C
ATOM   2645  CD2 PHE A1052     506.793 519.236 511.641  1.00  0.00           C
ATOM   2646  CE2 PHE A1052     506.819 519.339 510.270  1.00  0.00           C
ATOM   2647  C   PHE A1052     507.427 517.079 515.718  1.00  0.00           C
ATOM   2648  O   PHE A1052     506.417 517.493 516.284  1.00  0.00           O
ATOM   2649  N   PRO A1053     508.447 516.592 516.394  1.00  0.00           N
ATOM   2650  CD  PRO A1053     509.275 515.536 515.838  1.00  0.00           C
ATOM   2651  CA  PRO A1053     508.451 516.574 517.841  1.00  0.00           C
ATOM   2652  CB  PRO A1053     509.346 515.401 518.249  1.00  0.00           C
ATOM   2653  CG  PRO A1053     510.190 515.111 516.997  1.00  0.00           C
ATOM   2654  C   PRO A1053     508.895 517.877 518.445  1.00  0.00           C
ATOM   2655  O   PRO A1053     509.772 518.525 517.876  1.00  0.00           O
ATOM   2656  N   GLN A1054     508.324 518.256 519.612  1.00  0.00           N
ATOM   2657  CA  GLN A1054     508.714 519.441 520.333  1.00  0.00           C
ATOM   2658  CB  GLN A1054     507.706 520.598 520.200  1.00  0.00           C
ATOM   2659  CG  GLN A1054     507.524 521.106 518.765  1.00  0.00           C
ATOM   2660  CD  GLN A1054     508.757 521.903 518.359  1.00  0.00           C
ATOM   2661  OE1 GLN A1054     508.796 523.124 518.497  1.00  0.00           O
ATOM   2662  NE2 GLN A1054     509.797 521.195 517.841  1.00  0.00           N
ATOM   2663  C   GLN A1054     508.756 519.047 521.790  1.00  0.00           C
ATOM   2664  O   GLN A1054     507.906 518.287 522.253  1.00  0.00           O
ATOM   2665  N   SER A1055     509.754 519.553 522.551  1.00  0.00           N
ATOM   2666  CA  SER A1055     509.932 519.209 523.944  1.00  0.00           C
ATOM   2667  CB  SER A1055     511.373 519.435 524.440  1.00  0.00           C
ATOM   2668  OG  SER A1055     511.712 520.812 524.356  1.00  0.00           O
ATOM   2669  C   SER A1055     509.009 520.005 524.839  1.00  0.00           C
ATOM   2670  O   SER A1055     508.581 521.103 524.487  1.00  0.00           O
ATOM   2671  N   ALA A1056     508.674 519.455 526.038  1.00  0.00           N
ATOM   2672  CA  ALA A1056     507.823 520.130 526.996  1.00  0.00           C
ATOM   2673  CB  ALA A1056     506.322 519.925 526.724  1.00  0.00           C
ATOM   2674  C   ALA A1056     508.108 519.568 528.372  1.00  0.00           C
ATOM   2675  O   ALA A1056     508.682 518.488 528.483  1.00  0.00           O
ATOM   2676  N   PRO A1057     507.732 520.240 529.445  1.00  0.00           N
ATOM   2677  CD  PRO A1057     507.645 521.691 529.452  1.00  0.00           C
ATOM   2678  CA  PRO A1057     508.019 519.716 530.752  1.00  0.00           C
ATOM   2679  CB  PRO A1057     507.652 520.824 531.735  1.00  0.00           C
ATOM   2680  CG  PRO A1057     507.891 522.108 530.916  1.00  0.00           C
ATOM   2681  C   PRO A1057     507.395 518.381 531.017  1.00  0.00           C
ATOM   2682  O   PRO A1057     506.170 518.274 531.040  1.00  0.00           O
ATOM   2683  N   HIS A1058     508.243 517.368 531.288  1.00  0.00           N
ATOM   2684  CA  HIS A1058     507.830 516.018 531.572  1.00  0.00           C
ATOM   2685  CB  HIS A1058     506.860 515.933 532.781  1.00  0.00           C
ATOM   2686  ND1 HIS A1058     508.102 515.832 535.013  1.00  0.00           N
ATOM   2687  CG  HIS A1058     507.305 516.502 534.110  1.00  0.00           C
ATOM   2688  CE1 HIS A1058     508.226 516.635 536.101  1.00  0.00           C
ATOM   2689  NE2 HIS A1058     507.569 517.772 535.963  1.00  0.00           N
ATOM   2690  CD2 HIS A1058     506.991 517.688 534.709  1.00  0.00           C
ATOM   2691  C   HIS A1058     507.051 515.425 530.422  1.00  0.00           C
ATOM   2692  O   HIS A1058     506.300 514.475 530.641  1.00  0.00           O
ATOM   2693  N   GLY A1059     507.222 515.888 529.163  1.00  0.00           N
ATOM   2694  CA  GLY A1059     506.377 515.304 528.150  1.00  0.00           C
ATOM   2695  C   GLY A1059     506.876 515.633 526.774  1.00  0.00           C
ATOM   2696  O   GLY A1059     507.905 516.285 526.602  1.00  0.00           O
ATOM   2697  N   VAL A1060     506.143 515.144 525.747  1.00  0.00           N
ATOM   2698  CA  VAL A1060     506.489 515.406 524.378  1.00  0.00           C
ATOM   2699  CB  VAL A1060     506.941 514.184 523.632  1.00  0.00           C
ATOM   2700  CG1 VAL A1060     505.777 513.180 523.576  1.00  0.00           C
ATOM   2701  CG2 VAL A1060     507.461 514.618 522.251  1.00  0.00           C
ATOM   2702  C   VAL A1060     505.275 515.950 523.686  1.00  0.00           C
ATOM   2703  O   VAL A1060     504.144 515.573 523.992  1.00  0.00           O
ATOM   2704  N   VAL A1061     505.492 516.888 522.741  1.00  0.00           N
ATOM   2705  CA  VAL A1061     504.415 517.475 521.994  1.00  0.00           C
ATOM   2706  CB  VAL A1061     504.371 518.970 522.118  1.00  0.00           C
ATOM   2707  CG1 VAL A1061     503.260 519.516 521.207  1.00  0.00           C
ATOM   2708  CG2 VAL A1061     504.199 519.333 523.603  1.00  0.00           C
ATOM   2709  C   VAL A1061     504.667 517.161 520.552  1.00  0.00           C
ATOM   2710  O   VAL A1061     505.763 517.392 520.043  1.00  0.00           O
ATOM   2711  N   PHE A1062     503.650 516.621 519.850  1.00  0.00           N
ATOM   2712  CA  PHE A1062     503.836 516.302 518.462  1.00  0.00           C
ATOM   2713  CB  PHE A1062     503.372 514.889 518.059  1.00  0.00           C
ATOM   2714  CG  PHE A1062     504.229 513.865 518.721  1.00  0.00           C
ATOM   2715  CD1 PHE A1062     505.386 513.428 518.116  1.00  0.00           C
ATOM   2716  CE1 PHE A1062     506.179 512.481 518.720  1.00  0.00           C
ATOM   2717  CZ  PHE A1062     505.818 511.959 519.938  1.00  0.00           C
ATOM   2718  CD2 PHE A1062     503.875 513.336 519.941  1.00  0.00           C
ATOM   2719  CE2 PHE A1062     504.664 512.388 520.549  1.00  0.00           C
ATOM   2720  C   PHE A1062     503.009 517.241 517.643  1.00  0.00           C
ATOM   2721  O   PHE A1062     501.825 517.441 517.912  1.00  0.00           O
ATOM   2722  N   LEU A1063     503.631 517.856 516.617  1.00  0.00           N
ATOM   2723  CA  LEU A1063     502.889 518.671 515.702  1.00  0.00           C
ATOM   2724  CB  LEU A1063     503.670 519.901 515.204  1.00  0.00           C
ATOM   2725  CG  LEU A1063     504.036 520.897 516.321  1.00  0.00           C
ATOM   2726  CD1 LEU A1063     504.811 522.101 515.760  1.00  0.00           C
ATOM   2727  CD2 LEU A1063     502.798 521.311 517.131  1.00  0.00           C
ATOM   2728  C   LEU A1063     502.658 517.783 514.516  1.00  0.00           C
ATOM   2729  O   LEU A1063     503.598 517.447 513.798  1.00  0.00           O
ATOM   2730  N   HIS A1064     501.393 517.382 514.271  1.00  0.00           N
ATOM   2731  CA  HIS A1064     501.118 516.446 513.212  1.00  0.00           C
ATOM   2732  CB  HIS A1064     500.026 515.418 513.560  1.00  0.00           C
ATOM   2733  ND1 HIS A1064     501.300 513.593 514.792  1.00  0.00           N
ATOM   2734  CG  HIS A1064     500.351 514.591 514.768  1.00  0.00           C
ATOM   2735  CE1 HIS A1064     501.300 513.081 516.048  1.00  0.00           C
ATOM   2736  NE2 HIS A1064     500.420 513.677 516.829  1.00  0.00           N
ATOM   2737  CD2 HIS A1064     499.823 514.628 516.021  1.00  0.00           C
ATOM   2738  C   HIS A1064     500.616 517.191 512.014  1.00  0.00           C
ATOM   2739  O   HIS A1064     499.724 518.029 512.125  1.00  0.00           O
ATOM   2740  N   VAL A1065     501.185 516.887 510.826  1.00  0.00           N
ATOM   2741  CA  VAL A1065     500.780 517.546 509.614  1.00  0.00           C
ATOM   2742  CB  VAL A1065     501.942 517.923 508.740  1.00  0.00           C
ATOM   2743  CG1 VAL A1065     501.412 518.593 507.461  1.00  0.00           C
ATOM   2744  CG2 VAL A1065     502.897 518.805 509.561  1.00  0.00           C
ATOM   2745  C   VAL A1065     499.926 516.584 508.847  1.00  0.00           C
ATOM   2746  O   VAL A1065     500.366 515.486 508.507  1.00  0.00           O
ATOM   2747  N   THR A1066     498.681 516.995 508.526  1.00  0.00           N
ATOM   2748  CA  THR A1066     497.749 516.095 507.910  1.00  0.00           C
ATOM   2749  CB  THR A1066     496.573 515.841 508.798  1.00  0.00           C
ATOM   2750  OG1 THR A1066     496.993 515.412 510.080  1.00  0.00           O
ATOM   2751  CG2 THR A1066     495.754 514.725 508.167  1.00  0.00           C
ATOM   2752  C   THR A1066     497.184 516.725 506.668  1.00  0.00           C
ATOM   2753  O   THR A1066     497.163 517.945 506.517  1.00  0.00           O
ATOM   2754  N   TYR A1067     496.682 515.871 505.753  1.00  0.00           N
ATOM   2755  CA  TYR A1067     496.061 516.266 504.519  1.00  0.00           C
ATOM   2756  CB  TYR A1067     496.548 515.352 503.376  1.00  0.00           C
ATOM   2757  CG  TYR A1067     495.846 515.598 502.085  1.00  0.00           C
ATOM   2758  CD1 TYR A1067     496.293 516.556 501.204  1.00  0.00           C
ATOM   2759  CE1 TYR A1067     495.642 516.761 500.009  1.00  0.00           C
ATOM   2760  CZ  TYR A1067     494.541 516.003 499.686  1.00  0.00           C
ATOM   2761  OH  TYR A1067     493.872 516.210 498.461  1.00  0.00           O
ATOM   2762  CD2 TYR A1067     494.748 514.839 501.750  1.00  0.00           C
ATOM   2763  CE2 TYR A1067     494.094 515.040 500.558  1.00  0.00           C
ATOM   2764  C   TYR A1067     494.593 516.038 504.738  1.00  0.00           C
ATOM   2765  O   TYR A1067     494.173 514.923 505.040  1.00  0.00           O
ATOM   2766  N   VAL A1068     493.774 517.108 504.628  1.00  0.00           N
ATOM   2767  CA  VAL A1068     492.357 516.994 504.867  1.00  0.00           C
ATOM   2768  CB  VAL A1068     491.904 517.847 506.020  1.00  0.00           C
ATOM   2769  CG1 VAL A1068     490.378 517.729 506.161  1.00  0.00           C
ATOM   2770  CG2 VAL A1068     492.689 517.436 507.278  1.00  0.00           C
ATOM   2771  C   VAL A1068     491.612 517.491 503.652  1.00  0.00           C
ATOM   2772  O   VAL A1068     491.975 518.521 503.088  1.00  0.00           O
ATOM   2773  N   PRO A1069     490.592 516.776 503.217  1.00  0.00           N
ATOM   2774  CD  PRO A1069     490.637 515.323 503.285  1.00  0.00           C
ATOM   2775  CA  PRO A1069     489.773 517.237 502.114  1.00  0.00           C
ATOM   2776  CB  PRO A1069     488.935 516.034 501.689  1.00  0.00           C
ATOM   2777  CG  PRO A1069     489.813 514.828 502.082  1.00  0.00           C
ATOM   2778  C   PRO A1069     488.974 518.456 502.495  1.00  0.00           C
ATOM   2779  O   PRO A1069     488.296 518.422 503.520  1.00  0.00           O
ATOM   2780  N   ALA A1070     489.145 519.572 501.749  1.00  0.00           N
ATOM   2781  CA  ALA A1070     488.477 520.837 501.946  1.00  0.00           C
ATOM   2782  CB  ALA A1070     489.332 522.015 501.450  1.00  0.00           C
ATOM   2783  C   ALA A1070     487.110 521.019 501.350  1.00  0.00           C
ATOM   2784  O   ALA A1070     486.206 521.534 502.007  1.00  0.00           O
ATOM   2785  N   GLN A1071     486.935 520.650 500.064  1.00  0.00           N
ATOM   2786  CA  GLN A1071     485.692 520.937 499.402  1.00  0.00           C
ATOM   2787  CB  GLN A1071     485.691 522.314 498.721  1.00  0.00           C
ATOM   2788  CG  GLN A1071     486.760 522.455 497.641  1.00  0.00           C
ATOM   2789  CD  GLN A1071     486.647 523.859 497.071  1.00  0.00           C
ATOM   2790  OE1 GLN A1071     487.616 524.616 497.053  1.00  0.00           O
ATOM   2791  NE2 GLN A1071     485.426 524.221 496.594  1.00  0.00           N
ATOM   2792  C   GLN A1071     485.469 519.879 498.371  1.00  0.00           C
ATOM   2793  O   GLN A1071     486.420 519.347 497.801  1.00  0.00           O
ATOM   2794  N   GLU A1072     484.189 519.542 498.105  1.00  0.00           N
ATOM   2795  CA  GLU A1072     483.932 518.465 497.195  1.00  0.00           C
ATOM   2796  CB  GLU A1072     483.907 517.088 497.884  1.00  0.00           C
ATOM   2797  CG  GLU A1072     483.241 517.095 499.261  1.00  0.00           C
ATOM   2798  CD  GLU A1072     484.329 517.369 500.294  1.00  0.00           C
ATOM   2799  OE1 GLU A1072     485.504 517.004 500.020  1.00  0.00           O
ATOM   2800  OE2 GLU A1072     484.006 517.937 501.371  1.00  0.00           O
ATOM   2801  C   GLU A1072     482.662 518.679 496.426  1.00  0.00           C
ATOM   2802  O   GLU A1072     481.895 519.599 496.709  1.00  0.00           O
ATOM   2803  N   LYS A1073     482.459 517.842 495.377  1.00  0.00           N
ATOM   2804  CA  LYS A1073     481.299 517.885 494.527  1.00  0.00           C
ATOM   2805  CB  LYS A1073     481.580 518.320 493.075  1.00  0.00           C
ATOM   2806  CG  LYS A1073     481.751 519.824 492.851  1.00  0.00           C
ATOM   2807  CD  LYS A1073     483.057 520.415 493.374  1.00  0.00           C
ATOM   2808  CE  LYS A1073     483.284 521.857 492.913  1.00  0.00           C
ATOM   2809  NZ  LYS A1073     482.207 522.733 493.427  1.00  0.00           N
ATOM   2810  C   LYS A1073     480.730 516.501 494.420  1.00  0.00           C
ATOM   2811  O   LYS A1073     481.409 515.513 494.694  1.00  0.00           O
ATOM   2812  N   ASN A1074     479.456 516.382 493.994  1.00  0.00           N
ATOM   2813  CA  ASN A1074     478.751 515.122 493.934  1.00  0.00           C
ATOM   2814  CB  ASN A1074     477.290 515.281 494.443  1.00  0.00           C
ATOM   2815  CG  ASN A1074     477.305 515.838 495.879  1.00  0.00           C
ATOM   2816  OD1 ASN A1074     477.511 515.109 496.847  1.00  0.00           O
ATOM   2817  ND2 ASN A1074     477.109 517.170 496.027  1.00  0.00           N
ATOM   2818  C   ASN A1074     478.757 514.685 492.485  1.00  0.00           C
ATOM   2819  O   ASN A1074     478.332 515.454 491.625  1.00  0.00           O
ATOM   2820  N   PHE A1075     479.267 513.454 492.171  1.00  0.00           N
ATOM   2821  CA  PHE A1075     479.366 512.996 490.811  1.00  0.00           C
ATOM   2822  CB  PHE A1075     480.788 512.590 490.374  1.00  0.00           C
ATOM   2823  CG  PHE A1075     481.773 513.662 490.705  1.00  0.00           C
ATOM   2824  CD1 PHE A1075     481.670 514.931 490.189  1.00  0.00           C
ATOM   2825  CE1 PHE A1075     482.598 515.898 490.499  1.00  0.00           C
ATOM   2826  CZ  PHE A1075     483.656 515.606 491.320  1.00  0.00           C
ATOM   2827  CD2 PHE A1075     482.848 513.371 491.511  1.00  0.00           C
ATOM   2828  CE2 PHE A1075     483.779 514.335 491.821  1.00  0.00           C
ATOM   2829  C   PHE A1075     478.581 511.720 490.700  1.00  0.00           C
ATOM   2830  O   PHE A1075     478.499 510.950 491.655  1.00  0.00           O
ATOM   2831  N   THR A1076     477.969 511.454 489.525  1.00  0.00           N
ATOM   2832  CA  THR A1076     477.297 510.195 489.357  1.00  0.00           C
ATOM   2833  CB  THR A1076     476.296 510.157 488.240  1.00  0.00           C
ATOM   2834  OG1 THR A1076     475.455 509.022 488.382  1.00  0.00           O
ATOM   2835  CG2 THR A1076     477.051 510.075 486.905  1.00  0.00           C
ATOM   2836  C   THR A1076     478.375 509.195 489.052  1.00  0.00           C
ATOM   2837  O   THR A1076     479.326 509.522 488.342  1.00  0.00           O
ATOM   2838  N   THR A1077     478.271 507.952 489.580  1.00  0.00           N
ATOM   2839  CA  THR A1077     479.340 507.009 489.364  1.00  0.00           C
ATOM   2840  CB  THR A1077     480.175 506.689 490.567  1.00  0.00           C
ATOM   2841  OG1 THR A1077     479.384 506.079 491.575  1.00  0.00           O
ATOM   2842  CG2 THR A1077     480.828 507.964 491.087  1.00  0.00           C
ATOM   2843  C   THR A1077     478.811 505.675 488.949  1.00  0.00           C
ATOM   2844  O   THR A1077     477.606 505.431 488.939  1.00  0.00           O
ATOM   2845  N   ALA A1078     479.755 504.780 488.574  1.00  0.00           N
ATOM   2846  CA  ALA A1078     479.468 503.426 488.188  1.00  0.00           C
ATOM   2847  CB  ALA A1078     479.234 503.252 486.677  1.00  0.00           C
ATOM   2848  C   ALA A1078     480.664 502.586 488.552  1.00  0.00           C
ATOM   2849  O   ALA A1078     481.795 503.070 488.569  1.00  0.00           O
ATOM   2850  N   PRO A1079     480.431 501.344 488.898  1.00  0.00           N
ATOM   2851  CD  PRO A1079     479.127 500.916 489.372  1.00  0.00           C
ATOM   2852  CA  PRO A1079     481.478 500.417 489.256  1.00  0.00           C
ATOM   2853  CB  PRO A1079     480.784 499.277 489.997  1.00  0.00           C
ATOM   2854  CG  PRO A1079     479.298 499.412 489.627  1.00  0.00           C
ATOM   2855  C   PRO A1079     482.291 499.941 488.091  1.00  0.00           C
ATOM   2856  O   PRO A1079     483.427 499.512 488.297  1.00  0.00           O
ATOM   2857  N   ALA A1080     481.728 499.972 486.869  1.00  0.00           N
ATOM   2858  CA  ALA A1080     482.441 499.473 485.727  1.00  0.00           C
ATOM   2859  CB  ALA A1080     482.296 497.953 485.534  1.00  0.00           C
ATOM   2860  C   ALA A1080     481.843 500.115 484.512  1.00  0.00           C
ATOM   2861  O   ALA A1080     480.758 500.690 484.582  1.00  0.00           O
ATOM   2862  N   ILE A1081     482.562 500.058 483.366  1.00  0.00           N
ATOM   2863  CA  ILE A1081     482.050 500.601 482.135  1.00  0.00           C
ATOM   2864  CB  ILE A1081     482.764 501.837 481.664  1.00  0.00           C
ATOM   2865  CG2 ILE A1081     482.356 502.110 480.206  1.00  0.00           C
ATOM   2866  CG1 ILE A1081     482.474 503.005 482.621  1.00  0.00           C
ATOM   2867  CD1 ILE A1081     483.311 504.250 482.341  1.00  0.00           C
ATOM   2868  C   ILE A1081     482.162 499.563 481.055  1.00  0.00           C
ATOM   2869  O   ILE A1081     483.153 498.837 480.985  1.00  0.00           O
ATOM   2870  N   CYS A1082     481.134 499.473 480.176  1.00  0.00           N
ATOM   2871  CA  CYS A1082     481.119 498.473 479.136  1.00  0.00           C
ATOM   2872  CB  CYS A1082     479.734 497.787 478.988  1.00  0.00           C
ATOM   2873  SG  CYS A1082     479.158 497.052 480.560  1.00  0.00           S
ATOM   2874  C   CYS A1082     481.492 499.092 477.810  1.00  0.00           C
ATOM   2875  O   CYS A1082     480.887 500.080 477.388  1.00  0.00           O
ATOM   2876  N   HIS A1083     482.637 498.670 477.213  1.00  0.00           N
ATOM   2877  CA  HIS A1083     482.924 499.086 475.861  1.00  0.00           C
ATOM   2878  CB  HIS A1083     484.442 499.114 475.608  1.00  0.00           C
ATOM   2879  ND1 HIS A1083     484.846 501.089 474.061  1.00  0.00           N
ATOM   2880  CG  HIS A1083     484.843 499.733 474.303  1.00  0.00           C
ATOM   2881  CE1 HIS A1083     485.286 501.259 472.789  1.00  0.00           C
ATOM   2882  NE2 HIS A1083     485.564 500.110 472.198  1.00  0.00           N
ATOM   2883  CD2 HIS A1083     485.284 499.150 473.154  1.00  0.00           C
ATOM   2884  C   HIS A1083     482.286 498.202 474.807  1.00  0.00           C
ATOM   2885  O   HIS A1083     481.137 498.371 474.407  1.00  0.00           O
ATOM   2886  N   ASP A1084     483.035 497.133 474.444  1.00  0.00           N
ATOM   2887  CA  ASP A1084     482.800 496.133 473.427  1.00  0.00           C
ATOM   2888  CB  ASP A1084     484.089 495.429 472.975  1.00  0.00           C
ATOM   2889  CG  ASP A1084     484.647 494.698 474.179  1.00  0.00           C
ATOM   2890  OD1 ASP A1084     484.083 493.627 474.529  1.00  0.00           O
ATOM   2891  OD2 ASP A1084     485.638 495.206 474.767  1.00  0.00           O
ATOM   2892  C   ASP A1084     481.853 495.105 473.938  1.00  0.00           C
ATOM   2893  O   ASP A1084     481.485 494.167 473.235  1.00  0.00           O
ATOM   2894  N   GLY A1085     481.482 495.209 475.216  1.00  0.00           N
ATOM   2895  CA  GLY A1085     480.730 494.163 475.825  1.00  0.00           C
ATOM   2896  C   GLY A1085     481.648 493.665 476.886  1.00  0.00           C
ATOM   2897  O   GLY A1085     481.266 492.864 477.737  1.00  0.00           O
ATOM   2898  N   LYS A1086     482.914 494.133 476.826  1.00  0.00           N
ATOM   2899  CA  LYS A1086     483.873 493.828 477.849  1.00  0.00           C
ATOM   2900  CB  LYS A1086     485.347 493.983 477.432  1.00  0.00           C
ATOM   2901  CG  LYS A1086     485.862 492.908 476.478  1.00  0.00           C
ATOM   2902  CD  LYS A1086     487.220 493.256 475.869  1.00  0.00           C
ATOM   2903  CE  LYS A1086     487.590 492.378 474.675  1.00  0.00           C
ATOM   2904  NZ  LYS A1086     486.684 492.666 473.540  1.00  0.00           N
ATOM   2905  C   LYS A1086     483.659 494.813 478.956  1.00  0.00           C
ATOM   2906  O   LYS A1086     483.320 495.971 478.713  1.00  0.00           O
ATOM   2907  N   ALA A1087     483.866 494.375 480.214  1.00  0.00           N
ATOM   2908  CA  ALA A1087     483.663 495.257 481.330  1.00  0.00           C
ATOM   2909  CB  ALA A1087     483.017 494.574 482.550  1.00  0.00           C
ATOM   2910  C   ALA A1087     484.991 495.805 481.762  1.00  0.00           C
ATOM   2911  O   ALA A1087     485.925 495.060 482.057  1.00  0.00           O
ATOM   2912  N   HIS A1088     485.093 497.149 481.822  1.00  0.00           N
ATOM   2913  CA  HIS A1088     486.322 497.798 482.186  1.00  0.00           C
ATOM   2914  CB  HIS A1088     486.670 498.991 481.277  1.00  0.00           C
ATOM   2915  ND1 HIS A1088     488.448 498.540 479.526  1.00  0.00           N
ATOM   2916  CG  HIS A1088     487.124 498.601 479.900  1.00  0.00           C
ATOM   2917  CE1 HIS A1088     488.471 498.160 478.223  1.00  0.00           C
ATOM   2918  NE2 HIS A1088     487.258 497.970 477.736  1.00  0.00           N
ATOM   2919  CD2 HIS A1088     486.410 498.249 478.795  1.00  0.00           C
ATOM   2920  C   HIS A1088     486.196 498.340 483.579  1.00  0.00           C
ATOM   2921  O   HIS A1088     485.172 498.914 483.947  1.00  0.00           O
ATOM   2922  N   PHE A1089     487.258 498.154 484.394  1.00  0.00           N
ATOM   2923  CA  PHE A1089     487.284 498.659 485.740  1.00  0.00           C
ATOM   2924  CB  PHE A1089     487.457 497.577 486.824  1.00  0.00           C
ATOM   2925  CG  PHE A1089     486.343 496.583 486.757  1.00  0.00           C
ATOM   2926  CD1 PHE A1089     485.048 496.940 487.031  1.00  0.00           C
ATOM   2927  CE1 PHE A1089     484.032 496.013 486.979  1.00  0.00           C
ATOM   2928  CZ  PHE A1089     484.290 494.704 486.663  1.00  0.00           C
ATOM   2929  CD2 PHE A1089     486.596 495.265 486.460  1.00  0.00           C
ATOM   2930  CE2 PHE A1089     485.583 494.334 486.408  1.00  0.00           C
ATOM   2931  C   PHE A1089     488.494 499.555 485.831  1.00  0.00           C
ATOM   2932  O   PHE A1089     489.450 499.368 485.082  1.00  0.00           O
ATOM   2933  N   PRO A1090     488.495 500.542 486.697  1.00  0.00           N
ATOM   2934  CD  PRO A1090     487.266 501.214 487.083  1.00  0.00           C
ATOM   2935  CA  PRO A1090     489.643 501.412 486.799  1.00  0.00           C
ATOM   2936  CB  PRO A1090     489.174 502.641 487.573  1.00  0.00           C
ATOM   2937  CG  PRO A1090     487.657 502.684 487.312  1.00  0.00           C
ATOM   2938  C   PRO A1090     490.787 500.708 487.460  1.00  0.00           C
ATOM   2939  O   PRO A1090     490.546 499.950 488.397  1.00  0.00           O
ATOM   2940  N   ARG A1091     492.034 500.913 486.986  1.00  0.00           N
ATOM   2941  CA  ARG A1091     493.150 500.332 487.676  1.00  0.00           C
ATOM   2942  CB  ARG A1091     494.476 500.420 486.901  1.00  0.00           C
ATOM   2943  CG  ARG A1091     494.534 499.401 485.759  1.00  0.00           C
ATOM   2944  CD  ARG A1091     495.878 499.336 485.032  1.00  0.00           C
ATOM   2945  NE  ARG A1091     495.800 498.196 484.075  1.00  0.00           N
ATOM   2946  CZ  ARG A1091     496.850 497.920 483.247  1.00  0.00           C
ATOM   2947  NH1 ARG A1091     497.970 498.697 483.284  1.00  0.00           N
ATOM   2948  NH2 ARG A1091     496.778 496.865 482.383  1.00  0.00           N
ATOM   2949  C   ARG A1091     493.272 501.031 488.992  1.00  0.00           C
ATOM   2950  O   ARG A1091     493.475 500.403 490.030  1.00  0.00           O
ATOM   2951  N   GLU A1092     493.129 502.370 488.971  1.00  0.00           N
ATOM   2952  CA  GLU A1092     493.171 503.161 490.166  1.00  0.00           C
ATOM   2953  CB  GLU A1092     494.483 503.943 490.363  1.00  0.00           C
ATOM   2954  CG  GLU A1092     494.815 504.904 489.220  1.00  0.00           C
ATOM   2955  CD  GLU A1092     495.490 504.109 488.112  1.00  0.00           C
ATOM   2956  OE1 GLU A1092     496.584 503.541 488.376  1.00  0.00           O
ATOM   2957  OE2 GLU A1092     494.920 504.055 486.990  1.00  0.00           O
ATOM   2958  C   GLU A1092     492.064 504.159 490.042  1.00  0.00           C
ATOM   2959  O   GLU A1092     491.479 504.316 488.972  1.00  0.00           O
ATOM   2960  N   GLY A1093     491.721 504.837 491.154  1.00  0.00           N
ATOM   2961  CA  GLY A1093     490.714 505.859 491.111  1.00  0.00           C
ATOM   2962  C   GLY A1093     489.347 505.246 491.083  1.00  0.00           C
ATOM   2963  O   GLY A1093     489.092 504.226 491.723  1.00  0.00           O
ATOM   2964  N   VAL A1094     488.422 505.923 490.368  1.00  0.00           N
ATOM   2965  CA  VAL A1094     487.051 505.522 490.217  1.00  0.00           C
ATOM   2966  CB  VAL A1094     486.235 505.902 491.428  1.00  0.00           C
ATOM   2967  CG1 VAL A1094     486.506 507.372 491.775  1.00  0.00           C
ATOM   2968  CG2 VAL A1094     484.756 505.599 491.170  1.00  0.00           C
ATOM   2969  C   VAL A1094     486.523 506.203 488.979  1.00  0.00           C
ATOM   2970  O   VAL A1094     487.156 507.124 488.466  1.00  0.00           O
ATOM   2971  N   PHE A1095     485.385 505.727 488.418  1.00  0.00           N
ATOM   2972  CA  PHE A1095     484.788 506.390 487.283  1.00  0.00           C
ATOM   2973  CB  PHE A1095     483.971 505.493 486.335  1.00  0.00           C
ATOM   2974  CG  PHE A1095     484.887 504.730 485.440  1.00  0.00           C
ATOM   2975  CD1 PHE A1095     485.504 505.347 484.377  1.00  0.00           C
ATOM   2976  CE1 PHE A1095     486.342 504.647 483.540  1.00  0.00           C
ATOM   2977  CZ  PHE A1095     486.573 503.312 483.745  1.00  0.00           C
ATOM   2978  CD2 PHE A1095     485.114 503.391 485.633  1.00  0.00           C
ATOM   2979  CE2 PHE A1095     485.951 502.692 484.796  1.00  0.00           C
ATOM   2980  C   PHE A1095     483.845 507.435 487.795  1.00  0.00           C
ATOM   2981  O   PHE A1095     483.256 507.274 488.862  1.00  0.00           O
ATOM   2982  N   VAL A1096     483.684 508.546 487.041  1.00  0.00           N
ATOM   2983  CA  VAL A1096     482.818 509.606 487.480  1.00  0.00           C
ATOM   2984  CB  VAL A1096     483.557 510.684 488.222  1.00  0.00           C
ATOM   2985  CG1 VAL A1096     484.110 510.095 489.532  1.00  0.00           C
ATOM   2986  CG2 VAL A1096     484.655 511.240 487.296  1.00  0.00           C
ATOM   2987  C   VAL A1096     482.174 510.242 486.285  1.00  0.00           C
ATOM   2988  O   VAL A1096     482.719 510.217 485.183  1.00  0.00           O
ATOM   2989  N   SER A1097     480.968 510.820 486.478  1.00  0.00           N
ATOM   2990  CA  SER A1097     480.295 511.483 485.395  1.00  0.00           C
ATOM   2991  CB  SER A1097     479.100 510.686 484.845  1.00  0.00           C
ATOM   2992  OG  SER A1097     478.485 511.400 483.783  1.00  0.00           O
ATOM   2993  C   SER A1097     479.772 512.798 485.890  1.00  0.00           C
ATOM   2994  O   SER A1097     479.207 512.887 486.978  1.00  0.00           O
ATOM   2995  N   ASN A1098     479.957 513.902 485.138  1.00  0.00           N
ATOM   2996  CA  ASN A1098     479.387 515.158 485.578  1.00  0.00           C
ATOM   2997  CB  ASN A1098     480.301 516.387 485.388  1.00  0.00           C
ATOM   2998  CG  ASN A1098     480.597 516.736 483.926  1.00  0.00           C
ATOM   2999  OD1 ASN A1098     481.198 515.971 483.172  1.00  0.00           O
ATOM   3000  ND2 ASN A1098     480.211 517.979 483.556  1.00  0.00           N
ATOM   3001  C   ASN A1098     478.057 515.338 484.906  1.00  0.00           C
ATOM   3002  O   ASN A1098     477.392 516.351 485.119  1.00  0.00           O
ATOM   3003  N   GLY A1099     477.628 514.324 484.113  1.00  0.00           N
ATOM   3004  CA  GLY A1099     476.285 514.292 483.613  1.00  0.00           C
ATOM   3005  C   GLY A1099     476.391 514.193 482.125  1.00  0.00           C
ATOM   3006  O   GLY A1099     475.592 513.511 481.482  1.00  0.00           O
ATOM   3007  N   THR A1100     477.333 514.947 481.527  1.00  0.00           N
ATOM   3008  CA  THR A1100     477.563 514.830 480.116  1.00  0.00           C
ATOM   3009  CB  THR A1100     478.165 516.070 479.521  1.00  0.00           C
ATOM   3010  OG1 THR A1100     479.446 516.318 480.079  1.00  0.00           O
ATOM   3011  CG2 THR A1100     477.223 517.251 479.813  1.00  0.00           C
ATOM   3012  C   THR A1100     478.449 513.668 479.756  1.00  0.00           C
ATOM   3013  O   THR A1100     478.110 512.874 478.880  1.00  0.00           O
ATOM   3014  N   HIS A1101     479.605 513.515 480.445  1.00  0.00           N
ATOM   3015  CA  HIS A1101     480.552 512.522 480.011  1.00  0.00           C
ATOM   3016  CB  HIS A1101     481.690 513.099 479.154  1.00  0.00           C
ATOM   3017  ND1 HIS A1101     480.660 514.851 477.630  1.00  0.00           N
ATOM   3018  CG  HIS A1101     481.215 513.606 477.827  1.00  0.00           C
ATOM   3019  CE1 HIS A1101     480.355 514.938 476.310  1.00  0.00           C
ATOM   3020  NE2 HIS A1101     480.674 513.840 475.649  1.00  0.00           N
ATOM   3021  CD2 HIS A1101     481.216 513.002 476.607  1.00  0.00           C
ATOM   3022  C   HIS A1101     481.202 511.851 481.180  1.00  0.00           C
ATOM   3023  O   HIS A1101     481.261 512.391 482.283  1.00  0.00           O
ATOM   3024  N   TRP A1102     481.721 510.628 480.939  1.00  0.00           N
ATOM   3025  CA  TRP A1102     482.358 509.866 481.973  1.00  0.00           C
ATOM   3026  CB  TRP A1102     482.112 508.351 481.869  1.00  0.00           C
ATOM   3027  CG  TRP A1102     480.714 507.937 482.252  1.00  0.00           C
ATOM   3028  CD1 TRP A1102     479.571 507.920 481.509  1.00  0.00           C
ATOM   3029  NE1 TRP A1102     478.522 507.470 482.275  1.00  0.00           N
ATOM   3030  CE2 TRP A1102     478.994 507.182 483.539  1.00  0.00           C
ATOM   3031  CD2 TRP A1102     480.359 507.462 483.558  1.00  0.00           C
ATOM   3032  CE3 TRP A1102     481.111 507.274 484.683  1.00  0.00           C
ATOM   3033  CZ3 TRP A1102     480.465 506.796 485.801  1.00  0.00           C
ATOM   3034  CZ2 TRP A1102     478.356 506.709 484.649  1.00  0.00           C
ATOM   3035  CH2 TRP A1102     479.114 506.520 485.784  1.00  0.00           C
ATOM   3036  C   TRP A1102     483.839 510.074 481.928  1.00  0.00           C
ATOM   3037  O   TRP A1102     484.437 510.161 480.856  1.00  0.00           O
ATOM   3038  N   PHE A1103     484.465 510.148 483.124  1.00  0.00           N
ATOM   3039  CA  PHE A1103     485.883 510.328 483.221  1.00  0.00           C
ATOM   3040  CB  PHE A1103     486.322 511.716 483.732  1.00  0.00           C
ATOM   3041  CG  PHE A1103     485.622 512.803 482.984  1.00  0.00           C
ATOM   3042  CD1 PHE A1103     485.734 512.955 481.621  1.00  0.00           C
ATOM   3043  CE1 PHE A1103     485.081 513.978 480.970  1.00  0.00           C
ATOM   3044  CZ  PHE A1103     484.319 514.875 481.674  1.00  0.00           C
ATOM   3045  CD2 PHE A1103     484.871 513.719 483.680  1.00  0.00           C
ATOM   3046  CE2 PHE A1103     484.219 514.743 483.036  1.00  0.00           C
ATOM   3047  C   PHE A1103     486.358 509.368 484.276  1.00  0.00           C
ATOM   3048  O   PHE A1103     485.558 508.716 484.946  1.00  0.00           O
ATOM   3049  N   VAL A1104     487.695 509.235 484.413  1.00  0.00           N
ATOM   3050  CA  VAL A1104     488.317 508.432 485.434  1.00  0.00           C
ATOM   3051  CB  VAL A1104     489.327 507.469 484.885  1.00  0.00           C
ATOM   3052  CG1 VAL A1104     490.066 506.795 486.047  1.00  0.00           C
ATOM   3053  CG2 VAL A1104     488.608 506.476 483.970  1.00  0.00           C
ATOM   3054  C   VAL A1104     489.072 509.404 486.292  1.00  0.00           C
ATOM   3055  O   VAL A1104     489.699 510.325 485.771  1.00  0.00           O
ATOM   3056  N   THR A1105     489.024 509.239 487.633  1.00  0.00           N
ATOM   3057  CA  THR A1105     489.662 510.193 488.504  1.00  0.00           C
ATOM   3058  CB  THR A1105     488.672 511.212 489.009  1.00  0.00           C
ATOM   3059  OG1 THR A1105     488.125 511.942 487.926  1.00  0.00           O
ATOM   3060  CG2 THR A1105     489.335 512.175 489.998  1.00  0.00           C
ATOM   3061  C   THR A1105     490.214 509.490 489.715  1.00  0.00           C
ATOM   3062  O   THR A1105     489.750 508.416 490.092  1.00  0.00           O
ATOM   3063  N   GLN A1106     491.225 510.115 490.362  1.00  0.00           N
ATOM   3064  CA  GLN A1106     491.850 509.648 491.575  1.00  0.00           C
ATOM   3065  CB  GLN A1106     492.975 510.564 492.084  1.00  0.00           C
ATOM   3066  CG  GLN A1106     494.124 510.851 491.127  1.00  0.00           C
ATOM   3067  CD  GLN A1106     494.914 511.985 491.769  1.00  0.00           C
ATOM   3068  OE1 GLN A1106     495.218 511.949 492.961  1.00  0.00           O
ATOM   3069  NE2 GLN A1106     495.229 513.037 490.967  1.00  0.00           N
ATOM   3070  C   GLN A1106     490.826 509.797 492.663  1.00  0.00           C
ATOM   3071  O   GLN A1106     490.027 510.730 492.645  1.00  0.00           O
ATOM   3072  N   ARG A1107     490.840 508.890 493.659  1.00  0.00           N
ATOM   3073  CA  ARG A1107     489.837 508.928 494.687  1.00  0.00           C
ATOM   3074  CB  ARG A1107     489.867 507.706 495.616  1.00  0.00           C
ATOM   3075  CG  ARG A1107     488.555 507.544 496.384  1.00  0.00           C
ATOM   3076  CD  ARG A1107     488.684 506.730 497.673  1.00  0.00           C
ATOM   3077  NE  ARG A1107     489.244 505.399 497.320  1.00  0.00           N
ATOM   3078  CZ  ARG A1107     490.593 505.212 497.251  1.00  0.00           C
ATOM   3079  NH1 ARG A1107     491.439 506.244 497.538  1.00  0.00           N
ATOM   3080  NH2 ARG A1107     491.093 503.993 496.895  1.00  0.00           N
ATOM   3081  C   ARG A1107     489.940 510.144 495.573  1.00  0.00           C
ATOM   3082  O   ARG A1107     488.937 510.770 495.907  1.00  0.00           O
ATOM   3083  N   ASN A1108     491.167 510.480 496.003  1.00  0.00           N
ATOM   3084  CA  ASN A1108     491.479 511.519 496.952  1.00  0.00           C
ATOM   3085  CB  ASN A1108     492.848 511.301 497.611  1.00  0.00           C
ATOM   3086  CG  ASN A1108     492.717 510.051 498.467  1.00  0.00           C
ATOM   3087  OD1 ASN A1108     491.769 509.909 499.237  1.00  0.00           O
ATOM   3088  ND2 ASN A1108     493.685 509.107 498.320  1.00  0.00           N
ATOM   3089  C   ASN A1108     491.456 512.917 496.402  1.00  0.00           C
ATOM   3090  O   ASN A1108     491.544 513.856 497.192  1.00  0.00           O
ATOM   3091  N   PHE A1109     491.492 513.115 495.068  1.00  0.00           N
ATOM   3092  CA  PHE A1109     491.504 514.464 494.551  1.00  0.00           C
ATOM   3093  CB  PHE A1109     492.956 514.963 494.394  1.00  0.00           C
ATOM   3094  CG  PHE A1109     493.007 516.405 494.023  1.00  0.00           C
ATOM   3095  CD1 PHE A1109     492.771 517.378 494.966  1.00  0.00           C
ATOM   3096  CE1 PHE A1109     492.828 518.710 494.629  1.00  0.00           C
ATOM   3097  CZ  PHE A1109     493.136 519.081 493.342  1.00  0.00           C
ATOM   3098  CD2 PHE A1109     493.328 516.785 492.740  1.00  0.00           C
ATOM   3099  CE2 PHE A1109     493.388 518.115 492.397  1.00  0.00           C
ATOM   3100  C   PHE A1109     490.854 514.421 493.195  1.00  0.00           C
ATOM   3101  O   PHE A1109     491.162 513.542 492.394  1.00  0.00           O
ATOM   3102  N   TYR A1110     489.964 515.387 492.876  1.00  0.00           N
ATOM   3103  CA  TYR A1110     489.255 515.333 491.624  1.00  0.00           C
ATOM   3104  CB  TYR A1110     487.980 516.202 491.663  1.00  0.00           C
ATOM   3105  CG  TYR A1110     487.198 516.061 490.403  1.00  0.00           C
ATOM   3106  CD1 TYR A1110     486.490 514.908 490.153  1.00  0.00           C
ATOM   3107  CE1 TYR A1110     485.755 514.769 489.000  1.00  0.00           C
ATOM   3108  CZ  TYR A1110     485.714 515.792 488.087  1.00  0.00           C
ATOM   3109  OH  TYR A1110     484.958 515.648 486.904  1.00  0.00           O
ATOM   3110  CD2 TYR A1110     487.142 517.088 489.488  1.00  0.00           C
ATOM   3111  CE2 TYR A1110     486.407 516.954 488.333  1.00  0.00           C
ATOM   3112  C   TYR A1110     490.155 515.831 490.530  1.00  0.00           C
ATOM   3113  O   TYR A1110     490.515 517.007 490.487  1.00  0.00           O
ATOM   3114  N   GLU A1111     490.532 514.919 489.605  1.00  0.00           N
ATOM   3115  CA  GLU A1111     491.386 515.242 488.496  1.00  0.00           C
ATOM   3116  CB  GLU A1111     492.834 514.820 488.780  1.00  0.00           C
ATOM   3117  CG  GLU A1111     493.870 515.295 487.765  1.00  0.00           C
ATOM   3118  CD  GLU A1111     495.209 514.763 488.253  1.00  0.00           C
ATOM   3119  OE1 GLU A1111     495.390 513.516 488.232  1.00  0.00           O
ATOM   3120  OE2 GLU A1111     496.061 515.592 488.669  1.00  0.00           O
ATOM   3121  C   GLU A1111     490.892 514.412 487.346  1.00  0.00           C
ATOM   3122  O   GLU A1111     491.462 513.368 487.032  1.00  0.00           O
ATOM   3123  N   PRO A1112     489.863 514.872 486.688  1.00  0.00           N
ATOM   3124  CD  PRO A1112     489.535 516.287 486.665  1.00  0.00           C
ATOM   3125  CA  PRO A1112     489.217 514.142 485.628  1.00  0.00           C
ATOM   3126  CB  PRO A1112     488.099 515.061 485.142  1.00  0.00           C
ATOM   3127  CG  PRO A1112     488.663 516.469 485.411  1.00  0.00           C
ATOM   3128  C   PRO A1112     490.148 513.789 484.514  1.00  0.00           C
ATOM   3129  O   PRO A1112     490.835 514.672 484.005  1.00  0.00           O
ATOM   3130  N   GLN A1113     490.150 512.511 484.092  1.00  0.00           N
ATOM   3131  CA  GLN A1113     490.973 512.067 483.006  1.00  0.00           C
ATOM   3132  CB  GLN A1113     492.081 511.089 483.440  1.00  0.00           C
ATOM   3133  CG  GLN A1113     493.148 511.715 484.341  1.00  0.00           C
ATOM   3134  CD  GLN A1113     494.153 510.627 484.697  1.00  0.00           C
ATOM   3135  OE1 GLN A1113     493.912 509.444 484.463  1.00  0.00           O
ATOM   3136  NE2 GLN A1113     495.312 511.034 485.281  1.00  0.00           N
ATOM   3137  C   GLN A1113     490.070 511.304 482.088  1.00  0.00           C
ATOM   3138  O   GLN A1113     489.058 510.753 482.516  1.00  0.00           O
ATOM   3139  N   ILE A1114     490.409 511.259 480.787  1.00  0.00           N
ATOM   3140  CA  ILE A1114     489.603 510.534 479.848  1.00  0.00           C
ATOM   3141  CB  ILE A1114     489.866 510.914 478.423  1.00  0.00           C
ATOM   3142  CG2 ILE A1114     489.120 509.939 477.497  1.00  0.00           C
ATOM   3143  CG1 ILE A1114     489.445 512.383 478.240  1.00  0.00           C
ATOM   3144  CD1 ILE A1114     489.897 513.008 476.928  1.00  0.00           C
ATOM   3145  C   ILE A1114     489.834 509.071 480.075  1.00  0.00           C
ATOM   3146  O   ILE A1114     490.926 508.657 480.460  1.00  0.00           O
ATOM   3147  N   ILE A1115     488.775 508.251 479.894  1.00  0.00           N
ATOM   3148  CA  ILE A1115     488.882 506.846 480.171  1.00  0.00           C
ATOM   3149  CB  ILE A1115     487.542 506.183 480.328  1.00  0.00           C
ATOM   3150  CG2 ILE A1115     487.763 504.672 480.509  1.00  0.00           C
ATOM   3151  CG1 ILE A1115     486.768 506.828 481.491  1.00  0.00           C
ATOM   3152  CD1 ILE A1115     485.279 506.484 481.497  1.00  0.00           C
ATOM   3153  C   ILE A1115     489.605 506.194 479.037  1.00  0.00           C
ATOM   3154  O   ILE A1115     489.175 506.262 477.886  1.00  0.00           O
ATOM   3155  N   THR A1116     490.739 505.531 479.353  1.00  0.00           N
ATOM   3156  CA  THR A1116     491.545 504.921 478.335  1.00  0.00           C
ATOM   3157  CB  THR A1116     492.820 505.661 478.035  1.00  0.00           C
ATOM   3158  OG1 THR A1116     493.670 505.664 479.173  1.00  0.00           O
ATOM   3159  CG2 THR A1116     492.475 507.102 477.626  1.00  0.00           C
ATOM   3160  C   THR A1116     491.949 503.553 478.783  1.00  0.00           C
ATOM   3161  O   THR A1116     491.733 503.150 479.925  1.00  0.00           O
ATOM   3162  N   THR A1117     492.564 502.810 477.846  1.00  0.00           N
ATOM   3163  CA  THR A1117     493.031 501.469 478.033  1.00  0.00           C
ATOM   3164  CB  THR A1117     493.585 500.906 476.756  1.00  0.00           C
ATOM   3165  OG1 THR A1117     493.962 499.551 476.929  1.00  0.00           O
ATOM   3166  CG2 THR A1117     494.792 501.748 476.322  1.00  0.00           C
ATOM   3167  C   THR A1117     494.108 501.481 479.074  1.00  0.00           C
ATOM   3168  O   THR A1117     494.259 500.527 479.835  1.00  0.00           O
ATOM   3169  N   ASP A1118     494.913 502.557 479.110  1.00  0.00           N
ATOM   3170  CA  ASP A1118     495.970 502.676 480.072  1.00  0.00           C
ATOM   3171  CB  ASP A1118     496.744 503.991 479.893  1.00  0.00           C
ATOM   3172  CG  ASP A1118     497.368 503.976 478.505  1.00  0.00           C
ATOM   3173  OD1 ASP A1118     498.068 502.982 478.177  1.00  0.00           O
ATOM   3174  OD2 ASP A1118     497.130 504.954 477.747  1.00  0.00           O
ATOM   3175  C   ASP A1118     495.362 502.720 481.445  1.00  0.00           C
ATOM   3176  O   ASP A1118     495.855 502.088 482.378  1.00  0.00           O
ATOM   3177  N   ASN A1119     494.275 503.501 481.590  1.00  0.00           N
ATOM   3178  CA  ASN A1119     493.592 503.726 482.835  1.00  0.00           C
ATOM   3179  CB  ASN A1119     492.587 504.888 482.760  1.00  0.00           C
ATOM   3180  CG  ASN A1119     493.363 506.179 482.550  1.00  0.00           C
ATOM   3181  OD1 ASN A1119     494.591 506.202 482.627  1.00  0.00           O
ATOM   3182  ND2 ASN A1119     492.626 507.291 482.283  1.00  0.00           N
ATOM   3183  C   ASN A1119     492.810 502.526 483.304  1.00  0.00           C
ATOM   3184  O   ASN A1119     492.703 502.308 484.511  1.00  0.00           O
ATOM   3185  N   THR A1120     492.215 501.727 482.389  1.00  0.00           N
ATOM   3186  CA  THR A1120     491.333 500.685 482.856  1.00  0.00           C
ATOM   3187  CB  THR A1120     489.934 500.812 482.322  1.00  0.00           C
ATOM   3188  OG1 THR A1120     489.932 500.699 480.906  1.00  0.00           O
ATOM   3189  CG2 THR A1120     489.369 502.177 482.746  1.00  0.00           C
ATOM   3190  C   THR A1120     491.814 499.317 482.475  1.00  0.00           C
ATOM   3191  O   THR A1120     492.578 499.145 481.526  1.00  0.00           O
ATOM   3192  N   PHE A1121     491.369 498.294 483.245  1.00  0.00           N
ATOM   3193  CA  PHE A1121     491.721 496.933 482.953  1.00  0.00           C
ATOM   3194  CB  PHE A1121     492.448 496.189 484.091  1.00  0.00           C
ATOM   3195  CG  PHE A1121     491.472 495.791 485.146  1.00  0.00           C
ATOM   3196  CD1 PHE A1121     490.980 496.680 486.068  1.00  0.00           C
ATOM   3197  CE1 PHE A1121     490.087 496.271 487.032  1.00  0.00           C
ATOM   3198  CZ  PHE A1121     489.669 494.968 487.098  1.00  0.00           C
ATOM   3199  CD2 PHE A1121     491.053 494.485 485.222  1.00  0.00           C
ATOM   3200  CE2 PHE A1121     490.159 494.073 486.184  1.00  0.00           C
ATOM   3201  C   PHE A1121     490.432 496.213 482.711  1.00  0.00           C
ATOM   3202  O   PHE A1121     489.384 496.622 483.210  1.00  0.00           O
ATOM   3203  N   VAL A1122     490.462 495.117 481.925  1.00  0.00           N
ATOM   3204  CA  VAL A1122     489.213 494.480 481.638  1.00  0.00           C
ATOM   3205  CB  VAL A1122     488.963 494.257 480.175  1.00  0.00           C
ATOM   3206  CG1 VAL A1122     489.684 492.970 479.746  1.00  0.00           C
ATOM   3207  CG2 VAL A1122     487.448 494.250 479.923  1.00  0.00           C
ATOM   3208  C   VAL A1122     489.175 493.138 482.289  1.00  0.00           C
ATOM   3209  O   VAL A1122     490.195 492.460 482.422  1.00  0.00           O
ATOM   3210  N   SER A1123     487.971 492.754 482.754  1.00  0.00           N
ATOM   3211  CA  SER A1123     487.716 491.456 483.304  1.00  0.00           C
ATOM   3212  CB  SER A1123     487.956 491.383 484.823  1.00  0.00           C
ATOM   3213  OG  SER A1123     487.686 490.071 485.295  1.00  0.00           O
ATOM   3214  C   SER A1123     486.251 491.216 483.084  1.00  0.00           C
ATOM   3215  O   SER A1123     485.468 492.162 483.031  1.00  0.00           O
ATOM   3216  N   GLY A1124     485.845 489.944 482.900  1.00  0.00           N
ATOM   3217  CA  GLY A1124     484.453 489.589 482.813  1.00  0.00           C
ATOM   3218  C   GLY A1124     483.784 490.205 481.625  1.00  0.00           C
ATOM   3219  O   GLY A1124     484.402 490.460 480.592  1.00  0.00           O
ATOM   3220  N   ASN A1125     482.464 490.449 481.784  1.00  0.00           N
ATOM   3221  CA  ASN A1125     481.598 490.922 480.745  1.00  0.00           C
ATOM   3222  CB  ASN A1125     480.883 489.737 480.076  1.00  0.00           C
ATOM   3223  CG  ASN A1125     480.188 490.206 478.819  1.00  0.00           C
ATOM   3224  OD1 ASN A1125     479.026 490.605 478.856  1.00  0.00           O
ATOM   3225  ND2 ASN A1125     480.917 490.155 477.673  1.00  0.00           N
ATOM   3226  C   ASN A1125     480.563 491.820 481.371  1.00  0.00           C
ATOM   3227  O   ASN A1125     480.480 491.942 482.591  1.00  0.00           O
ATOM   3228  N   CYS A1126     479.751 492.487 480.527  1.00  0.00           N
ATOM   3229  CA  CYS A1126     478.771 493.461 480.929  1.00  0.00           C
ATOM   3230  CB  CYS A1126     478.246 494.253 479.709  1.00  0.00           C
ATOM   3231  SG  CYS A1126     477.542 495.882 480.114  1.00  0.00           S
ATOM   3232  C   CYS A1126     477.627 492.836 481.694  1.00  0.00           C
ATOM   3233  O   CYS A1126     477.066 493.455 482.596  1.00  0.00           O
ATOM   3234  N   ASP A1127     477.250 491.585 481.367  1.00  0.00           N
ATOM   3235  CA  ASP A1127     476.098 490.945 481.949  1.00  0.00           C
ATOM   3236  CB  ASP A1127     475.873 489.555 481.342  1.00  0.00           C
ATOM   3237  CG  ASP A1127     475.582 489.776 479.867  1.00  0.00           C
ATOM   3238  OD1 ASP A1127     474.544 490.416 479.549  1.00  0.00           O
ATOM   3239  OD2 ASP A1127     476.418 489.327 479.038  1.00  0.00           O
ATOM   3240  C   ASP A1127     476.251 490.768 483.436  1.00  0.00           C
ATOM   3241  O   ASP A1127     475.279 490.904 484.179  1.00  0.00           O
ATOM   3242  N   VAL A1128     477.465 490.422 483.902  1.00  0.00           N
ATOM   3243  CA  VAL A1128     477.746 490.106 485.280  1.00  0.00           C
ATOM   3244  CB  VAL A1128     479.108 489.499 485.450  1.00  0.00           C
ATOM   3245  CG1 VAL A1128     479.126 488.128 484.761  1.00  0.00           C
ATOM   3246  CG2 VAL A1128     480.152 490.474 484.882  1.00  0.00           C
ATOM   3247  C   VAL A1128     477.660 491.259 486.252  1.00  0.00           C
ATOM   3248  O   VAL A1128     477.104 491.100 487.339  1.00  0.00           O
ATOM   3249  N   VAL A1129     478.184 492.453 485.909  1.00  0.00           N
ATOM   3250  CA  VAL A1129     478.339 493.464 486.926  1.00  0.00           C
ATOM   3251  CB  VAL A1129     479.466 494.411 486.635  1.00  0.00           C
ATOM   3252  CG1 VAL A1129     479.554 495.453 487.763  1.00  0.00           C
ATOM   3253  CG2 VAL A1129     480.753 493.590 486.438  1.00  0.00           C
ATOM   3254  C   VAL A1129     477.095 494.268 487.139  1.00  0.00           C
ATOM   3255  O   VAL A1129     476.503 494.799 486.202  1.00  0.00           O
ATOM   3256  N   ILE A1130     476.691 494.405 488.420  1.00  0.00           N
ATOM   3257  CA  ILE A1130     475.501 495.124 488.770  1.00  0.00           C
ATOM   3258  CB  ILE A1130     475.038 494.824 490.168  1.00  0.00           C
ATOM   3259  CG2 ILE A1130     473.809 495.701 490.458  1.00  0.00           C
ATOM   3260  CG1 ILE A1130     474.773 493.317 490.337  1.00  0.00           C
ATOM   3261  CD1 ILE A1130     474.614 492.877 491.793  1.00  0.00           C
ATOM   3262  C   ILE A1130     475.815 496.592 488.710  1.00  0.00           C
ATOM   3263  O   ILE A1130     476.756 497.060 489.349  1.00  0.00           O
ATOM   3264  N   GLY A1131     475.023 497.356 487.925  1.00  0.00           N
ATOM   3265  CA  GLY A1131     475.173 498.784 487.852  1.00  0.00           C
ATOM   3266  C   GLY A1131     476.161 499.221 486.802  1.00  0.00           C
ATOM   3267  O   GLY A1131     476.563 500.384 486.801  1.00  0.00           O
ATOM   3268  N   ILE A1132     476.582 498.341 485.868  1.00  0.00           N
ATOM   3269  CA  ILE A1132     477.538 498.793 484.883  1.00  0.00           C
ATOM   3270  CB  ILE A1132     478.274 497.746 484.091  1.00  0.00           C
ATOM   3271  CG2 ILE A1132     479.061 496.874 485.073  1.00  0.00           C
ATOM   3272  CG1 ILE A1132     477.339 496.973 483.152  1.00  0.00           C
ATOM   3273  CD1 ILE A1132     476.240 496.203 483.866  1.00  0.00           C
ATOM   3274  C   ILE A1132     476.847 499.660 483.874  1.00  0.00           C
ATOM   3275  O   ILE A1132     475.671 499.465 483.569  1.00  0.00           O
ATOM   3276  N   VAL A1133     477.572 500.672 483.347  1.00  0.00           N
ATOM   3277  CA  VAL A1133     476.997 501.593 482.404  1.00  0.00           C
ATOM   3278  CB  VAL A1133     477.033 503.017 482.877  1.00  0.00           C
ATOM   3279  CG1 VAL A1133     476.178 503.131 484.150  1.00  0.00           C
ATOM   3280  CG2 VAL A1133     478.503 503.430 483.070  1.00  0.00           C
ATOM   3281  C   VAL A1133     477.767 501.541 481.120  1.00  0.00           C
ATOM   3282  O   VAL A1133     478.899 501.064 481.073  1.00  0.00           O
ATOM   3283  N   ASN A1134     477.129 501.993 480.017  1.00  0.00           N
ATOM   3284  CA  ASN A1134     477.788 502.059 478.741  1.00  0.00           C
ATOM   3285  CB  ASN A1134     476.882 501.786 477.500  1.00  0.00           C
ATOM   3286  CG  ASN A1134     475.650 502.702 477.371  1.00  0.00           C
ATOM   3287  OD1 ASN A1134     474.514 502.260 477.549  1.00  0.00           O
ATOM   3288  ND2 ASN A1134     475.903 503.988 477.033  1.00  0.00           N
ATOM   3289  C   ASN A1134     478.498 503.381 478.663  1.00  0.00           C
ATOM   3290  O   ASN A1134     478.044 504.394 479.195  1.00  0.00           O
ATOM   3291  N   ASN A1135     479.654 503.363 477.987  1.00  0.00           N
ATOM   3292  CA  ASN A1135     480.386 504.538 477.627  1.00  0.00           C
ATOM   3293  CB  ASN A1135     481.216 505.122 478.786  1.00  0.00           C
ATOM   3294  CG  ASN A1135     481.634 506.541 478.419  1.00  0.00           C
ATOM   3295  OD1 ASN A1135     480.792 507.421 478.242  1.00  0.00           O
ATOM   3296  ND2 ASN A1135     482.969 506.776 478.313  1.00  0.00           N
ATOM   3297  C   ASN A1135     481.337 504.060 476.581  1.00  0.00           C
ATOM   3298  O   ASN A1135     481.126 503.004 475.987  1.00  0.00           O
ATOM   3299  N   THR A1136     482.390 504.841 476.288  1.00  0.00           N
ATOM   3300  CA  THR A1136     483.356 504.374 475.340  1.00  0.00           C
ATOM   3301  CB  THR A1136     483.445 505.241 474.118  1.00  0.00           C
ATOM   3302  OG1 THR A1136     484.229 504.612 473.115  1.00  0.00           O
ATOM   3303  CG2 THR A1136     484.064 506.589 474.519  1.00  0.00           C
ATOM   3304  C   THR A1136     484.685 504.407 476.033  1.00  0.00           C
ATOM   3305  O   THR A1136     484.906 505.233 476.918  1.00  0.00           O
ATOM   3306  N   VAL A1137     485.589 503.469 475.682  1.00  0.00           N
ATOM   3307  CA  VAL A1137     486.915 503.468 476.236  1.00  0.00           C
ATOM   3308  CB  VAL A1137     487.349 502.122 476.748  1.00  0.00           C
ATOM   3309  CG1 VAL A1137     488.814 502.212 477.212  1.00  0.00           C
ATOM   3310  CG2 VAL A1137     486.376 501.689 477.858  1.00  0.00           C
ATOM   3311  C   VAL A1137     487.823 503.846 475.108  1.00  0.00           C
ATOM   3312  O   VAL A1137     487.780 503.251 474.034  1.00  0.00           O
ATOM   3313  N   TYR A1138     488.681 504.857 475.333  1.00  0.00           N
ATOM   3314  CA  TYR A1138     489.536 505.374 474.303  1.00  0.00           C
ATOM   3315  CB  TYR A1138     489.868 506.860 474.541  1.00  0.00           C
ATOM   3316  CG  TYR A1138     490.756 507.374 473.463  1.00  0.00           C
ATOM   3317  CD1 TYR A1138     490.250 507.671 472.219  1.00  0.00           C
ATOM   3318  CE1 TYR A1138     491.070 508.155 471.228  1.00  0.00           C
ATOM   3319  CZ  TYR A1138     492.407 508.353 471.478  1.00  0.00           C
ATOM   3320  OH  TYR A1138     493.250 508.851 470.464  1.00  0.00           O
ATOM   3321  CD2 TYR A1138     492.094 507.583 473.708  1.00  0.00           C
ATOM   3322  CE2 TYR A1138     492.919 508.068 472.721  1.00  0.00           C
ATOM   3323  C   TYR A1138     490.812 504.594 474.282  1.00  0.00           C
ATOM   3324  O   TYR A1138     491.396 504.303 475.324  1.00  0.00           O
ATOM   3325  N   ASP A1139     491.256 504.193 473.072  1.00  0.00           N
ATOM   3326  CA  ASP A1139     492.502 503.493 472.965  1.00  0.00           C
ATOM   3327  CB  ASP A1139     492.402 502.170 472.187  1.00  0.00           C
ATOM   3328  CG  ASP A1139     493.671 501.374 472.457  1.00  0.00           C
ATOM   3329  OD1 ASP A1139     494.777 501.973 472.389  1.00  0.00           O
ATOM   3330  OD2 ASP A1139     493.548 500.155 472.754  1.00  0.00           O
ATOM   3331  C   ASP A1139     493.443 504.407 472.243  1.00  0.00           C
ATOM   3332  O   ASP A1139     493.161 504.862 471.136  1.00  0.00           O
ATOM   3333  N   PRO A1140     494.544 504.714 472.872  1.00  0.00           N
ATOM   3334  CD  PRO A1140     494.635 504.650 474.320  1.00  0.00           C
ATOM   3335  CA  PRO A1140     495.527 505.600 472.306  1.00  0.00           C
ATOM   3336  CB  PRO A1140     496.452 505.999 473.461  1.00  0.00           C
ATOM   3337  CG  PRO A1140     496.091 505.037 474.610  1.00  0.00           C
ATOM   3338  C   PRO A1140     496.234 505.011 471.127  1.00  0.00           C
ATOM   3339  O   PRO A1140     496.838 505.763 470.364  1.00  0.00           O
ATOM   3340  N   LEU A1141     496.203 503.677 470.978  1.00  0.00           N
ATOM   3341  CA  LEU A1141     496.882 503.020 469.902  1.00  0.00           C
ATOM   3342  CB  LEU A1141     496.931 501.490 470.067  1.00  0.00           C
ATOM   3343  CG  LEU A1141     497.703 500.770 468.944  1.00  0.00           C
ATOM   3344  CD1 LEU A1141     499.171 501.223 468.888  1.00  0.00           C
ATOM   3345  CD2 LEU A1141     497.567 499.244 469.061  1.00  0.00           C
ATOM   3346  C   LEU A1141     496.221 503.341 468.593  1.00  0.00           C
ATOM   3347  O   LEU A1141     496.896 503.456 467.573  1.00  0.00           O
ATOM   3348  N   GLN A1142     494.886 503.530 468.590  1.00  0.00           N
ATOM   3349  CA  GLN A1142     494.117 503.655 467.378  1.00  0.00           C
ATOM   3350  CB  GLN A1142     492.632 503.952 467.649  1.00  0.00           C
ATOM   3351  CG  GLN A1142     491.858 502.774 468.236  1.00  0.00           C
ATOM   3352  CD  GLN A1142     491.535 501.826 467.091  1.00  0.00           C
ATOM   3353  OE1 GLN A1142     491.870 500.643 467.129  1.00  0.00           O
ATOM   3354  NE2 GLN A1142     490.857 502.362 466.039  1.00  0.00           N
ATOM   3355  C   GLN A1142     494.601 504.762 466.492  1.00  0.00           C
ATOM   3356  O   GLN A1142     494.751 504.536 465.292  1.00  0.00           O
ATOM   3357  N   PRO A1143     494.859 505.940 466.974  1.00  0.00           N
ATOM   3358  CD  PRO A1143     494.273 506.444 468.200  1.00  0.00           C
ATOM   3359  CA  PRO A1143     495.275 506.997 466.095  1.00  0.00           C
ATOM   3360  CB  PRO A1143     495.183 508.289 466.914  1.00  0.00           C
ATOM   3361  CG  PRO A1143     494.939 507.820 468.364  1.00  0.00           C
ATOM   3362  C   PRO A1143     496.614 506.726 465.493  1.00  0.00           C
ATOM   3363  O   PRO A1143     496.890 507.232 464.406  1.00  0.00           O
ATOM   3364  N   GLU A1144     497.466 505.951 466.184  1.00  0.00           N
ATOM   3365  CA  GLU A1144     498.771 505.670 465.668  1.00  0.00           C
ATOM   3366  CB  GLU A1144     499.634 504.869 466.656  1.00  0.00           C
ATOM   3367  CG  GLU A1144     499.903 505.618 467.961  1.00  0.00           C
ATOM   3368  CD  GLU A1144     500.685 506.876 467.618  1.00  0.00           C
ATOM   3369  OE1 GLU A1144     500.045 507.871 467.187  1.00  0.00           O
ATOM   3370  OE2 GLU A1144     501.935 506.854 467.775  1.00  0.00           O
ATOM   3371  C   GLU A1144     498.613 504.833 464.444  1.00  0.00           C
ATOM   3372  O   GLU A1144     499.288 505.050 463.439  1.00  0.00           O
ATOM   3373  N   LEU A1145     497.725 503.825 464.524  1.00  0.00           N
ATOM   3374  CA  LEU A1145     497.460 502.962 463.413  1.00  0.00           C
ATOM   3375  CB  LEU A1145     496.610 501.733 463.779  1.00  0.00           C
ATOM   3376  CG  LEU A1145     497.358 500.726 464.674  1.00  0.00           C
ATOM   3377  CD1 LEU A1145     498.606 500.174 463.969  1.00  0.00           C
ATOM   3378  CD2 LEU A1145     497.682 501.319 466.049  1.00  0.00           C
ATOM   3379  C   LEU A1145     496.743 503.745 462.373  1.00  0.00           C
ATOM   3380  O   LEU A1145     497.000 503.582 461.185  1.00  0.00           O
ATOM   3381  N   ASP A1146     495.841 504.640 462.816  1.00  0.00           N
ATOM   3382  CA  ASP A1146     495.031 505.447 461.953  1.00  0.00           C
ATOM   3383  CB  ASP A1146     494.061 506.363 462.722  1.00  0.00           C
ATOM   3384  CG  ASP A1146     492.986 505.494 463.361  1.00  0.00           C
ATOM   3385  OD1 ASP A1146     493.021 504.252 463.150  1.00  0.00           O
ATOM   3386  OD2 ASP A1146     492.110 506.064 464.065  1.00  0.00           O
ATOM   3387  C   ASP A1146     495.947 506.312 461.161  1.00  0.00           C
ATOM   3388  O   ASP A1146     495.600 506.733 460.057  1.00  0.00           O
ATOM   3389  N   SER A1147     497.139 506.600 461.724  1.00  0.00           N
ATOM   3390  CA  SER A1147     498.100 507.424 461.070  1.00  0.00           C
ATOM   3391  CB  SER A1147     499.437 507.455 461.854  1.00  0.00           C
ATOM   3392  OG  SER A1147     499.283 508.204 463.056  1.00  0.00           O
ATOM   3393  C   SER A1147     498.309 506.767 459.739  1.00  0.00           C
ATOM   3394  O   SER A1147     498.362 507.445 458.718  1.00  0.00           O
ATOM   3395  N   PHE A1148     498.441 505.426 459.729  1.00  0.00           N
ATOM   3396  CA  PHE A1148     498.537 504.623 458.534  1.00  0.00           C
ATOM   3397  CB  PHE A1148     499.404 503.351 458.590  1.00  0.00           C
ATOM   3398  CG  PHE A1148     500.480 503.426 459.607  1.00  0.00           C
ATOM   3399  CD1 PHE A1148     501.133 504.584 459.968  1.00  0.00           C
ATOM   3400  CE1 PHE A1148     502.095 504.530 460.951  1.00  0.00           C
ATOM   3401  CZ  PHE A1148     502.382 503.336 461.577  1.00  0.00           C
ATOM   3402  CD2 PHE A1148     500.754 502.254 460.266  1.00  0.00           C
ATOM   3403  CE2 PHE A1148     501.709 502.189 461.242  1.00  0.00           C
ATOM   3404  C   PHE A1148     497.213 504.109 458.038  1.00  0.00           C
ATOM   3405  O   PHE A1148     497.184 503.472 456.996  1.00  0.00           O
ATOM   3406  N   LYS A1149     496.116 504.171 458.806  1.00  0.00           N
ATOM   3407  CA  LYS A1149     494.906 503.601 458.264  1.00  0.00           C
ATOM   3408  CB  LYS A1149     493.697 503.784 459.187  1.00  0.00           C
ATOM   3409  CG  LYS A1149     492.388 503.147 458.703  1.00  0.00           C
ATOM   3410  CD  LYS A1149     492.358 501.615 458.717  1.00  0.00           C
ATOM   3411  CE  LYS A1149     492.017 501.013 457.355  1.00  0.00           C
ATOM   3412  NZ  LYS A1149     491.679 499.577 457.494  1.00  0.00           N
ATOM   3413  C   LYS A1149     494.621 504.307 456.973  1.00  0.00           C
ATOM   3414  O   LYS A1149     494.110 503.737 456.016  1.00  0.00           O
ATOM   3415  N   GLU A1150     494.969 505.588 456.872  1.00  0.00           N
ATOM   3416  CA  GLU A1150     494.714 506.204 455.614  1.00  0.00           C
ATOM   3417  CB  GLU A1150     494.767 507.731 455.668  1.00  0.00           C
ATOM   3418  CG  GLU A1150     493.490 508.219 456.370  1.00  0.00           C
ATOM   3419  CD  GLU A1150     493.165 509.652 455.979  1.00  0.00           C
ATOM   3420  OE1 GLU A1150     494.046 510.532 456.161  1.00  0.00           O
ATOM   3421  OE2 GLU A1150     492.023 509.885 455.498  1.00  0.00           O
ATOM   3422  C   GLU A1150     495.605 505.578 454.592  1.00  0.00           C
ATOM   3423  O   GLU A1150     495.272 505.517 453.410  1.00  0.00           O
ATOM   3424  N   GLU A1151     496.772 505.086 455.027  1.00  0.00           N
ATOM   3425  CA  GLU A1151     497.595 504.384 454.099  1.00  0.00           C
ATOM   3426  CB  GLU A1151     499.072 504.094 454.511  1.00  0.00           C
ATOM   3427  CG  GLU A1151     499.438 503.080 455.588  1.00  0.00           C
ATOM   3428  CD  GLU A1151     500.915 502.864 455.363  1.00  0.00           C
ATOM   3429  OE1 GLU A1151     501.227 502.107 454.406  1.00  0.00           O
ATOM   3430  OE2 GLU A1151     501.740 503.473 456.095  1.00  0.00           O
ATOM   3431  C   GLU A1151     496.864 503.155 453.661  1.00  0.00           C
ATOM   3432  O   GLU A1151     497.091 502.645 452.565  1.00  0.00           O
ATOM   3433  N   LEU A1152     495.943 502.657 454.498  1.00  0.00           N
ATOM   3434  CA  LEU A1152     495.203 501.473 454.180  1.00  0.00           C
ATOM   3435  CB  LEU A1152     494.163 501.131 455.254  1.00  0.00           C
ATOM   3436  CG  LEU A1152     493.715 499.671 455.273  1.00  0.00           C
ATOM   3437  CD1 LEU A1152     493.294 499.181 453.887  1.00  0.00           C
ATOM   3438  CD2 LEU A1152     494.795 498.828 455.947  1.00  0.00           C
ATOM   3439  C   LEU A1152     494.435 501.748 452.922  1.00  0.00           C
ATOM   3440  O   LEU A1152     494.358 500.913 452.030  1.00  0.00           O
ATOM   3441  N   ASP A1153     493.829 502.937 452.800  1.00  0.00           N
ATOM   3442  CA  ASP A1153     493.026 503.203 451.642  1.00  0.00           C
ATOM   3443  CB  ASP A1153     492.091 504.393 451.839  1.00  0.00           C
ATOM   3444  CG  ASP A1153     490.910 503.779 452.591  1.00  0.00           C
ATOM   3445  OD1 ASP A1153     490.464 502.685 452.149  1.00  0.00           O
ATOM   3446  OD2 ASP A1153     490.448 504.361 453.605  1.00  0.00           O
ATOM   3447  C   ASP A1153     493.840 503.284 450.382  1.00  0.00           C
ATOM   3448  O   ASP A1153     493.361 502.837 449.337  1.00  0.00           O
ATOM   3449  N   LYS A1154     495.101 503.791 450.431  1.00  0.00           N
ATOM   3450  CA  LYS A1154     495.947 503.767 449.257  1.00  0.00           C
ATOM   3451  CB  LYS A1154     497.491 504.026 449.392  1.00  0.00           C
ATOM   3452  CG  LYS A1154     498.073 505.439 449.238  1.00  0.00           C
ATOM   3453  CD  LYS A1154     498.182 506.254 450.522  1.00  0.00           C
ATOM   3454  CE  LYS A1154     499.617 506.355 451.054  1.00  0.00           C
ATOM   3455  NZ  LYS A1154     500.399 507.329 450.257  1.00  0.00           N
ATOM   3456  C   LYS A1154     496.006 502.329 448.851  1.00  0.00           C
ATOM   3457  O   LYS A1154     496.262 502.004 447.693  1.00  0.00           O
ATOM   3458  N   TYR A1155     495.847 501.416 449.821  1.00  0.00           N
ATOM   3459  CA  TYR A1155     495.857 500.019 449.521  1.00  0.00           C
ATOM   3460  CB  TYR A1155     495.848 499.087 450.701  1.00  0.00           C
ATOM   3461  CG  TYR A1155     497.230 498.702 450.609  1.00  0.00           C
ATOM   3462  CD1 TYR A1155     497.502 497.994 449.473  1.00  0.00           C
ATOM   3463  CE1 TYR A1155     498.765 497.555 449.248  1.00  0.00           C
ATOM   3464  CZ  TYR A1155     499.729 497.848 450.181  1.00  0.00           C
ATOM   3465  OH  TYR A1155     501.046 497.402 449.970  1.00  0.00           O
ATOM   3466  CD2 TYR A1155     498.176 499.014 451.543  1.00  0.00           C
ATOM   3467  CE2 TYR A1155     499.447 498.570 451.313  1.00  0.00           C
ATOM   3468  C   TYR A1155     494.835 499.479 448.640  1.00  0.00           C
ATOM   3469  O   TYR A1155     495.174 498.714 447.749  1.00  0.00           O
ATOM   3470  N   PHE A1156     493.579 499.892 448.796  1.00  0.00           N
ATOM   3471  CA  PHE A1156     492.561 499.403 447.916  1.00  0.00           C
ATOM   3472  CB  PHE A1156     491.258 500.184 448.177  1.00  0.00           C
ATOM   3473  CG  PHE A1156     490.002 499.431 448.378  1.00  0.00           C
ATOM   3474  CD1 PHE A1156     489.769 498.952 449.624  1.00  0.00           C
ATOM   3475  CE1 PHE A1156     488.622 498.270 449.879  1.00  0.00           C
ATOM   3476  CZ  PHE A1156     487.690 498.080 448.892  1.00  0.00           C
ATOM   3477  CD2 PHE A1156     489.066 499.278 447.377  1.00  0.00           C
ATOM   3478  CE2 PHE A1156     487.906 498.588 447.636  1.00  0.00           C
ATOM   3479  C   PHE A1156     493.048 499.833 446.597  1.00  0.00           C
ATOM   3480  O   PHE A1156     492.788 499.181 445.598  1.00  0.00           O
ATOM   3481  N   LYS A1157     493.814 500.923 446.623  1.00  0.00           N
ATOM   3482  CA  LYS A1157     494.405 501.542 445.521  1.00  0.00           C
ATOM   3483  CB  LYS A1157     494.761 503.043 445.693  1.00  0.00           C
ATOM   3484  CG  LYS A1157     493.696 503.947 445.112  1.00  0.00           C
ATOM   3485  CD  LYS A1157     492.386 503.850 445.847  1.00  0.00           C
ATOM   3486  CE  LYS A1157     491.645 502.538 445.777  1.00  0.00           C
ATOM   3487  NZ  LYS A1157     490.726 502.665 446.881  1.00  0.00           N
ATOM   3488  C   LYS A1157     495.407 500.967 444.807  1.00  0.00           C
ATOM   3489  O   LYS A1157     495.387 500.902 443.589  1.00  0.00           O
ATOM   3490  N   ASN A1158     496.428 500.354 445.374  1.00  0.00           N
ATOM   3491  CA  ASN A1158     497.261 499.630 444.442  1.00  0.00           C
ATOM   3492  CB  ASN A1158     498.753 500.007 444.563  1.00  0.00           C
ATOM   3493  CG  ASN A1158     498.861 501.561 444.381  1.00  0.00           C
ATOM   3494  OD1 ASN A1158     499.629 502.194 445.107  1.00  0.00           O
ATOM   3495  ND2 ASN A1158     498.046 502.171 443.459  1.00  0.00           N
ATOM   3496  C   ASN A1158     496.579 498.294 444.527  1.00  0.00           C
ATOM   3497  O   ASN A1158     497.125 497.318 445.008  1.00  0.00           O
ATOM   3498  N   HIS A1159     495.261 498.355 444.083  1.00  0.00           N
ATOM   3499  CA  HIS A1159     494.208 497.402 444.155  1.00  0.00           C
ATOM   3500  CB  HIS A1159     493.042 497.790 443.271  1.00  0.00           C
ATOM   3501  ND1 HIS A1159     494.385 499.035 441.558  1.00  0.00           N
ATOM   3502  CG  HIS A1159     493.383 499.019 442.502  1.00  0.00           C
ATOM   3503  CE1 HIS A1159     494.405 500.287 441.033  1.00  0.00           C
ATOM   3504  NE2 HIS A1159     493.492 501.069 441.580  1.00  0.00           N
ATOM   3505  CD2 HIS A1159     492.848 500.266 442.504  1.00  0.00           C
ATOM   3506  C   HIS A1159     494.497 496.086 443.608  1.00  0.00           C
ATOM   3507  O   HIS A1159     495.582 495.522 443.688  1.00  0.00           O
ATOM   3508  N   THR A1160     493.428 495.635 442.909  1.00  0.00           N
ATOM   3509  CA  THR A1160     493.215 494.380 442.258  1.00  0.00           C
ATOM   3510  CB  THR A1160     491.808 494.210 441.749  1.00  0.00           C
ATOM   3511  OG1 THR A1160     491.458 495.261 440.857  1.00  0.00           O
ATOM   3512  CG2 THR A1160     490.849 494.173 442.951  1.00  0.00           C
ATOM   3513  C   THR A1160     494.141 494.307 441.113  1.00  0.00           C
ATOM   3514  O   THR A1160     494.129 493.388 440.301  1.00  0.00           O
ATOM   3515  N   SER A1161     494.967 495.335 441.008  1.00  0.00           N
ATOM   3516  CA  SER A1161     495.978 495.393 440.053  1.00  0.00           C
ATOM   3517  CB  SER A1161     495.413 495.916 438.738  1.00  0.00           C
ATOM   3518  OG  SER A1161     494.452 496.910 439.057  1.00  0.00           O
ATOM   3519  C   SER A1161     496.924 496.358 440.597  1.00  0.00           C
ATOM   3520  O   SER A1161     496.613 497.197 441.425  1.00  0.00           O
ATOM   3521  N   PRO A1162     498.055 496.344 439.948  1.00  0.00           N
ATOM   3522  CD  PRO A1162     498.576 495.107 439.398  1.00  0.00           C
ATOM   3523  CA  PRO A1162     499.049 497.398 440.006  1.00  0.00           C
ATOM   3524  CB  PRO A1162     500.298 496.822 439.367  1.00  0.00           C
ATOM   3525  CG  PRO A1162     499.821 495.559 438.626  1.00  0.00           C
ATOM   3526  C   PRO A1162     498.417 498.478 439.194  1.00  0.00           C
ATOM   3527  O   PRO A1162     498.990 499.524 438.909  1.00  0.00           O
ATOM   3528  N   ASP A1163     497.244 498.102 438.680  1.00  0.00           N
ATOM   3529  CA  ASP A1163     496.241 498.593 437.840  1.00  0.00           C
ATOM   3530  CB  ASP A1163     495.798 499.996 438.177  1.00  0.00           C
ATOM   3531  CG  ASP A1163     494.324 499.887 437.883  1.00  0.00           C
ATOM   3532  OD1 ASP A1163     493.916 498.880 437.244  1.00  0.00           O
ATOM   3533  OD2 ASP A1163     493.575 500.786 438.336  1.00  0.00           O
ATOM   3534  C   ASP A1163     496.843 498.489 436.517  1.00  0.00           C
ATOM   3535  O   ASP A1163     496.271 498.834 435.488  1.00  0.00           O
ATOM   3536  N   VAL A1164     498.026 497.874 436.574  1.00  0.00           N
ATOM   3537  CA  VAL A1164     498.879 497.569 435.508  1.00  0.00           C
ATOM   3538  CB  VAL A1164     500.154 496.955 435.972  1.00  0.00           C
ATOM   3539  CG1 VAL A1164     500.167 495.463 435.609  1.00  0.00           C
ATOM   3540  CG2 VAL A1164     501.324 497.829 435.513  1.00  0.00           C
ATOM   3541  C   VAL A1164     498.093 496.553 434.788  1.00  0.00           C
ATOM   3542  O   VAL A1164     498.239 496.431 433.592  1.00  0.00           O
ATOM   3543  N   ASP A1165     497.247 495.767 435.479  1.00  0.00           N
ATOM   3544  CA  ASP A1165     496.448 494.836 434.721  1.00  0.00           C
ATOM   3545  CB  ASP A1165     495.477 494.002 435.552  1.00  0.00           C
ATOM   3546  CG  ASP A1165     496.297 492.896 436.169  1.00  0.00           C
ATOM   3547  OD1 ASP A1165     497.324 492.514 435.550  1.00  0.00           O
ATOM   3548  OD2 ASP A1165     495.909 492.417 437.263  1.00  0.00           O
ATOM   3549  C   ASP A1165     495.597 495.634 433.782  1.00  0.00           C
ATOM   3550  O   ASP A1165     495.264 495.186 432.685  1.00  0.00           O
ATOM   3551  N   LEU A1166     495.177 496.835 434.217  1.00  0.00           N
ATOM   3552  CA  LEU A1166     494.485 497.695 433.302  1.00  0.00           C
ATOM   3553  CB  LEU A1166     494.021 499.028 433.920  1.00  0.00           C
ATOM   3554  CG  LEU A1166     492.670 498.943 434.655  1.00  0.00           C
ATOM   3555  CD1 LEU A1166     492.240 500.303 435.239  1.00  0.00           C
ATOM   3556  CD2 LEU A1166     491.606 498.355 433.713  1.00  0.00           C
ATOM   3557  C   LEU A1166     495.426 498.025 432.192  1.00  0.00           C
ATOM   3558  O   LEU A1166     495.054 497.990 431.023  1.00  0.00           O
ATOM   3559  N   GLY A1167     496.692 498.328 432.510  1.00  0.00           N
ATOM   3560  CA  GLY A1167     497.582 498.661 431.432  1.00  0.00           C
ATOM   3561  C   GLY A1167     497.762 497.474 430.538  1.00  0.00           C
ATOM   3562  O   GLY A1167     497.927 497.612 429.331  1.00  0.00           O
ATOM   3563  N   ASP A1168     497.774 496.274 431.128  1.00  0.00           N
ATOM   3564  CA  ASP A1168     498.074 495.029 430.504  1.00  0.00           C
ATOM   3565  CB  ASP A1168     498.187 493.857 431.488  1.00  0.00           C
ATOM   3566  CG  ASP A1168     499.550 494.060 432.113  1.00  0.00           C
ATOM   3567  OD1 ASP A1168     500.472 494.466 431.357  1.00  0.00           O
ATOM   3568  OD2 ASP A1168     499.685 493.851 433.346  1.00  0.00           O
ATOM   3569  C   ASP A1168     497.049 494.740 429.479  1.00  0.00           C
ATOM   3570  O   ASP A1168     497.372 494.208 428.419  1.00  0.00           O
ATOM   3571  N   ILE A1169     495.779 495.067 429.754  1.00  0.00           N
ATOM   3572  CA  ILE A1169     494.836 494.830 428.708  1.00  0.00           C
ATOM   3573  CB  ILE A1169     493.408 495.160 429.061  1.00  0.00           C
ATOM   3574  CG2 ILE A1169     493.262 496.612 429.522  1.00  0.00           C
ATOM   3575  CG1 ILE A1169     492.514 494.861 427.860  1.00  0.00           C
ATOM   3576  CD1 ILE A1169     491.059 495.194 428.137  1.00  0.00           C
ATOM   3577  C   ILE A1169     495.225 495.703 427.558  1.00  0.00           C
ATOM   3578  O   ILE A1169     495.337 495.250 426.420  1.00  0.00           O
ATOM   3579  N   SER A1170     495.520 496.979 427.864  1.00  0.00           N
ATOM   3580  CA  SER A1170     495.846 497.941 426.861  1.00  0.00           C
ATOM   3581  CB  SER A1170     496.139 499.345 427.443  1.00  0.00           C
ATOM   3582  OG  SER A1170     494.964 499.922 428.001  1.00  0.00           O
ATOM   3583  C   SER A1170     497.055 497.460 426.120  1.00  0.00           C
ATOM   3584  O   SER A1170     497.134 497.585 424.901  1.00  0.00           O
ATOM   3585  N   GLY A1171     498.027 496.869 426.834  1.00  0.00           N
ATOM   3586  CA  GLY A1171     499.237 496.403 426.220  1.00  0.00           C
ATOM   3587  C   GLY A1171     498.984 495.285 425.252  1.00  0.00           C
ATOM   3588  O   GLY A1171     499.536 495.289 424.154  1.00  0.00           O
ATOM   3589  N   ILE A1172     498.157 494.287 425.621  1.00  0.00           N
ATOM   3590  CA  ILE A1172     497.962 493.164 424.739  1.00  0.00           C
ATOM   3591  CB  ILE A1172     497.193 492.044 425.330  1.00  0.00           C
ATOM   3592  CG2 ILE A1172     496.559 491.252 424.171  1.00  0.00           C
ATOM   3593  CG1 ILE A1172     498.141 491.252 426.234  1.00  0.00           C
ATOM   3594  CD1 ILE A1172     498.753 492.096 427.351  1.00  0.00           C
ATOM   3595  C   ILE A1172     497.294 493.586 423.493  1.00  0.00           C
ATOM   3596  O   ILE A1172     497.643 493.139 422.401  1.00  0.00           O
ATOM   3597  N   ASN A1173     496.292 494.489 423.654  1.00  0.00           N
ATOM   3598  CA  ASN A1173     495.470 495.116 422.646  1.00  0.00           C
ATOM   3599  CB  ASN A1173     494.446 496.068 423.354  1.00  0.00           C
ATOM   3600  CG  ASN A1173     493.878 497.239 422.531  1.00  0.00           C
ATOM   3601  OD1 ASN A1173     494.176 498.398 422.833  1.00  0.00           O
ATOM   3602  ND2 ASN A1173     493.061 496.948 421.497  1.00  0.00           N
ATOM   3603  C   ASN A1173     496.377 495.834 421.687  1.00  0.00           C
ATOM   3604  O   ASN A1173     496.112 495.871 420.486  1.00  0.00           O
ATOM   3605  N   ALA A1174     497.480 496.408 422.215  1.00  0.00           N
ATOM   3606  CA  ALA A1174     498.406 497.117 421.408  1.00  0.00           C
ATOM   3607  CB  ALA A1174     499.202 498.154 422.211  1.00  0.00           C
ATOM   3608  C   ALA A1174     499.368 496.213 420.718  1.00  0.00           C
ATOM   3609  O   ALA A1174     499.532 496.307 419.504  1.00  0.00           O
ATOM   3610  N   SER A1175     500.013 495.276 421.421  1.00  0.00           N
ATOM   3611  CA  SER A1175     501.055 494.647 420.671  1.00  0.00           C
ATOM   3612  CB  SER A1175     502.176 494.054 421.526  1.00  0.00           C
ATOM   3613  OG  SER A1175     503.344 493.972 420.727  1.00  0.00           O
ATOM   3614  C   SER A1175     500.526 493.672 419.689  1.00  0.00           C
ATOM   3615  O   SER A1175     501.134 493.450 418.642  1.00  0.00           O
ATOM   3616  N   VAL A1176     499.364 493.070 419.974  1.00  0.00           N
ATOM   3617  CA  VAL A1176     498.864 492.133 419.021  1.00  0.00           C
ATOM   3618  CB  VAL A1176     497.598 491.457 419.421  1.00  0.00           C
ATOM   3619  CG1 VAL A1176     496.482 492.512 419.531  1.00  0.00           C
ATOM   3620  CG2 VAL A1176     497.329 490.373 418.365  1.00  0.00           C
ATOM   3621  C   VAL A1176     498.596 492.880 417.763  1.00  0.00           C
ATOM   3622  O   VAL A1176     498.789 492.358 416.666  1.00  0.00           O
ATOM   3623  N   VAL A1177     498.123 494.127 417.896  1.00  0.00           N
ATOM   3624  CA  VAL A1177     497.762 494.887 416.745  1.00  0.00           C
ATOM   3625  CB  VAL A1177     497.080 496.205 417.040  1.00  0.00           C
ATOM   3626  CG1 VAL A1177     498.113 497.286 417.389  1.00  0.00           C
ATOM   3627  CG2 VAL A1177     496.183 496.586 415.852  1.00  0.00           C
ATOM   3628  C   VAL A1177     499.005 495.154 415.963  1.00  0.00           C
ATOM   3629  O   VAL A1177     498.956 495.253 414.741  1.00  0.00           O
ATOM   3630  N   ASN A1178     500.168 495.287 416.622  1.00  0.00           N
ATOM   3631  CA  ASN A1178     501.338 495.562 415.838  1.00  0.00           C
ATOM   3632  CB  ASN A1178     502.632 495.732 416.660  1.00  0.00           C
ATOM   3633  CG  ASN A1178     502.721 497.157 417.193  1.00  0.00           C
ATOM   3634  OD1 ASN A1178     502.725 497.387 418.401  1.00  0.00           O
ATOM   3635  ND2 ASN A1178     502.828 498.143 416.263  1.00  0.00           N
ATOM   3636  C   ASN A1178     501.565 494.472 414.854  1.00  0.00           C
ATOM   3637  O   ASN A1178     501.778 494.733 413.673  1.00  0.00           O
ATOM   3638  N   ILE A1179     501.454 493.217 415.302  1.00  0.00           N
ATOM   3639  CA  ILE A1179     501.729 492.084 414.473  1.00  0.00           C
ATOM   3640  CB  ILE A1179     501.539 490.827 415.259  1.00  0.00           C
ATOM   3641  CG2 ILE A1179     501.853 489.616 414.362  1.00  0.00           C
ATOM   3642  CG1 ILE A1179     502.420 490.934 416.512  1.00  0.00           C
ATOM   3643  CD1 ILE A1179     502.024 489.976 417.631  1.00  0.00           C
ATOM   3644  C   ILE A1179     500.777 492.091 413.343  1.00  0.00           C
ATOM   3645  O   ILE A1179     501.176 491.871 412.197  1.00  0.00           O
ATOM   3646  N   GLN A1180     499.496 492.372 413.644  1.00  0.00           N
ATOM   3647  CA  GLN A1180     498.517 492.319 412.609  1.00  0.00           C
ATOM   3648  CB  GLN A1180     497.088 492.665 413.077  1.00  0.00           C
ATOM   3649  CG  GLN A1180     496.850 494.121 413.472  1.00  0.00           C
ATOM   3650  CD  GLN A1180     495.506 494.253 414.172  1.00  0.00           C
ATOM   3651  OE1 GLN A1180     495.361 493.949 415.356  1.00  0.00           O
ATOM   3652  NE2 GLN A1180     494.492 494.748 413.415  1.00  0.00           N
ATOM   3653  C   GLN A1180     498.945 493.314 411.581  1.00  0.00           C
ATOM   3654  O   GLN A1180     498.927 493.017 410.392  1.00  0.00           O
ATOM   3655  N   LYS A1181     499.419 494.500 412.012  1.00  0.00           N
ATOM   3656  CA  LYS A1181     499.808 495.471 411.033  1.00  0.00           C
ATOM   3657  CB  LYS A1181     500.767 496.617 411.379  1.00  0.00           C
ATOM   3658  CG  LYS A1181     500.920 497.258 412.732  1.00  0.00           C
ATOM   3659  CD  LYS A1181     502.283 497.953 412.678  1.00  0.00           C
ATOM   3660  CE  LYS A1181     503.104 497.379 411.512  1.00  0.00           C
ATOM   3661  NZ  LYS A1181     504.551 497.546 411.725  1.00  0.00           N
ATOM   3662  C   LYS A1181     500.939 494.883 410.268  1.00  0.00           C
ATOM   3663  O   LYS A1181     501.046 495.053 409.058  1.00  0.00           O
ATOM   3664  N   GLU A1182     501.882 494.270 411.001  1.00  0.00           N
ATOM   3665  CA  GLU A1182     503.116 493.866 410.392  1.00  0.00           C
ATOM   3666  CB  GLU A1182     504.095 493.195 411.381  1.00  0.00           C
ATOM   3667  CG  GLU A1182     504.673 494.145 412.437  1.00  0.00           C
ATOM   3668  CD  GLU A1182     506.023 494.695 411.976  1.00  0.00           C
ATOM   3669  OE1 GLU A1182     506.102 495.255 410.849  1.00  0.00           O
ATOM   3670  OE2 GLU A1182     506.996 494.566 412.764  1.00  0.00           O
ATOM   3671  C   GLU A1182     502.829 492.921 409.283  1.00  0.00           C
ATOM   3672  O   GLU A1182     503.389 493.045 408.197  1.00  0.00           O
ATOM   3673  N   ILE A1183     501.935 491.955 409.517  1.00  0.00           N
ATOM   3674  CA  ILE A1183     501.593 491.057 408.459  1.00  0.00           C
ATOM   3675  CB  ILE A1183     500.668 489.950 408.833  1.00  0.00           C
ATOM   3676  CG2 ILE A1183     499.300 490.565 409.168  1.00  0.00           C
ATOM   3677  CG1 ILE A1183     500.613 488.975 407.646  1.00  0.00           C
ATOM   3678  CD1 ILE A1183     501.973 488.417 407.247  1.00  0.00           C
ATOM   3679  C   ILE A1183     500.942 491.852 407.380  1.00  0.00           C
ATOM   3680  O   ILE A1183     501.086 491.528 406.200  1.00  0.00           O
ATOM   3681  N   ASP A1184     500.180 492.902 407.766  1.00  0.00           N
ATOM   3682  CA  ASP A1184     499.536 493.713 406.768  1.00  0.00           C
ATOM   3683  CB  ASP A1184     498.977 495.077 407.246  1.00  0.00           C
ATOM   3684  CG  ASP A1184     497.615 495.026 407.913  1.00  0.00           C
ATOM   3685  OD1 ASP A1184     497.366 494.153 408.782  1.00  0.00           O
ATOM   3686  OD2 ASP A1184     496.783 495.889 407.527  1.00  0.00           O
ATOM   3687  C   ASP A1184     500.610 494.183 405.846  1.00  0.00           C
ATOM   3688  O   ASP A1184     500.471 494.119 404.624  1.00  0.00           O
ATOM   3689  N   ARG A1185     501.737 494.632 406.421  1.00  0.00           N
ATOM   3690  CA  ARG A1185     502.788 495.160 405.611  1.00  0.00           C
ATOM   3691  CB  ARG A1185     503.977 495.768 406.371  1.00  0.00           C
ATOM   3692  CG  ARG A1185     505.146 495.978 405.411  1.00  0.00           C
ATOM   3693  CD  ARG A1185     506.162 497.048 405.801  1.00  0.00           C
ATOM   3694  NE  ARG A1185     505.640 498.347 405.298  1.00  0.00           N
ATOM   3695  CZ  ARG A1185     504.888 499.152 406.098  1.00  0.00           C
ATOM   3696  NH1 ARG A1185     504.729 498.858 407.422  1.00  0.00           N
ATOM   3697  NH2 ARG A1185     504.295 500.259 405.567  1.00  0.00           N
ATOM   3698  C   ARG A1185     503.367 494.121 404.715  1.00  0.00           C
ATOM   3699  O   ARG A1185     503.766 494.435 403.595  1.00  0.00           O
ATOM   3700  N   LEU A1186     503.467 492.863 405.170  1.00  0.00           N
ATOM   3701  CA  LEU A1186     504.119 491.939 404.299  1.00  0.00           C
ATOM   3702  CB  LEU A1186     504.374 490.541 404.869  1.00  0.00           C
ATOM   3703  CG  LEU A1186     505.147 489.692 403.842  1.00  0.00           C
ATOM   3704  CD1 LEU A1186     506.542 490.278 403.557  1.00  0.00           C
ATOM   3705  CD2 LEU A1186     505.195 488.220 404.268  1.00  0.00           C
ATOM   3706  C   LEU A1186     503.328 491.766 403.045  1.00  0.00           C
ATOM   3707  O   LEU A1186     503.922 491.650 401.977  1.00  0.00           O
ATOM   3708  N   ASN A1187     501.980 491.750 403.137  1.00  0.00           N
ATOM   3709  CA  ASN A1187     501.134 491.525 401.992  1.00  0.00           C
ATOM   3710  CB  ASN A1187     499.686 491.992 402.239  1.00  0.00           C
ATOM   3711  CG  ASN A1187     498.800 490.871 402.741  1.00  0.00           C
ATOM   3712  OD1 ASN A1187     497.744 490.625 402.161  1.00  0.00           O
ATOM   3713  ND2 ASN A1187     499.230 490.172 403.820  1.00  0.00           N
ATOM   3714  C   ASN A1187     501.554 492.467 400.935  1.00  0.00           C
ATOM   3715  O   ASN A1187     501.978 492.086 399.843  1.00  0.00           O
ATOM   3716  N   GLU A1188     501.547 493.738 401.306  1.00  0.00           N
ATOM   3717  CA  GLU A1188     501.818 494.720 400.343  1.00  0.00           C
ATOM   3718  CB  GLU A1188     501.538 496.150 400.853  1.00  0.00           C
ATOM   3719  CG  GLU A1188     501.968 496.438 402.306  1.00  0.00           C
ATOM   3720  CD  GLU A1188     503.198 497.313 402.351  1.00  0.00           C
ATOM   3721  OE1 GLU A1188     503.677 497.636 401.244  1.00  0.00           O
ATOM   3722  OE2 GLU A1188     503.679 497.668 403.456  1.00  0.00           O
ATOM   3723  C   GLU A1188     503.195 494.590 399.802  1.00  0.00           C
ATOM   3724  O   GLU A1188     503.366 494.846 398.614  1.00  0.00           O
ATOM   3725  N   VAL A1189     504.217 494.182 400.586  1.00  0.00           N
ATOM   3726  CA  VAL A1189     505.505 494.201 399.947  1.00  0.00           C
ATOM   3727  CB  VAL A1189     506.703 494.099 400.833  1.00  0.00           C
ATOM   3728  CG1 VAL A1189     507.040 492.627 401.074  1.00  0.00           C
ATOM   3729  CG2 VAL A1189     507.801 494.941 400.153  1.00  0.00           C
ATOM   3730  C   VAL A1189     505.537 493.214 398.828  1.00  0.00           C
ATOM   3731  O   VAL A1189     506.108 493.478 397.775  1.00  0.00           O
ATOM   3732  N   ALA A1190     504.869 492.070 399.006  1.00  0.00           N
ATOM   3733  CA  ALA A1190     504.773 491.111 397.947  1.00  0.00           C
ATOM   3734  CB  ALA A1190     503.914 489.899 398.343  1.00  0.00           C
ATOM   3735  C   ALA A1190     504.093 491.798 396.802  1.00  0.00           C
ATOM   3736  O   ALA A1190     504.435 491.583 395.641  1.00  0.00           O
ATOM   3737  N   LYS A1191     503.123 492.674 397.123  1.00  0.00           N
ATOM   3738  CA  LYS A1191     502.308 493.351 396.155  1.00  0.00           C
ATOM   3739  CB  LYS A1191     501.348 494.354 396.837  1.00  0.00           C
ATOM   3740  CG  LYS A1191     500.252 494.984 395.965  1.00  0.00           C
ATOM   3741  CD  LYS A1191     499.140 495.595 396.823  1.00  0.00           C
ATOM   3742  CE  LYS A1191     498.194 494.580 397.476  1.00  0.00           C
ATOM   3743  NZ  LYS A1191     497.018 494.336 396.608  1.00  0.00           N
ATOM   3744  C   LYS A1191     503.189 494.132 395.227  1.00  0.00           C
ATOM   3745  O   LYS A1191     502.988 494.111 394.016  1.00  0.00           O
ATOM   3746  N   ASN A1192     504.203 494.823 395.765  1.00  0.00           N
ATOM   3747  CA  ASN A1192     505.080 495.614 394.954  1.00  0.00           C
ATOM   3748  CB  ASN A1192     506.062 496.420 395.835  1.00  0.00           C
ATOM   3749  CG  ASN A1192     505.226 497.435 396.614  1.00  0.00           C
ATOM   3750  OD1 ASN A1192     504.477 498.213 396.027  1.00  0.00           O
ATOM   3751  ND2 ASN A1192     505.325 497.418 397.971  1.00  0.00           N
ATOM   3752  C   ASN A1192     505.830 494.708 394.030  1.00  0.00           C
ATOM   3753  O   ASN A1192     506.112 495.075 392.890  1.00  0.00           O
ATOM   3754  N   LEU A1193     506.145 493.485 394.501  1.00  0.00           N
ATOM   3755  CA  LEU A1193     506.878 492.538 393.711  1.00  0.00           C
ATOM   3756  CB  LEU A1193     507.033 491.173 394.371  1.00  0.00           C
ATOM   3757  CG  LEU A1193     508.192 491.150 395.361  1.00  0.00           C
ATOM   3758  CD1 LEU A1193     508.095 492.285 396.384  1.00  0.00           C
ATOM   3759  CD2 LEU A1193     508.325 489.754 395.979  1.00  0.00           C
ATOM   3760  C   LEU A1193     506.149 492.288 392.458  1.00  0.00           C
ATOM   3761  O   LEU A1193     506.755 492.374 391.399  1.00  0.00           O
ATOM   3762  N   ASN A1194     504.812 492.008 392.556  1.00  0.00           N
ATOM   3763  CA  ASN A1194     503.877 491.703 391.482  1.00  0.00           C
ATOM   3764  CB  ASN A1194     502.406 491.526 392.039  1.00  0.00           C
ATOM   3765  CG  ASN A1194     501.204 491.570 391.055  1.00  0.00           C
ATOM   3766  OD1 ASN A1194     501.108 492.432 390.180  1.00  0.00           O
ATOM   3767  ND2 ASN A1194     500.234 490.641 391.252  1.00  0.00           N
ATOM   3768  C   ASN A1194     503.985 492.810 390.474  1.00  0.00           C
ATOM   3769  O   ASN A1194     503.844 492.583 389.275  1.00  0.00           O
ATOM   3770  N   GLU A1195     504.259 494.038 390.964  1.00  0.00           N
ATOM   3771  CA  GLU A1195     504.307 495.190 390.134  1.00  0.00           C
ATOM   3772  CB  GLU A1195     504.014 496.453 390.955  1.00  0.00           C
ATOM   3773  CG  GLU A1195     503.168 497.495 390.230  1.00  0.00           C
ATOM   3774  CD  GLU A1195     502.117 497.928 391.251  1.00  0.00           C
ATOM   3775  OE1 GLU A1195     502.517 498.288 392.391  1.00  0.00           O
ATOM   3776  OE2 GLU A1195     500.901 497.876 390.921  1.00  0.00           O
ATOM   3777  C   GLU A1195     505.611 495.304 389.402  1.00  0.00           C
ATOM   3778  O   GLU A1195     505.616 495.647 388.222  1.00  0.00           O
ATOM   3779  N   SER A1196     506.754 495.010 390.050  1.00  0.00           N
ATOM   3780  CA  SER A1196     507.989 495.153 389.331  1.00  0.00           C
ATOM   3781  CB  SER A1196     509.241 494.815 390.163  1.00  0.00           C
ATOM   3782  OG  SER A1196     509.458 495.802 391.157  1.00  0.00           O
ATOM   3783  C   SER A1196     507.962 494.217 388.171  1.00  0.00           C
ATOM   3784  O   SER A1196     508.430 494.563 387.087  1.00  0.00           O
ATOM   3785  N   LEU A1197     507.382 493.017 388.358  1.00  0.00           N
ATOM   3786  CA  LEU A1197     507.327 492.071 387.278  1.00  0.00           C
ATOM   3787  CB  LEU A1197     506.367 490.893 387.527  1.00  0.00           C
ATOM   3788  CG  LEU A1197     506.827 489.773 388.456  1.00  0.00           C
ATOM   3789  CD1 LEU A1197     507.375 490.299 389.770  1.00  0.00           C
ATOM   3790  CD2 LEU A1197     505.661 488.805 388.695  1.00  0.00           C
ATOM   3791  C   LEU A1197     506.613 492.732 386.174  1.00  0.00           C
ATOM   3792  O   LEU A1197     507.081 492.790 385.039  1.00  0.00           O
ATOM   3793  N   ILE A1198     505.469 493.305 386.541  1.00  0.00           N
ATOM   3794  CA  ILE A1198     504.587 493.771 385.546  1.00  0.00           C
ATOM   3795  CB  ILE A1198     503.278 494.265 386.162  1.00  0.00           C
ATOM   3796  CG2 ILE A1198     503.382 495.730 386.644  1.00  0.00           C
ATOM   3797  CG1 ILE A1198     502.099 494.106 385.209  1.00  0.00           C
ATOM   3798  CD1 ILE A1198     500.790 494.163 385.964  1.00  0.00           C
ATOM   3799  C   ILE A1198     505.259 494.843 384.757  1.00  0.00           C
ATOM   3800  O   ILE A1198     505.271 494.765 383.532  1.00  0.00           O
ATOM   3801  N   ASP A1199     505.895 495.834 385.408  1.00  0.00           N
ATOM   3802  CA  ASP A1199     506.311 496.899 384.563  1.00  0.00           C
ATOM   3803  CB  ASP A1199     506.682 498.218 385.240  1.00  0.00           C
ATOM   3804  CG  ASP A1199     508.081 498.115 385.742  1.00  0.00           C
ATOM   3805  OD1 ASP A1199     508.325 497.515 386.822  1.00  0.00           O
ATOM   3806  OD2 ASP A1199     508.946 498.670 385.022  1.00  0.00           O
ATOM   3807  C   ASP A1199     507.420 496.438 383.699  1.00  0.00           C
ATOM   3808  O   ASP A1199     507.543 496.888 382.564  1.00  0.00           O
ATOM   3809  N   LEU A1200     508.263 495.515 384.196  1.00  0.00           N
ATOM   3810  CA  LEU A1200     509.271 495.061 383.290  1.00  0.00           C
ATOM   3811  CB  LEU A1200     510.484 494.344 383.893  1.00  0.00           C
ATOM   3812  CG  LEU A1200     511.757 495.122 383.489  1.00  0.00           C
ATOM   3813  CD1 LEU A1200     512.220 494.792 382.059  1.00  0.00           C
ATOM   3814  CD2 LEU A1200     511.517 496.636 383.651  1.00  0.00           C
ATOM   3815  C   LEU A1200     508.645 494.281 382.176  1.00  0.00           C
ATOM   3816  O   LEU A1200     509.157 494.308 381.060  1.00  0.00           O
ATOM   3817  N   GLN A1201     507.522 493.571 382.424  1.00  0.00           N
ATOM   3818  CA  GLN A1201     506.904 492.828 381.349  1.00  0.00           C
ATOM   3819  CB  GLN A1201     505.494 492.255 381.688  1.00  0.00           C
ATOM   3820  CG  GLN A1201     504.795 491.528 380.519  1.00  0.00           C
ATOM   3821  CD  GLN A1201     503.270 491.701 380.590  1.00  0.00           C
ATOM   3822  OE1 GLN A1201     502.693 492.480 379.827  1.00  0.00           O
ATOM   3823  NE2 GLN A1201     502.598 490.960 381.515  1.00  0.00           N
ATOM   3824  C   GLN A1201     506.567 493.833 380.294  1.00  0.00           C
ATOM   3825  O   GLN A1201     506.851 493.625 379.120  1.00  0.00           O
ATOM   3826  N   GLU A1202     505.993 494.981 380.704  1.00  0.00           N
ATOM   3827  CA  GLU A1202     505.515 495.935 379.747  1.00  0.00           C
ATOM   3828  CB  GLU A1202     504.937 497.266 380.344  1.00  0.00           C
ATOM   3829  CG  GLU A1202     505.944 498.316 380.873  1.00  0.00           C
ATOM   3830  CD  GLU A1202     505.237 499.638 381.224  1.00  0.00           C
ATOM   3831  OE1 GLU A1202     504.905 500.408 380.284  1.00  0.00           O
ATOM   3832  OE2 GLU A1202     505.042 499.900 382.440  1.00  0.00           O
ATOM   3833  C   GLU A1202     506.651 496.382 378.888  1.00  0.00           C
ATOM   3834  O   GLU A1202     506.528 496.432 377.667  1.00  0.00           O
ATOM   3835  N   LEU A1203     507.798 496.700 379.508  1.00  0.00           N
ATOM   3836  CA  LEU A1203     508.878 497.232 378.741  1.00  0.00           C
ATOM   3837  CB  LEU A1203     510.022 497.797 379.621  1.00  0.00           C
ATOM   3838  CG  LEU A1203     511.024 498.735 378.896  1.00  0.00           C
ATOM   3839  CD1 LEU A1203     512.067 499.295 379.878  1.00  0.00           C
ATOM   3840  CD2 LEU A1203     511.693 498.092 377.672  1.00  0.00           C
ATOM   3841  C   LEU A1203     509.365 496.133 377.851  1.00  0.00           C
ATOM   3842  O   LEU A1203     509.792 496.370 376.725  1.00  0.00           O
ATOM   3843  N   GLY A1204     509.315 494.881 378.341  1.00  0.00           N
ATOM   3844  CA  GLY A1204     509.765 493.771 377.549  1.00  0.00           C
ATOM   3845  C   GLY A1204     508.893 493.601 376.338  1.00  0.00           C
ATOM   3846  O   GLY A1204     509.391 493.393 375.231  1.00  0.00           O
ATOM   3847  N   LYS A1205     507.560 493.705 376.519  1.00  0.00           N
ATOM   3848  CA  LYS A1205     506.665 493.543 375.412  1.00  0.00           C
ATOM   3849  CB  LYS A1205     505.164 493.671 375.760  1.00  0.00           C
ATOM   3850  CG  LYS A1205     504.458 492.360 376.164  1.00  0.00           C
ATOM   3851  CD  LYS A1205     503.020 492.510 376.704  1.00  0.00           C
ATOM   3852  CE  LYS A1205     502.184 491.218 376.658  1.00  0.00           C
ATOM   3853  NZ  LYS A1205     501.921 490.833 375.256  1.00  0.00           N
ATOM   3854  C   LYS A1205     507.037 494.600 374.431  1.00  0.00           C
ATOM   3855  O   LYS A1205     506.975 494.400 373.220  1.00  0.00           O
ATOM   3856  N   TYR A1206     507.492 495.743 374.967  1.00  0.00           N
ATOM   3857  CA  TYR A1206     507.866 496.904 374.222  1.00  0.00           C
ATOM   3858  CB  TYR A1206     508.356 498.042 375.143  1.00  0.00           C
ATOM   3859  CG  TYR A1206     508.288 499.328 374.397  1.00  0.00           C
ATOM   3860  CD1 TYR A1206     507.911 499.380 373.073  1.00  0.00           C
ATOM   3861  CE1 TYR A1206     507.829 500.580 372.406  1.00  0.00           C
ATOM   3862  CZ  TYR A1206     508.148 501.747 373.058  1.00  0.00           C
ATOM   3863  OH  TYR A1206     508.066 502.976 372.376  1.00  0.00           O
ATOM   3864  CD2 TYR A1206     508.620 500.505 375.034  1.00  0.00           C
ATOM   3865  CE2 TYR A1206     508.554 501.712 374.369  1.00  0.00           C
ATOM   3866  C   TYR A1206     509.008 496.534 373.328  1.00  0.00           C
ATOM   3867  O   TYR A1206     509.082 497.026 372.207  1.00  0.00           O
ATOM   3868  N   GLU A1207     509.957 495.698 373.802  1.00  0.00           N
ATOM   3869  CA  GLU A1207     511.048 495.378 372.922  1.00  0.00           C
ATOM   3870  CB  GLU A1207     512.331 494.841 373.563  1.00  0.00           C
ATOM   3871  CG  GLU A1207     512.183 493.589 374.406  1.00  0.00           C
ATOM   3872  CD  GLU A1207     513.594 493.325 374.868  1.00  0.00           C
ATOM   3873  OE1 GLU A1207     514.517 493.930 374.260  1.00  0.00           O
ATOM   3874  OE2 GLU A1207     513.778 492.542 375.835  1.00  0.00           O
ATOM   3875  C   GLU A1207     510.638 494.504 371.756  1.00  0.00           C
ATOM   3876  O   GLU A1207     511.130 494.709 370.645  1.00  0.00           O
ATOM   3877  N   GLN A1208     509.752 493.505 371.936  1.00  0.00           N
ATOM   3878  CA  GLN A1208     509.331 492.785 370.761  1.00  0.00           C
ATOM   3879  CB  GLN A1208     508.107 491.862 370.870  1.00  0.00           C
ATOM   3880  CG  GLN A1208     508.138 490.416 371.309  1.00  0.00           C
ATOM   3881  CD  GLN A1208     506.757 489.962 370.826  1.00  0.00           C
ATOM   3882  OE1 GLN A1208     506.271 490.410 369.789  1.00  0.00           O
ATOM   3883  NE2 GLN A1208     506.079 489.101 371.625  1.00  0.00           N
ATOM   3884  C   GLN A1208     508.583 493.750 369.919  1.00  0.00           C
ATOM   3885  O   GLN A1208     508.553 493.638 368.703  1.00  0.00           O
ATOM   3886  N   TYR A1209     507.872 494.677 370.552  1.00  0.00           N
ATOM   3887  CA  TYR A1209     506.905 495.386 369.786  1.00  0.00           C
ATOM   3888  CB  TYR A1209     506.055 496.318 370.691  1.00  0.00           C
ATOM   3889  CG  TYR A1209     504.779 496.565 369.964  1.00  0.00           C
ATOM   3890  CD1 TYR A1209     503.993 495.477 369.676  1.00  0.00           C
ATOM   3891  CE1 TYR A1209     502.804 495.603 369.012  1.00  0.00           C
ATOM   3892  CZ  TYR A1209     502.379 496.845 368.637  1.00  0.00           C
ATOM   3893  OH  TYR A1209     501.153 496.956 367.955  1.00  0.00           O
ATOM   3894  CD2 TYR A1209     504.336 497.819 369.608  1.00  0.00           C
ATOM   3895  CE2 TYR A1209     503.137 497.954 368.941  1.00  0.00           C
ATOM   3896  C   TYR A1209     507.552 496.184 368.688  1.00  0.00           C
ATOM   3897  O   TYR A1209     507.135 496.115 367.530  1.00  0.00           O
ATOM   3898  N   ILE A1210     508.609 496.928 369.035  1.00  0.00           N
ATOM   3899  CA  ILE A1210     509.432 497.755 368.186  1.00  0.00           C
ATOM   3900  CB  ILE A1210     510.384 498.644 368.945  1.00  0.00           C
ATOM   3901  CG2 ILE A1210     511.452 497.748 369.603  1.00  0.00           C
ATOM   3902  CG1 ILE A1210     510.954 499.736 368.021  1.00  0.00           C
ATOM   3903  CD1 ILE A1210     511.506 500.944 368.769  1.00  0.00           C
ATOM   3904  C   ILE A1210     510.252 496.881 367.262  1.00  0.00           C
ATOM   3905  O   ILE A1210     510.901 497.392 366.350  1.00  0.00           O
ATOM   3906  N   LYS A1211     510.270 495.551 367.511  1.00  0.00           N
ATOM   3907  CA  LYS A1211     511.142 494.575 366.888  1.00  0.00           C
ATOM   3908  CB  LYS A1211     510.628 493.111 367.035  1.00  0.00           C
ATOM   3909  CG  LYS A1211     509.330 492.794 366.237  1.00  0.00           C
ATOM   3910  CD  LYS A1211     508.563 491.529 366.626  1.00  0.00           C
ATOM   3911  CE  LYS A1211     507.104 491.851 366.967  1.00  0.00           C
ATOM   3912  NZ  LYS A1211     506.203 491.150 366.032  1.00  0.00           N
ATOM   3913  C   LYS A1211     511.216 494.829 365.429  1.00  0.00           C
ATOM   3914  O   LYS A1211     512.293 494.823 364.844  1.00  0.00           O
ATOM   3915  N   TRP A1212     510.075 495.051 364.795  1.00  0.00           N
ATOM   3916  CA  TRP A1212     510.057 495.363 363.426  1.00  0.00           C
ATOM   3917  CB  TRP A1212     508.994 494.495 362.680  1.00  0.00           C
ATOM   3918  CG  TRP A1212     509.195 493.968 361.277  1.00  0.00           C
ATOM   3919  CD1 TRP A1212     509.885 494.464 360.210  1.00  0.00           C
ATOM   3920  NE1 TRP A1212     509.808 493.589 359.149  1.00  0.00           N
ATOM   3921  CE2 TRP A1212     509.033 492.506 359.516  1.00  0.00           C
ATOM   3922  CD2 TRP A1212     508.631 492.709 360.832  1.00  0.00           C
ATOM   3923  CE3 TRP A1212     507.831 491.800 361.467  1.00  0.00           C
ATOM   3924  CZ3 TRP A1212     507.442 490.682 360.752  1.00  0.00           C
ATOM   3925  CZ2 TRP A1212     508.638 491.399 358.812  1.00  0.00           C
ATOM   3926  CH2 TRP A1212     507.838 490.479 359.448  1.00  0.00           C
ATOM   3927  C   TRP A1212     509.417 496.688 363.526  1.00  0.00           C
ATOM   3928  O   TRP A1212     508.267 496.713 363.962  1.00  0.00           O
ATOM   3929  N   PRO A1213     510.002 497.815 363.237  1.00  0.00           N
ATOM   3930  CD  PRO A1213     511.355 498.168 363.634  1.00  0.00           C
ATOM   3931  CA  PRO A1213     509.139 498.944 363.015  1.00  0.00           C
ATOM   3932  CB  PRO A1213     510.091 500.145 362.969  1.00  0.00           C
ATOM   3933  CG  PRO A1213     511.325 499.696 363.783  1.00  0.00           C
ATOM   3934  C   PRO A1213     508.758 498.410 361.675  1.00  0.00           C
ATOM   3935  O   PRO A1213     509.301 498.889 360.694  1.00  0.00           O
ATOM   3936  N   TYR A1214     507.732 497.557 361.577  1.00  0.00           N
ATOM   3937  CA  TYR A1214     507.582 496.614 360.513  1.00  0.00           C
ATOM   3938  CB  TYR A1214     506.310 495.805 360.769  1.00  0.00           C
ATOM   3939  CG  TYR A1214     506.011 494.905 359.627  1.00  0.00           C
ATOM   3940  CD1 TYR A1214     506.994 494.453 358.784  1.00  0.00           C
ATOM   3941  CE1 TYR A1214     506.700 493.617 357.734  1.00  0.00           C
ATOM   3942  CZ  TYR A1214     505.393 493.240 357.523  1.00  0.00           C
ATOM   3943  OH  TYR A1214     505.070 492.381 356.443  1.00  0.00           O
ATOM   3944  CD2 TYR A1214     504.719 494.546 359.389  1.00  0.00           C
ATOM   3945  CE2 TYR A1214     504.408 493.710 358.353  1.00  0.00           C
ATOM   3946  C   TYR A1214     507.497 497.357 359.271  1.00  0.00           C
ATOM   3947  O   TYR A1214     507.952 496.942 358.209  1.00  0.00           O
ATOM   3948  N   ILE A1215     506.875 498.504 359.429  1.00  0.00           N
ATOM   3949  CA  ILE A1215     506.646 499.424 358.400  1.00  0.00           C
ATOM   3950  CB  ILE A1215     506.127 500.637 359.112  1.00  0.00           C
ATOM   3951  CG2 ILE A1215     504.672 500.864 358.730  1.00  0.00           C
ATOM   3952  CG1 ILE A1215     506.403 500.501 360.641  1.00  0.00           C
ATOM   3953  CD1 ILE A1215     506.065 501.695 361.530  1.00  0.00           C
ATOM   3954  C   ILE A1215     507.917 499.833 357.769  1.00  0.00           C
ATOM   3955  O   ILE A1215     508.138 499.640 356.579  1.00  0.00           O
ATOM   3956  N   TRP A1216     508.836 500.313 358.593  1.00  0.00           N
ATOM   3957  CA  TRP A1216     510.013 500.954 358.129  1.00  0.00           C
ATOM   3958  CB  TRP A1216     510.855 501.427 359.318  1.00  0.00           C
ATOM   3959  CG  TRP A1216     511.463 502.756 359.014  1.00  0.00           C
ATOM   3960  CD1 TRP A1216     511.127 503.551 357.963  1.00  0.00           C
ATOM   3961  NE1 TRP A1216     511.777 504.746 358.054  1.00  0.00           N
ATOM   3962  CE2 TRP A1216     512.591 504.723 359.174  1.00  0.00           C
ATOM   3963  CD2 TRP A1216     512.423 503.490 359.799  1.00  0.00           C
ATOM   3964  CE3 TRP A1216     513.081 503.180 360.958  1.00  0.00           C
ATOM   3965  CZ3 TRP A1216     513.964 504.126 361.447  1.00  0.00           C
ATOM   3966  CZ2 TRP A1216     513.426 505.674 359.693  1.00  0.00           C
ATOM   3967  CH2 TRP A1216     514.132 505.350 360.830  1.00  0.00           C
ATOM   3968  C   TRP A1216     510.807 499.993 357.293  1.00  0.00           C
ATOM   3969  O   TRP A1216     511.260 500.342 356.204  1.00  0.00           O
ATOM   3970  N   LEU A1217     511.018 498.754 357.776  1.00  0.00           N
ATOM   3971  CA  LEU A1217     511.813 497.849 356.995  1.00  0.00           C
ATOM   3972  CB  LEU A1217     512.232 496.556 357.712  1.00  0.00           C
ATOM   3973  CG  LEU A1217     513.387 495.799 357.002  1.00  0.00           C
ATOM   3974  CD1 LEU A1217     513.036 495.265 355.601  1.00  0.00           C
ATOM   3975  CD2 LEU A1217     514.662 496.654 356.996  1.00  0.00           C
ATOM   3976  C   LEU A1217     511.086 497.432 355.747  1.00  0.00           C
ATOM   3977  O   LEU A1217     511.680 497.467 354.676  1.00  0.00           O
ATOM   3978  N   GLY A1218     509.811 496.997 355.842  1.00  0.00           N
ATOM   3979  CA  GLY A1218     509.105 496.490 354.687  1.00  0.00           C
ATOM   3980  C   GLY A1218     508.841 497.564 353.677  1.00  0.00           C
ATOM   3981  O   GLY A1218     508.982 497.332 352.479  1.00  0.00           O
ATOM   3982  N   PHE A1219     508.465 498.759 354.168  1.00  0.00           N
ATOM   3983  CA  PHE A1219     508.058 499.888 353.383  1.00  0.00           C
ATOM   3984  CB  PHE A1219     507.704 501.104 354.280  1.00  0.00           C
ATOM   3985  CG  PHE A1219     507.276 502.288 353.443  1.00  0.00           C
ATOM   3986  CD1 PHE A1219     506.099 502.226 352.730  1.00  0.00           C
ATOM   3987  CE1 PHE A1219     505.667 503.277 351.938  1.00  0.00           C
ATOM   3988  CZ  PHE A1219     506.439 504.419 351.877  1.00  0.00           C
ATOM   3989  CD2 PHE A1219     508.000 503.461 353.384  1.00  0.00           C
ATOM   3990  CE2 PHE A1219     507.604 504.532 352.605  1.00  0.00           C
ATOM   3991  C   PHE A1219     509.197 500.231 352.511  1.00  0.00           C
ATOM   3992  O   PHE A1219     509.010 500.435 351.315  1.00  0.00           O
ATOM   3993  N   ILE A1220     510.413 500.217 353.079  1.00  0.00           N
ATOM   3994  CA  ILE A1220     511.587 500.562 352.342  1.00  0.00           C
ATOM   3995  CB  ILE A1220     512.797 500.726 353.196  1.00  0.00           C
ATOM   3996  CG2 ILE A1220     513.833 499.634 352.873  1.00  0.00           C
ATOM   3997  CG1 ILE A1220     513.265 502.160 352.915  1.00  0.00           C
ATOM   3998  CD1 ILE A1220     512.135 503.170 353.194  1.00  0.00           C
ATOM   3999  C   ILE A1220     511.804 499.560 351.231  1.00  0.00           C
ATOM   4000  O   ILE A1220     512.362 499.894 350.187  1.00  0.00           O
ATOM   4001  N   ALA A1221     511.432 498.287 351.459  1.00  0.00           N
ATOM   4002  CA  ALA A1221     511.483 497.293 350.420  1.00  0.00           C
ATOM   4003  CB  ALA A1221     511.152 495.884 350.943  1.00  0.00           C
ATOM   4004  C   ALA A1221     510.481 497.648 349.353  1.00  0.00           C
ATOM   4005  O   ALA A1221     510.767 497.547 348.164  1.00  0.00           O
ATOM   4006  N   GLY A1222     509.265 498.088 349.725  1.00  0.00           N
ATOM   4007  CA  GLY A1222     508.277 498.439 348.731  1.00  0.00           C
ATOM   4008  C   GLY A1222     508.799 499.606 347.958  1.00  0.00           C
ATOM   4009  O   GLY A1222     508.483 499.788 346.782  1.00  0.00           O
ATOM   4010  N   LEU A1223     509.587 500.446 348.649  1.00  0.00           N
ATOM   4011  CA  LEU A1223     510.181 501.613 348.085  1.00  0.00           C
ATOM   4012  CB  LEU A1223     511.220 502.223 349.056  1.00  0.00           C
ATOM   4013  CG  LEU A1223     511.033 503.704 349.432  1.00  0.00           C
ATOM   4014  CD1 LEU A1223     511.195 504.627 348.217  1.00  0.00           C
ATOM   4015  CD2 LEU A1223     509.712 503.917 350.191  1.00  0.00           C
ATOM   4016  C   LEU A1223     510.993 501.129 346.907  1.00  0.00           C
ATOM   4017  O   LEU A1223     510.914 501.712 345.827  1.00  0.00           O
ATOM   4018  N   ILE A1224     511.765 500.028 347.077  1.00  0.00           N
ATOM   4019  CA  ILE A1224     512.604 499.525 346.023  1.00  0.00           C
ATOM   4020  CB  ILE A1224     513.516 498.363 346.412  1.00  0.00           C
ATOM   4021  CG2 ILE A1224     512.735 497.046 346.367  1.00  0.00           C
ATOM   4022  CG1 ILE A1224     514.723 498.236 345.469  1.00  0.00           C
ATOM   4023  CD1 ILE A1224     515.837 497.360 346.051  1.00  0.00           C
ATOM   4024  C   ILE A1224     511.709 499.113 344.895  1.00  0.00           C
ATOM   4025  O   ILE A1224     512.031 499.348 343.734  1.00  0.00           O
ATOM   4026  N   ALA A1225     510.549 498.505 345.199  1.00  0.00           N
ATOM   4027  CA  ALA A1225     509.658 498.036 344.168  1.00  0.00           C
ATOM   4028  CB  ALA A1225     508.421 497.321 344.743  1.00  0.00           C
ATOM   4029  C   ALA A1225     509.181 499.190 343.321  1.00  0.00           C
ATOM   4030  O   ALA A1225     509.155 499.071 342.096  1.00  0.00           O
ATOM   4031  N   ILE A1226     508.830 500.333 343.954  1.00  0.00           N
ATOM   4032  CA  ILE A1226     508.353 501.552 343.333  1.00  0.00           C
ATOM   4033  CB  ILE A1226     508.513 502.749 344.255  1.00  0.00           C
ATOM   4034  CG2 ILE A1226     508.761 504.006 343.399  1.00  0.00           C
ATOM   4035  CG1 ILE A1226     507.411 502.909 345.311  1.00  0.00           C
ATOM   4036  CD1 ILE A1226     506.075 503.393 344.759  1.00  0.00           C
ATOM   4037  C   ILE A1226     509.381 501.976 342.347  1.00  0.00           C
ATOM   4038  O   ILE A1226     509.059 502.344 341.222  1.00  0.00           O
ATOM   4039  N   VAL A1227     510.647 501.924 342.794  1.00  0.00           N
ATOM   4040  CA  VAL A1227     511.780 502.414 342.071  1.00  0.00           C
ATOM   4041  CB  VAL A1227     513.084 502.096 342.752  1.00  0.00           C
ATOM   4042  CG1 VAL A1227     514.230 502.531 341.829  1.00  0.00           C
ATOM   4043  CG2 VAL A1227     513.100 502.735 344.154  1.00  0.00           C
ATOM   4044  C   VAL A1227     511.858 501.728 340.752  1.00  0.00           C
ATOM   4045  O   VAL A1227     512.037 502.372 339.719  1.00  0.00           O
ATOM   4046  N   MET A1228     511.734 500.391 340.747  1.00  0.00           N
ATOM   4047  CA  MET A1228     511.838 499.682 339.507  1.00  0.00           C
ATOM   4048  CB  MET A1228     511.860 498.156 339.699  1.00  0.00           C
ATOM   4049  CG  MET A1228     513.221 497.619 340.161  1.00  0.00           C
ATOM   4050  SD  MET A1228     514.438 497.416 338.818  1.00  0.00           S
ATOM   4051  CE  MET A1228     514.720 499.175 338.473  1.00  0.00           C
ATOM   4052  C   MET A1228     510.707 500.051 338.601  1.00  0.00           C
ATOM   4053  O   MET A1228     510.921 500.310 337.420  1.00  0.00           O
ATOM   4054  N   VAL A1229     509.474 500.136 339.135  1.00  0.00           N
ATOM   4055  CA  VAL A1229     508.314 500.396 338.318  1.00  0.00           C
ATOM   4056  CB  VAL A1229     507.041 500.546 339.097  1.00  0.00           C
ATOM   4057  CG1 VAL A1229     505.937 500.942 338.106  1.00  0.00           C
ATOM   4058  CG2 VAL A1229     506.777 499.228 339.869  1.00  0.00           C
ATOM   4059  C   VAL A1229     508.446 501.699 337.601  1.00  0.00           C
ATOM   4060  O   VAL A1229     508.207 501.801 336.403  1.00  0.00           O
ATOM   4061  N   THR A1230     508.830 502.755 338.326  1.00  0.00           N
ATOM   4062  CA  THR A1230     508.862 504.056 337.712  1.00  0.00           C
ATOM   4063  CB  THR A1230     509.363 505.136 338.609  1.00  0.00           C
ATOM   4064  OG1 THR A1230     508.560 505.238 339.764  1.00  0.00           O
ATOM   4065  CG2 THR A1230     509.335 506.434 337.790  1.00  0.00           C
ATOM   4066  C   THR A1230     509.810 504.089 336.555  1.00  0.00           C
ATOM   4067  O   THR A1230     509.485 504.657 335.510  1.00  0.00           O
ATOM   4068  N   ILE A1231     511.020 503.533 336.729  1.00  0.00           N
ATOM   4069  CA  ILE A1231     512.026 503.591 335.706  1.00  0.00           C
ATOM   4070  CB  ILE A1231     513.392 503.182 336.187  1.00  0.00           C
ATOM   4071  CG2 ILE A1231     513.327 501.715 336.626  1.00  0.00           C
ATOM   4072  CG1 ILE A1231     514.452 503.481 335.115  1.00  0.00           C
ATOM   4073  CD1 ILE A1231     515.890 503.220 335.569  1.00  0.00           C
ATOM   4074  C   ILE A1231     511.677 502.765 334.497  1.00  0.00           C
ATOM   4075  O   ILE A1231     511.807 503.261 333.377  1.00  0.00           O
ATOM   4076  N   MET A1232     511.189 501.507 334.665  1.00  0.00           N
ATOM   4077  CA  MET A1232     510.932 500.671 333.511  1.00  0.00           C
ATOM   4078  CB  MET A1232     510.564 499.185 333.772  1.00  0.00           C
ATOM   4079  CG  MET A1232     511.737 498.189 333.833  1.00  0.00           C
ATOM   4080  SD  MET A1232     512.505 497.682 332.242  1.00  0.00           S
ATOM   4081  CE  MET A1232     513.140 499.314 331.783  1.00  0.00           C
ATOM   4082  C   MET A1232     509.886 501.249 332.606  1.00  0.00           C
ATOM   4083  O   MET A1232     510.059 501.193 331.388  1.00  0.00           O
ATOM   4084  N   LEUTA1233     508.777 501.814 333.124  1.00  0.00           N
ATOM   4085  CA  LEUTA1233     507.832 502.352 332.183  1.00  0.00           C
ATOM   4086  CB  LEUTA1233     506.397 502.501 332.701  1.00  0.00           C
ATOM   4087  CG  LEUTA1233     505.409 503.054 331.647  1.00  0.00           C
ATOM   4088  CD1 LEUTA1233     505.545 504.568 331.391  1.00  0.00           C
ATOM   4089  CD2 LEUTA1233     505.524 502.241 330.353  1.00  0.00           C
ATOM   4090  C   LEUTA1233     508.322 503.741 331.817  1.00  0.00           C
ATOM   4091  O   LEUTA1233     508.387 504.618 332.722  1.00  0.00           O
ATOM   4092  OXT LEUTA1233     508.690 503.943 330.627  1.00  0.00           O
TER
ATOM      1  N   ALA B 706     523.730 516.380 503.686  1.00  0.00           N
ATOM      2  CA  ALA B 706     524.111 517.276 502.567  1.00  0.00           C
ATOM      3  CB  ALA B 706     525.176 516.607 501.682  1.00  0.00           C
ATOM      4  C   ALA B 706     522.916 517.599 501.728  1.00  0.00           C
ATOM      5  O   ALA B 706     522.830 517.225 500.560  1.00  0.00           O
ATOM      6  N   TYR B 707     521.972 518.339 502.334  1.00  0.00           N
ATOM      7  CA  TYR B 707     520.717 518.727 501.760  1.00  0.00           C
ATOM      8  CB  TYR B 707     519.741 519.189 502.870  1.00  0.00           C
ATOM      9  CG  TYR B 707     518.489 519.805 502.339  1.00  0.00           C
ATOM     10  CD1 TYR B 707     517.449 519.027 501.893  1.00  0.00           C
ATOM     11  CE1 TYR B 707     516.294 519.596 501.409  1.00  0.00           C
ATOM     12  CZ  TYR B 707     516.163 520.959 501.367  1.00  0.00           C
ATOM     13  OH  TYR B 707     514.978 521.541 500.872  1.00  0.00           O
ATOM     14  CD2 TYR B 707     518.350 521.172 502.293  1.00  0.00           C
ATOM     15  CE2 TYR B 707     517.196 521.746 501.812  1.00  0.00           C
ATOM     16  C   TYR B 707     520.908 519.815 500.749  1.00  0.00           C
ATOM     17  O   TYR B 707     521.716 520.725 500.927  1.00  0.00           O
ATOM     18  N   SER B 708     520.198 519.683 499.608  1.00  0.00           N
ATOM     19  CA  SER B 708     520.169 520.687 498.584  1.00  0.00           C
ATOM     20  CB  SER B 708     521.259 520.535 497.509  1.00  0.00           C
ATOM     21  OG  SER B 708     521.005 519.386 496.715  1.00  0.00           O
ATOM     22  C   SER B 708     518.858 520.507 497.883  1.00  0.00           C
ATOM     23  O   SER B 708     518.213 519.467 498.001  1.00  0.00           O
ATOM     24  N   ASN B 709     518.504 521.548 497.117  1.00  0.00           N
ATOM     25  CA  ASN B 709     517.289 521.656 496.384  1.00  0.00           C
ATOM     26  CB  ASN B 709     517.051 523.086 495.800  1.00  0.00           C
ATOM     27  CG  ASN B 709     518.225 523.598 494.947  1.00  0.00           C
ATOM     28  OD1 ASN B 709     518.188 523.545 493.718  1.00  0.00           O
ATOM     29  ND2 ASN B 709     519.289 524.099 495.615  1.00  0.00           N
ATOM     30  C   ASN B 709     517.245 520.593 495.325  1.00  0.00           C
ATOM     31  O   ASN B 709     516.143 520.199 494.952  1.00  0.00           O
ATOM     32  N   ASN B 710     518.417 520.114 494.793  1.00  0.00           N
ATOM     33  CA  ASN B 710     518.387 519.163 493.710  1.00  0.00           C
ATOM     34  CB  ASN B 710     518.904 519.742 492.384  1.00  0.00           C
ATOM     35  CG  ASN B 710     517.993 520.873 491.959  1.00  0.00           C
ATOM     36  OD1 ASN B 710     517.057 521.228 492.672  1.00  0.00           O
ATOM     37  ND2 ASN B 710     518.267 521.454 490.761  1.00  0.00           N
ATOM     38  C   ASN B 710     519.288 517.979 493.940  1.00  0.00           C
ATOM     39  O   ASN B 710     519.800 517.432 492.964  1.00  0.00           O
ATOM     40  N   SER B 711     519.492 517.501 495.185  1.00  0.00           N
ATOM     41  CA  SER B 711     520.371 516.362 495.292  1.00  0.00           C
ATOM     42  CB  SER B 711     521.681 516.625 496.060  1.00  0.00           C
ATOM     43  OG  SER B 711     521.433 516.678 497.458  1.00  0.00           O
ATOM     44  C   SER B 711     519.671 515.288 496.066  1.00  0.00           C
ATOM     45  O   SER B 711     519.054 515.565 497.095  1.00  0.00           O
ATOM     46  N   ILE B 712     519.734 514.021 495.589  1.00  0.00           N
ATOM     47  CA  ILE B 712     519.151 512.989 496.396  1.00  0.00           C
ATOM     48  CB  ILE B 712     517.874 512.350 495.918  1.00  0.00           C
ATOM     49  CG2 ILE B 712     516.878 513.469 495.621  1.00  0.00           C
ATOM     50  CG1 ILE B 712     518.070 511.429 494.719  1.00  0.00           C
ATOM     51  CD1 ILE B 712     516.810 510.607 494.448  1.00  0.00           C
ATOM     52  C   ILE B 712     520.140 511.880 496.531  1.00  0.00           C
ATOM     53  O   ILE B 712     520.947 511.632 495.635  1.00  0.00           O
ATOM     54  N   ALA B 713     520.113 511.198 497.694  1.00  0.00           N
ATOM     55  CA  ALA B 713     520.989 510.085 497.906  1.00  0.00           C
ATOM     56  CB  ALA B 713     521.642 510.081 499.299  1.00  0.00           C
ATOM     57  C   ALA B 713     520.146 508.851 497.784  1.00  0.00           C
ATOM     58  O   ALA B 713     519.104 508.733 498.429  1.00  0.00           O
ATOM     59  N   ILE B 714     520.586 507.900 496.933  1.00  0.00           N
ATOM     60  CA  ILE B 714     519.856 506.680 496.695  1.00  0.00           C
ATOM     61  CB  ILE B 714     519.419 506.549 495.264  1.00  0.00           C
ATOM     62  CG2 ILE B 714     518.745 505.177 495.091  1.00  0.00           C
ATOM     63  CG1 ILE B 714     518.522 507.732 494.865  1.00  0.00           C
ATOM     64  CD1 ILE B 714     518.271 507.830 493.361  1.00  0.00           C
ATOM     65  C   ILE B 714     520.789 505.531 496.962  1.00  0.00           C
ATOM     66  O   ILE B 714     521.954 505.574 496.571  1.00  0.00           O
ATOM     67  N   PRO B 715     520.329 504.501 497.630  1.00  0.00           N
ATOM     68  CD  PRO B 715     519.208 504.614 498.545  1.00  0.00           C
ATOM     69  CA  PRO B 715     521.177 503.376 497.946  1.00  0.00           C
ATOM     70  CB  PRO B 715     520.492 502.636 499.097  1.00  0.00           C
ATOM     71  CG  PRO B 715     519.057 503.197 499.121  1.00  0.00           C
ATOM     72  C   PRO B 715     521.511 502.487 496.782  1.00  0.00           C
ATOM     73  O   PRO B 715     520.601 502.058 496.074  1.00  0.00           O
ATOM     74  N   THR B 716     522.819 502.231 496.559  1.00  0.00           N
ATOM     75  CA  THR B 716     523.332 501.327 495.566  1.00  0.00           C
ATOM     76  CB  THR B 716     524.732 501.666 495.149  1.00  0.00           C
ATOM     77  OG1 THR B 716     525.616 501.586 496.258  1.00  0.00           O
ATOM     78  CG2 THR B 716     524.726 503.092 494.571  1.00  0.00           C
ATOM     79  C   THR B 716     523.317 499.908 496.065  1.00  0.00           C
ATOM     80  O   THR B 716     523.225 498.967 495.277  1.00  0.00           O
ATOM     81  N   ASN B 717     523.383 499.680 497.395  1.00  0.00           N
ATOM     82  CA  ASN B 717     523.548 498.339 497.907  1.00  0.00           C
ATOM     83  CB  ASN B 717     525.050 497.950 498.082  1.00  0.00           C
ATOM     84  CG  ASN B 717     525.306 496.431 498.002  1.00  0.00           C
ATOM     85  OD1 ASN B 717     524.403 495.602 498.109  1.00  0.00           O
ATOM     86  ND2 ASN B 717     526.592 496.069 497.769  1.00  0.00           N
ATOM     87  C   ASN B 717     522.804 498.315 499.207  1.00  0.00           C
ATOM     88  O   ASN B 717     522.406 499.361 499.718  1.00  0.00           O
ATOM     89  N   PHE B 718     522.566 497.098 499.747  1.00  0.00           N
ATOM     90  CA  PHE B 718     521.814 496.927 500.962  1.00  0.00           C
ATOM     91  CB  PHE B 718     520.346 496.516 500.711  1.00  0.00           C
ATOM     92  CG  PHE B 718     520.356 495.245 499.927  1.00  0.00           C
ATOM     93  CD1 PHE B 718     520.520 494.024 500.545  1.00  0.00           C
ATOM     94  CE1 PHE B 718     520.535 492.856 499.822  1.00  0.00           C
ATOM     95  CZ  PHE B 718     520.378 492.898 498.458  1.00  0.00           C
ATOM     96  CD2 PHE B 718     520.194 495.274 498.561  1.00  0.00           C
ATOM     97  CE2 PHE B 718     520.206 494.109 497.830  1.00  0.00           C
ATOM     98  C   PHE B 718     522.440 495.854 501.802  1.00  0.00           C
ATOM     99  O   PHE B 718     523.358 495.158 501.370  1.00  0.00           O
ATOM    100  N   THR B 719     521.961 495.723 503.058  1.00  0.00           N
ATOM    101  CA  THR B 719     522.413 494.693 503.953  1.00  0.00           C
ATOM    102  CB  THR B 719     523.281 495.215 505.059  1.00  0.00           C
ATOM    103  OG1 THR B 719     524.453 495.805 504.525  1.00  0.00           O
ATOM    104  CG2 THR B 719     523.656 494.063 505.998  1.00  0.00           C
ATOM    105  C   THR B 719     521.203 494.110 504.614  1.00  0.00           C
ATOM    106  O   THR B 719     520.245 494.817 504.922  1.00  0.00           O
ATOM    107  N   ILE B 720     521.222 492.786 504.855  1.00  0.00           N
ATOM    108  CA  ILE B 720     520.131 492.145 505.533  1.00  0.00           C
ATOM    109  CB  ILE B 720     519.754 490.817 504.936  1.00  0.00           C
ATOM    110  CG2 ILE B 720     518.718 490.148 505.857  1.00  0.00           C
ATOM    111  CG1 ILE B 720     519.265 490.998 503.489  1.00  0.00           C
ATOM    112  CD1 ILE B 720     518.029 491.888 503.373  1.00  0.00           C
ATOM    113  C   ILE B 720     520.631 491.880 506.918  1.00  0.00           C
ATOM    114  O   ILE B 720     521.601 491.145 507.105  1.00  0.00           O
ATOM    115  N   SER B 721     519.978 492.484 507.931  1.00  0.00           N
ATOM    116  CA  SER B 721     520.435 492.337 509.284  1.00  0.00           C
ATOM    117  CB  SER B 721     520.567 493.672 510.036  1.00  0.00           C
ATOM    118  OG  SER B 721     521.467 494.537 509.365  1.00  0.00           O
ATOM    119  C   SER B 721     519.406 491.580 510.054  1.00  0.00           C
ATOM    120  O   SER B 721     518.248 491.491 509.650  1.00  0.00           O
ATOM    121  N   VAL B 722     519.832 490.978 511.182  1.00  0.00           N
ATOM    122  CA  VAL B 722     518.921 490.312 512.065  1.00  0.00           C
ATOM    123  CB  VAL B 722     519.171 488.834 512.190  1.00  0.00           C
ATOM    124  CG1 VAL B 722     518.245 488.263 513.277  1.00  0.00           C
ATOM    125  CG2 VAL B 722     518.961 488.183 510.810  1.00  0.00           C
ATOM    126  C   VAL B 722     519.128 490.943 513.410  1.00  0.00           C
ATOM    127  O   VAL B 722     520.261 491.120 513.852  1.00  0.00           O
ATOM    128  N   THR B 723     518.024 491.309 514.091  1.00  0.00           N
ATOM    129  CA  THR B 723     518.098 491.964 515.369  1.00  0.00           C
ATOM    130  CB  THR B 723     517.501 493.341 515.324  1.00  0.00           C
ATOM    131  OG1 THR B 723     517.586 493.970 516.592  1.00  0.00           O
ATOM    132  CG2 THR B 723     516.037 493.225 514.869  1.00  0.00           C
ATOM    133  C   THR B 723     517.315 491.147 516.356  1.00  0.00           C
ATOM    134  O   THR B 723     516.318 490.522 515.999  1.00  0.00           O
ATOM    135  N   THR B 724     517.749 491.131 517.637  1.00  0.00           N
ATOM    136  CA  THR B 724     517.066 490.326 518.615  1.00  0.00           C
ATOM    137  CB  THR B 724     517.995 489.496 519.454  1.00  0.00           C
ATOM    138  OG1 THR B 724     518.764 488.633 518.631  1.00  0.00           O
ATOM    139  CG2 THR B 724     517.159 488.671 520.448  1.00  0.00           C
ATOM    140  C   THR B 724     516.315 491.216 519.560  1.00  0.00           C
ATOM    141  O   THR B 724     516.887 492.117 520.170  1.00  0.00           O
ATOM    142  N   GLU B 725     514.990 490.986 519.696  1.00  0.00           N
ATOM    143  CA  GLU B 725     514.216 491.749 520.635  1.00  0.00           C
ATOM    144  CB  GLU B 725     513.015 492.499 520.034  1.00  0.00           C
ATOM    145  CG  GLU B 725     512.375 493.459 521.042  1.00  0.00           C
ATOM    146  CD  GLU B 725     511.208 494.176 520.379  1.00  0.00           C
ATOM    147  OE1 GLU B 725     511.234 494.333 519.129  1.00  0.00           O
ATOM    148  OE2 GLU B 725     510.274 494.582 521.122  1.00  0.00           O
ATOM    149  C   GLU B 725     513.678 490.777 521.639  1.00  0.00           C
ATOM    150  O   GLU B 725     513.132 489.738 521.269  1.00  0.00           O
ATOM    151  N   ILE B 726     513.809 491.099 522.944  1.00  0.00           N
ATOM    152  CA  ILE B 726     513.408 490.162 523.957  1.00  0.00           C
ATOM    153  CB  ILE B 726     514.549 489.755 524.839  1.00  0.00           C
ATOM    154  CG2 ILE B 726     514.011 488.730 525.841  1.00  0.00           C
ATOM    155  CG1 ILE B 726     515.705 489.189 523.998  1.00  0.00           C
ATOM    156  CD1 ILE B 726     516.990 488.982 524.798  1.00  0.00           C
ATOM    157  C   ILE B 726     512.343 490.791 524.816  1.00  0.00           C
ATOM    158  O   ILE B 726     512.458 491.954 525.202  1.00  0.00           O
ATOM    159  N   LEU B 727     511.265 490.026 525.125  1.00  0.00           N
ATOM    160  CA  LEU B 727     510.142 490.539 525.879  1.00  0.00           C
ATOM    161  CB  LEU B 727     508.883 490.675 525.007  1.00  0.00           C
ATOM    162  CG  LEU B 727     509.039 491.580 523.774  1.00  0.00           C
ATOM    163  CD1 LEU B 727     507.755 491.579 522.927  1.00  0.00           C
ATOM    164  CD2 LEU B 727     509.476 492.997 524.178  1.00  0.00           C
ATOM    165  C   LEU B 727     509.712 489.540 526.932  1.00  0.00           C
ATOM    166  O   LEU B 727     509.603 488.352 526.635  1.00  0.00           O
ATOM    167  N   PRO B 728     509.457 489.970 528.156  1.00  0.00           N
ATOM    168  CD  PRO B 728     510.304 490.976 528.777  1.00  0.00           C
ATOM    169  CA  PRO B 728     508.879 489.081 529.143  1.00  0.00           C
ATOM    170  CB  PRO B 728     509.068 489.763 530.494  1.00  0.00           C
ATOM    171  CG  PRO B 728     510.318 490.635 530.280  1.00  0.00           C
ATOM    172  C   PRO B 728     507.435 488.792 528.816  1.00  0.00           C
ATOM    173  O   PRO B 728     506.736 489.704 528.378  1.00  0.00           O
ATOM    174  N   VAL B 729     507.020 487.507 528.843  1.00  0.00           N
ATOM    175  CA  VAL B 729     505.652 487.079 528.696  1.00  0.00           C
ATOM    176  CB  VAL B 729     505.558 485.818 527.881  1.00  0.00           C
ATOM    177  CG1 VAL B 729     504.084 485.400 527.752  1.00  0.00           C
ATOM    178  CG2 VAL B 729     506.255 486.068 526.532  1.00  0.00           C
ATOM    179  C   VAL B 729     504.971 486.823 530.013  1.00  0.00           C
ATOM    180  O   VAL B 729     503.794 487.132 530.195  1.00  0.00           O
ATOM    181  N   SER B 730     505.709 486.215 530.970  1.00  0.00           N
ATOM    182  CA  SER B 730     505.086 485.754 532.181  1.00  0.00           C
ATOM    183  CB  SER B 730     504.762 484.249 532.146  1.00  0.00           C
ATOM    184  OG  SER B 730     505.957 483.494 532.005  1.00  0.00           O
ATOM    185  C   SER B 730     505.992 485.986 533.350  1.00  0.00           C
ATOM    186  O   SER B 730     507.112 486.471 533.207  1.00  0.00           O
ATOM    187  N   MET B 731     505.477 485.673 534.557  1.00  0.00           N
ATOM    188  CA  MET B 731     506.192 485.775 535.800  1.00  0.00           C
ATOM    189  CB  MET B 731     505.617 486.811 536.777  1.00  0.00           C
ATOM    190  CG  MET B 731     505.760 488.277 536.398  1.00  0.00           C
ATOM    191  SD  MET B 731     504.662 489.362 537.362  1.00  0.00           S
ATOM    192  CE  MET B 731     505.295 488.867 538.992  1.00  0.00           C
ATOM    193  C   MET B 731     505.932 484.492 536.527  1.00  0.00           C
ATOM    194  O   MET B 731     505.030 483.741 536.159  1.00  0.00           O
ATOM    195  N   THR B 732     506.708 484.221 537.600  1.00  0.00           N
ATOM    196  CA  THR B 732     506.495 483.024 538.363  1.00  0.00           C
ATOM    197  CB  THR B 732     507.484 482.798 539.468  1.00  0.00           C
ATOM    198  OG1 THR B 732     507.573 483.949 540.294  1.00  0.00           O
ATOM    199  CG2 THR B 732     508.844 482.434 538.873  1.00  0.00           C
ATOM    200  C   THR B 732     505.151 483.046 538.999  1.00  0.00           C
ATOM    201  O   THR B 732     504.754 484.029 539.623  1.00  0.00           O
ATOM    202  N   LYS B 733     504.429 481.914 538.869  1.00  0.00           N
ATOM    203  CA  LYS B 733     503.110 481.805 539.420  1.00  0.00           C
ATOM    204  CB  LYS B 733     502.265 480.702 538.761  1.00  0.00           C
ATOM    205  CG  LYS B 733     501.917 480.984 537.300  1.00  0.00           C
ATOM    206  CD  LYS B 733     501.461 479.741 536.534  1.00  0.00           C
ATOM    207  CE  LYS B 733     500.059 479.256 536.903  1.00  0.00           C
ATOM    208  NZ  LYS B 733     499.724 478.054 536.105  1.00  0.00           N
ATOM    209  C   LYS B 733     503.261 481.432 540.852  1.00  0.00           C
ATOM    210  O   LYS B 733     503.196 480.258 541.209  1.00  0.00           O
ATOM    211  N   THR B 734     503.446 482.445 541.716  1.00  0.00           N
ATOM    212  CA  THR B 734     503.610 482.193 543.115  1.00  0.00           C
ATOM    213  CB  THR B 734     504.350 483.284 543.829  1.00  0.00           C
ATOM    214  OG1 THR B 734     503.644 484.510 543.702  1.00  0.00           O
ATOM    215  CG2 THR B 734     505.758 483.411 543.223  1.00  0.00           C
ATOM    216  C   THR B 734     502.278 482.062 543.769  1.00  0.00           C
ATOM    217  O   THR B 734     501.321 482.743 543.407  1.00  0.00           O
ATOM    218  N   SER B 735     502.198 481.154 544.762  1.00  0.00           N
ATOM    219  CA  SER B 735     501.006 480.981 545.538  1.00  0.00           C
ATOM    220  CB  SER B 735     500.327 479.614 545.374  1.00  0.00           C
ATOM    221  OG  SER B 735     499.747 479.521 544.085  1.00  0.00           O
ATOM    222  C   SER B 735     501.428 481.072 546.961  1.00  0.00           C
ATOM    223  O   SER B 735     502.540 480.678 547.312  1.00  0.00           O
ATOM    224  N   VAL B 736     500.564 481.626 547.830  1.00  0.00           N
ATOM    225  CA  VAL B 736     500.978 481.680 549.196  1.00  0.00           C
ATOM    226  CB  VAL B 736     501.477 483.041 549.606  1.00  0.00           C
ATOM    227  CG1 VAL B 736     501.917 482.977 551.081  1.00  0.00           C
ATOM    228  CG2 VAL B 736     502.557 483.517 548.612  1.00  0.00           C
ATOM    229  C   VAL B 736     499.793 481.345 550.044  1.00  0.00           C
ATOM    230  O   VAL B 736     498.692 481.849 549.820  1.00  0.00           O
ATOM    231  N   ASP B 737     499.999 480.457 551.039  1.00  0.00           N
ATOM    232  CA  ASP B 737     498.968 480.141 551.984  1.00  0.00           C
ATOM    233  CB  ASP B 737     499.127 478.773 552.675  1.00  0.00           C
ATOM    234  CG  ASP B 737     497.934 478.549 553.612  1.00  0.00           C
ATOM    235  OD1 ASP B 737     497.108 479.485 553.782  1.00  0.00           O
ATOM    236  OD2 ASP B 737     497.828 477.427 554.174  1.00  0.00           O
ATOM    237  C   ASP B 737     499.105 481.190 553.033  1.00  0.00           C
ATOM    238  O   ASP B 737     500.114 481.259 553.735  1.00  0.00           O
ATOM    239  N   CYS B 738     498.073 482.043 553.140  1.00  0.00           N
ATOM    240  CA  CYS B 738     498.068 483.145 554.048  1.00  0.00           C
ATOM    241  CB  CYS B 738     496.862 484.087 553.827  1.00  0.00           C
ATOM    242  SG  CYS B 738     495.238 483.289 554.017  1.00  0.00           S
ATOM    243  C   CYS B 738     498.085 482.650 555.461  1.00  0.00           C
ATOM    244  O   CYS B 738     498.766 483.220 556.313  1.00  0.00           O
ATOM    245  N   THR B 739     497.334 481.569 555.744  1.00  0.00           N
ATOM    246  CA  THR B 739     497.206 481.054 557.076  1.00  0.00           C
ATOM    247  CB  THR B 739     496.136 479.992 557.173  1.00  0.00           C
ATOM    248  OG1 THR B 739     495.744 479.829 558.524  1.00  0.00           O
ATOM    249  CG2 THR B 739     496.637 478.646 556.619  1.00  0.00           C
ATOM    250  C   THR B 739     498.523 480.503 557.556  1.00  0.00           C
ATOM    251  O   THR B 739     498.932 480.732 558.693  1.00  0.00           O
ATOM    252  N   MET B 740     499.226 479.756 556.687  1.00  0.00           N
ATOM    253  CA  MET B 740     500.461 479.107 557.026  1.00  0.00           C
ATOM    254  CB  MET B 740     500.976 478.230 555.871  1.00  0.00           C
ATOM    255  CG  MET B 740     501.921 477.125 556.330  1.00  0.00           C
ATOM    256  SD  MET B 740     501.058 475.834 557.279  1.00  0.00           S
ATOM    257  CE  MET B 740     502.541 474.901 557.743  1.00  0.00           C
ATOM    258  C   MET B 740     501.502 480.147 557.289  1.00  0.00           C
ATOM    259  O   MET B 740     502.319 480.026 558.201  1.00  0.00           O
ATOM    260  N   TYR B 741     501.503 481.195 556.451  1.00  0.00           N
ATOM    261  CA  TYR B 741     502.469 482.235 556.572  1.00  0.00           C
ATOM    262  CB  TYR B 741     502.353 483.216 555.396  1.00  0.00           C
ATOM    263  CG  TYR B 741     503.271 484.365 555.611  1.00  0.00           C
ATOM    264  CD1 TYR B 741     504.579 484.294 555.209  1.00  0.00           C
ATOM    265  CE1 TYR B 741     505.421 485.361 555.405  1.00  0.00           C
ATOM    266  CZ  TYR B 741     504.966 486.507 556.005  1.00  0.00           C
ATOM    267  OH  TYR B 741     505.836 487.598 556.201  1.00  0.00           O
ATOM    268  CD2 TYR B 741     502.824 485.516 556.215  1.00  0.00           C
ATOM    269  CE2 TYR B 741     503.662 486.585 556.413  1.00  0.00           C
ATOM    270  C   TYR B 741     502.285 482.977 557.863  1.00  0.00           C
ATOM    271  O   TYR B 741     503.249 483.183 558.597  1.00  0.00           O
ATOM    272  N   ILE B 742     501.052 483.425 558.180  1.00  0.00           N
ATOM    273  CA  ILE B 742     500.891 484.186 559.390  1.00  0.00           C
ATOM    274  CB  ILE B 742     499.563 484.893 559.479  1.00  0.00           C
ATOM    275  CG2 ILE B 742     499.529 485.681 560.806  1.00  0.00           C
ATOM    276  CG1 ILE B 742     499.338 485.789 558.248  1.00  0.00           C
ATOM    277  CD1 ILE B 742     497.939 486.409 558.193  1.00  0.00           C
ATOM    278  C   ILE B 742     500.966 483.321 560.610  1.00  0.00           C
ATOM    279  O   ILE B 742     501.677 483.610 561.571  1.00  0.00           O
ATOM    280  N   CYS B 743     500.121 482.281 560.579  1.00  0.00           N
ATOM    281  CA  CYS B 743     499.786 481.380 561.640  1.00  0.00           C
ATOM    282  CB  CYS B 743     498.320 480.999 561.529  1.00  0.00           C
ATOM    283  SG  CYS B 743     497.731 480.477 563.139  1.00  0.00           S
ATOM    284  C   CYS B 743     500.598 480.139 561.843  1.00  0.00           C
ATOM    285  O   CYS B 743     500.429 479.545 562.901  1.00  0.00           O
ATOM    286  N   GLY B 744     501.371 479.670 560.831  1.00  0.00           N
ATOM    287  CA  GLY B 744     502.130 478.429 560.758  1.00  0.00           C
ATOM    288  C   GLY B 744     502.030 477.581 561.997  1.00  0.00           C
ATOM    289  O   GLY B 744     502.552 477.941 563.047  1.00  0.00           O
ATOM    290  N   ASP B 745     501.335 476.430 561.865  1.00  0.00           N
ATOM    291  CA  ASP B 745     501.078 475.365 562.807  1.00  0.00           C
ATOM    292  CB  ASP B 745     502.254 474.379 563.064  1.00  0.00           C
ATOM    293  CG  ASP B 745     503.406 474.954 563.894  1.00  0.00           C
ATOM    294  OD1 ASP B 745     503.239 476.020 564.540  1.00  0.00           O
ATOM    295  OD2 ASP B 745     504.478 474.292 563.918  1.00  0.00           O
ATOM    296  C   ASP B 745     500.532 475.805 564.138  1.00  0.00           C
ATOM    297  O   ASP B 745     500.882 475.201 565.151  1.00  0.00           O
ATOM    298  N   SER B 746     499.658 476.837 564.224  1.00  0.00           N
ATOM    299  CA  SER B 746     499.118 477.025 565.547  1.00  0.00           C
ATOM    300  CB  SER B 746     499.694 478.169 566.394  1.00  0.00           C
ATOM    301  OG  SER B 746     498.839 479.295 566.320  1.00  0.00           O
ATOM    302  C   SER B 746     497.655 477.302 565.419  1.00  0.00           C
ATOM    303  O   SER B 746     497.228 478.139 564.626  1.00  0.00           O
ATOM    304  N   THR B 747     496.837 476.574 566.200  1.00  0.00           N
ATOM    305  CA  THR B 747     495.415 476.758 566.157  1.00  0.00           C
ATOM    306  CB  THR B 747     494.623 475.613 566.724  1.00  0.00           C
ATOM    307  OG1 THR B 747     493.241 475.831 566.489  1.00  0.00           O
ATOM    308  CG2 THR B 747     494.902 475.463 568.227  1.00  0.00           C
ATOM    309  C   THR B 747     495.014 478.048 566.817  1.00  0.00           C
ATOM    310  O   THR B 747     494.043 478.680 566.403  1.00  0.00           O
ATOM    311  N   GLU B 748     495.743 478.485 567.863  1.00  0.00           N
ATOM    312  CA  GLU B 748     495.365 479.674 568.577  1.00  0.00           C
ATOM    313  CB  GLU B 748     496.302 480.026 569.745  1.00  0.00           C
ATOM    314  CG  GLU B 748     496.242 479.030 570.900  1.00  0.00           C
ATOM    315  CD  GLU B 748     497.103 477.833 570.535  1.00  0.00           C
ATOM    316  OE1 GLU B 748     496.631 476.945 569.777  1.00  0.00           O
ATOM    317  OE2 GLU B 748     498.264 477.796 571.016  1.00  0.00           O
ATOM    318  C   GLU B 748     495.412 480.847 567.658  1.00  0.00           C
ATOM    319  O   GLU B 748     494.469 481.635 567.620  1.00  0.00           O
ATOM    320  N   CYS B 749     496.507 481.004 566.886  1.00  0.00           N
ATOM    321  CA  CYS B 749     496.558 482.149 566.023  1.00  0.00           C
ATOM    322  CB  CYS B 749     497.939 482.575 565.445  1.00  0.00           C
ATOM    323  SG  CYS B 749     498.954 481.435 564.446  1.00  0.00           S
ATOM    324  C   CYS B 749     495.544 482.044 564.930  1.00  0.00           C
ATOM    325  O   CYS B 749     495.024 483.061 564.473  1.00  0.00           O
ATOM    326  N   SER B 750     495.227 480.816 564.480  1.00  0.00           N
ATOM    327  CA  SER B 750     494.329 480.668 563.375  1.00  0.00           C
ATOM    328  CB  SER B 750     494.204 479.214 562.884  1.00  0.00           C
ATOM    329  OG  SER B 750     493.377 479.158 561.730  1.00  0.00           O
ATOM    330  C   SER B 750     492.982 481.157 563.807  1.00  0.00           C
ATOM    331  O   SER B 750     492.266 481.794 563.036  1.00  0.00           O
ATOM    332  N   ASN B 751     492.610 480.894 565.073  1.00  0.00           N
ATOM    333  CA  ASN B 751     491.324 481.292 565.575  1.00  0.00           C
ATOM    334  CB  ASN B 751     491.092 480.836 567.026  1.00  0.00           C
ATOM    335  CG  ASN B 751     491.095 479.313 567.038  1.00  0.00           C
ATOM    336  OD1 ASN B 751     490.558 478.672 566.136  1.00  0.00           O
ATOM    337  ND2 ASN B 751     491.720 478.714 568.087  1.00  0.00           N
ATOM    338  C   ASN B 751     491.229 482.789 565.557  1.00  0.00           C
ATOM    339  O   ASN B 751     490.198 483.344 565.182  1.00  0.00           O
ATOM    340  N   LEU B 752     492.306 483.485 565.971  1.00  0.00           N
ATOM    341  CA  LEU B 752     492.310 484.923 566.001  1.00  0.00           C
ATOM    342  CB  LEU B 752     493.604 485.509 566.593  1.00  0.00           C
ATOM    343  CG  LEU B 752     493.816 485.199 568.088  1.00  0.00           C
ATOM    344  CD1 LEU B 752     495.126 485.818 568.602  1.00  0.00           C
ATOM    345  CD2 LEU B 752     492.600 485.626 568.928  1.00  0.00           C
ATOM    346  C   LEU B 752     492.208 485.437 564.596  1.00  0.00           C
ATOM    347  O   LEU B 752     491.502 486.408 564.330  1.00  0.00           O
ATOM    348  N   LEU B 753     492.901 484.763 563.658  1.00  0.00           N
ATOM    349  CA  LEU B 753     493.001 485.165 562.282  1.00  0.00           C
ATOM    350  CB  LEU B 753     493.905 484.208 561.479  1.00  0.00           C
ATOM    351  CG  LEU B 753     494.118 484.599 560.006  1.00  0.00           C
ATOM    352  CD1 LEU B 753     494.787 485.980 559.888  1.00  0.00           C
ATOM    353  CD2 LEU B 753     494.897 483.507 559.251  1.00  0.00           C
ATOM    354  C   LEU B 753     491.629 485.188 561.673  1.00  0.00           C
ATOM    355  O   LEU B 753     491.329 486.037 560.836  1.00  0.00           O
ATOM    356  N   LEU B 754     490.747 484.268 562.109  1.00  0.00           N
ATOM    357  CA  LEU B 754     489.407 484.137 561.596  1.00  0.00           C
ATOM    358  CB  LEU B 754     488.616 483.000 562.272  1.00  0.00           C
ATOM    359  CG  LEU B 754     489.152 481.591 561.961  1.00  0.00           C
ATOM    360  CD1 LEU B 754     488.315 480.508 562.663  1.00  0.00           C
ATOM    361  CD2 LEU B 754     489.264 481.360 560.445  1.00  0.00           C
ATOM    362  C   LEU B 754     488.627 485.410 561.812  1.00  0.00           C
ATOM    363  O   LEU B 754     487.742 485.734 561.022  1.00  0.00           O
ATOM    364  N   GLN B 755     488.915 486.166 562.889  1.00  0.00           N
ATOM    365  CA  GLN B 755     488.177 487.365 563.201  1.00  0.00           C
ATOM    366  CB  GLN B 755     488.570 488.023 564.537  1.00  0.00           C
ATOM    367  CG  GLN B 755     488.178 487.178 565.753  1.00  0.00           C
ATOM    368  CD  GLN B 755     488.211 488.063 566.992  1.00  0.00           C
ATOM    369  OE1 GLN B 755     487.203 488.220 567.680  1.00  0.00           O
ATOM    370  NE2 GLN B 755     489.396 488.660 567.287  1.00  0.00           N
ATOM    371  C   GLN B 755     488.322 488.385 562.106  1.00  0.00           C
ATOM    372  O   GLN B 755     487.481 489.274 561.972  1.00  0.00           O
ATOM    373  N   TYR B 756     489.446 488.335 561.367  1.00  0.00           N
ATOM    374  CA  TYR B 756     489.764 489.179 560.243  1.00  0.00           C
ATOM    375  CB  TYR B 756     491.250 489.171 559.859  1.00  0.00           C
ATOM    376  CG  TYR B 756     491.945 489.914 560.952  1.00  0.00           C
ATOM    377  CD1 TYR B 756     492.403 489.260 562.073  1.00  0.00           C
ATOM    378  CE1 TYR B 756     493.040 489.950 563.079  1.00  0.00           C
ATOM    379  CZ  TYR B 756     493.219 491.309 562.976  1.00  0.00           C
ATOM    380  OH  TYR B 756     493.872 492.021 564.006  1.00  0.00           O
ATOM    381  CD2 TYR B 756     492.120 491.277 560.862  1.00  0.00           C
ATOM    382  CE2 TYR B 756     492.755 491.973 561.865  1.00  0.00           C
ATOM    383  C   TYR B 756     488.903 488.863 559.051  1.00  0.00           C
ATOM    384  O   TYR B 756     488.841 489.646 558.105  1.00  0.00           O
ATOM    385  N   GLY B 757     488.333 487.645 558.985  1.00  0.00           N
ATOM    386  CA  GLY B 757     487.393 487.336 557.944  1.00  0.00           C
ATOM    387  C   GLY B 757     488.080 487.041 556.646  1.00  0.00           C
ATOM    388  O   GLY B 757     488.999 486.228 556.579  1.00  0.00           O
ATOM    389  N   SER B 758     487.586 487.686 555.569  1.00  0.00           N
ATOM    390  CA  SER B 758     487.986 487.477 554.205  1.00  0.00           C
ATOM    391  CB  SER B 758     487.000 488.098 553.198  1.00  0.00           C
ATOM    392  OG  SER B 758     487.057 489.516 553.261  1.00  0.00           O
ATOM    393  C   SER B 758     489.337 488.055 553.894  1.00  0.00           C
ATOM    394  O   SER B 758     489.807 487.914 552.767  1.00  0.00           O
ATOM    395  N   PHE B 759     490.007 488.732 554.844  1.00  0.00           N
ATOM    396  CA  PHE B 759     491.272 489.331 554.501  1.00  0.00           C
ATOM    397  CB  PHE B 759     491.997 490.042 555.661  1.00  0.00           C
ATOM    398  CG  PHE B 759     491.444 491.404 555.909  1.00  0.00           C
ATOM    399  CD1 PHE B 759     491.753 492.427 555.042  1.00  0.00           C
ATOM    400  CE1 PHE B 759     491.267 493.695 555.248  1.00  0.00           C
ATOM    401  CZ  PHE B 759     490.460 493.953 556.329  1.00  0.00           C
ATOM    402  CD2 PHE B 759     490.628 491.668 556.986  1.00  0.00           C
ATOM    403  CE2 PHE B 759     490.140 492.938 557.198  1.00  0.00           C
ATOM    404  C   PHE B 759     492.239 488.291 554.030  1.00  0.00           C
ATOM    405  O   PHE B 759     492.971 488.515 553.068  1.00  0.00           O
ATOM    406  N   CYS B 760     492.304 487.147 554.735  1.00  0.00           N
ATOM    407  CA  CYS B 760     493.240 486.095 554.436  1.00  0.00           C
ATOM    408  CB  CYS B 760     493.132 484.985 555.516  1.00  0.00           C
ATOM    409  SG  CYS B 760     494.595 483.934 555.830  1.00  0.00           S
ATOM    410  C   CYS B 760     492.939 485.509 553.074  1.00  0.00           C
ATOM    411  O   CYS B 760     493.815 485.450 552.212  1.00  0.00           O
ATOM    412  N   THR B 761     491.671 485.116 552.823  1.00  0.00           N
ATOM    413  CA  THR B 761     491.256 484.402 551.632  1.00  0.00           C
ATOM    414  CB  THR B 761     489.850 483.898 551.722  1.00  0.00           C
ATOM    415  OG1 THR B 761     488.946 484.987 551.834  1.00  0.00           O
ATOM    416  CG2 THR B 761     489.742 482.987 552.955  1.00  0.00           C
ATOM    417  C   THR B 761     491.339 485.227 550.380  1.00  0.00           C
ATOM    418  O   THR B 761     491.609 484.700 549.303  1.00  0.00           O
ATOM    419  N   GLN B 762     491.062 486.534 550.488  1.00  0.00           N
ATOM    420  CA  GLN B 762     491.043 487.469 549.396  1.00  0.00           C
ATOM    421  CB  GLN B 762     490.688 488.846 549.965  1.00  0.00           C
ATOM    422  CG  GLN B 762     490.666 490.012 548.995  1.00  0.00           C
ATOM    423  CD  GLN B 762     490.285 491.210 549.855  1.00  0.00           C
ATOM    424  OE1 GLN B 762     490.418 492.362 549.444  1.00  0.00           O
ATOM    425  NE2 GLN B 762     489.796 490.924 551.093  1.00  0.00           N
ATOM    426  C   GLN B 762     492.406 487.535 548.780  1.00  0.00           C
ATOM    427  O   GLN B 762     492.544 487.650 547.563  1.00  0.00           O
ATOM    428  N   LEU B 763     493.454 487.484 549.620  1.00  0.00           N
ATOM    429  CA  LEU B 763     494.807 487.533 549.150  1.00  0.00           C
ATOM    430  CB  LEU B 763     495.809 487.574 550.313  1.00  0.00           C
ATOM    431  CG  LEU B 763     495.704 488.878 551.128  1.00  0.00           C
ATOM    432  CD1 LEU B 763     496.711 488.910 552.287  1.00  0.00           C
ATOM    433  CD2 LEU B 763     495.830 490.106 550.211  1.00  0.00           C
ATOM    434  C   LEU B 763     495.063 486.314 548.323  1.00  0.00           C
ATOM    435  O   LEU B 763     495.717 486.391 547.285  1.00  0.00           O
ATOM    436  N   ASN B 764     494.542 485.152 548.762  1.00  0.00           N
ATOM    437  CA  ASN B 764     494.735 483.928 548.039  1.00  0.00           C
ATOM    438  CB  ASN B 764     494.079 482.717 548.724  1.00  0.00           C
ATOM    439  CG  ASN B 764     494.876 482.386 549.976  1.00  0.00           C
ATOM    440  OD1 ASN B 764     495.616 481.404 550.009  1.00  0.00           O
ATOM    441  ND2 ASN B 764     494.734 483.239 551.026  1.00  0.00           N
ATOM    442  C   ASN B 764     494.107 484.071 546.682  1.00  0.00           C
ATOM    443  O   ASN B 764     494.673 483.626 545.686  1.00  0.00           O
ATOM    444  N   ARG B 765     492.908 484.683 546.605  1.00  0.00           N
ATOM    445  CA  ARG B 765     492.219 484.853 545.353  1.00  0.00           C
ATOM    446  CB  ARG B 765     490.790 485.398 545.522  1.00  0.00           C
ATOM    447  CG  ARG B 765     489.792 484.304 545.910  1.00  0.00           C
ATOM    448  CD  ARG B 765     488.445 484.828 546.409  1.00  0.00           C
ATOM    449  NE  ARG B 765     488.216 486.164 545.797  1.00  0.00           N
ATOM    450  CZ  ARG B 765     487.131 486.893 546.186  1.00  0.00           C
ATOM    451  NH1 ARG B 765     486.225 486.345 547.048  1.00  0.00           N
ATOM    452  NH2 ARG B 765     486.963 488.167 545.728  1.00  0.00           N
ATOM    453  C   ARG B 765     492.983 485.776 544.444  1.00  0.00           C
ATOM    454  O   ARG B 765     493.022 485.567 543.234  1.00  0.00           O
ATOM    455  N   ALA B 766     493.594 486.844 544.987  1.00  0.00           N
ATOM    456  CA  ALA B 766     494.319 487.782 544.169  1.00  0.00           C
ATOM    457  CB  ALA B 766     494.854 488.979 544.973  1.00  0.00           C
ATOM    458  C   ALA B 766     495.496 487.115 543.534  1.00  0.00           C
ATOM    459  O   ALA B 766     495.778 487.330 542.357  1.00  0.00           O
ATOM    460  N   LEU B 767     496.222 486.292 544.315  1.00  0.00           N
ATOM    461  CA  LEU B 767     497.383 485.600 543.837  1.00  0.00           C
ATOM    462  CB  LEU B 767     498.128 484.845 544.959  1.00  0.00           C
ATOM    463  CG  LEU B 767     498.816 485.778 545.982  1.00  0.00           C
ATOM    464  CD1 LEU B 767     499.544 484.985 547.079  1.00  0.00           C
ATOM    465  CD2 LEU B 767     499.756 486.776 545.286  1.00  0.00           C
ATOM    466  C   LEU B 767     496.959 484.626 542.780  1.00  0.00           C
ATOM    467  O   LEU B 767     497.653 484.459 541.779  1.00  0.00           O
ATOM    468  N   THR B 768     495.802 483.959 542.966  1.00  0.00           N
ATOM    469  CA  THR B 768     495.359 482.997 541.996  1.00  0.00           C
ATOM    470  CB  THR B 768     494.150 482.196 542.396  1.00  0.00           C
ATOM    471  OG1 THR B 768     494.061 481.041 541.576  1.00  0.00           O
ATOM    472  CG2 THR B 768     492.878 483.037 542.209  1.00  0.00           C
ATOM    473  C   THR B 768     495.053 483.713 540.714  1.00  0.00           C
ATOM    474  O   THR B 768     495.302 483.186 539.632  1.00  0.00           O
ATOM    475  N   GLY B 769     494.497 484.939 540.801  1.00  0.00           N
ATOM    476  CA  GLY B 769     494.154 485.697 539.629  1.00  0.00           C
ATOM    477  C   GLY B 769     495.399 485.975 538.837  1.00  0.00           C
ATOM    478  O   GLY B 769     495.384 485.918 537.609  1.00  0.00           O
ATOM    479  N   ILE B 770     496.508 486.315 539.522  1.00  0.00           N
ATOM    480  CA  ILE B 770     497.751 486.599 538.861  1.00  0.00           C
ATOM    481  CB  ILE B 770     498.829 487.040 539.812  1.00  0.00           C
ATOM    482  CG2 ILE B 770     500.142 487.183 539.019  1.00  0.00           C
ATOM    483  CG1 ILE B 770     498.409 488.328 540.539  1.00  0.00           C
ATOM    484  CD1 ILE B 770     499.304 488.675 541.728  1.00  0.00           C
ATOM    485  C   ILE B 770     498.229 485.341 538.201  1.00  0.00           C
ATOM    486  O   ILE B 770     498.711 485.368 537.071  1.00  0.00           O
ATOM    487  N   ALA B 771     498.107 484.201 538.908  1.00  0.00           N
ATOM    488  CA  ALA B 771     498.578 482.932 538.429  1.00  0.00           C
ATOM    489  CB  ALA B 771     498.373 481.801 539.452  1.00  0.00           C
ATOM    490  C   ALA B 771     497.850 482.538 537.176  1.00  0.00           C
ATOM    491  O   ALA B 771     498.472 482.052 536.233  1.00  0.00           O
ATOM    492  N   VAL B 772     496.513 482.726 537.133  1.00  0.00           N
ATOM    493  CA  VAL B 772     495.723 482.339 535.990  1.00  0.00           C
ATOM    494  CB  VAL B 772     494.238 482.466 536.198  1.00  0.00           C
ATOM    495  CG1 VAL B 772     493.818 481.511 537.326  1.00  0.00           C
ATOM    496  CG2 VAL B 772     493.880 483.936 536.459  1.00  0.00           C
ATOM    497  C   VAL B 772     496.094 483.176 534.801  1.00  0.00           C
ATOM    498  O   VAL B 772     496.157 482.680 533.678  1.00  0.00           O
ATOM    499  N   GLU B 773     496.353 484.475 535.027  1.00  0.00           N
ATOM    500  CA  GLU B 773     496.668 485.427 533.997  1.00  0.00           C
ATOM    501  CB  GLU B 773     496.873 486.837 534.577  1.00  0.00           C
ATOM    502  CG  GLU B 773     497.211 487.899 533.534  1.00  0.00           C
ATOM    503  CD  GLU B 773     497.386 489.229 534.254  1.00  0.00           C
ATOM    504  OE1 GLU B 773     496.546 489.539 535.140  1.00  0.00           O
ATOM    505  OE2 GLU B 773     498.367 489.951 533.930  1.00  0.00           O
ATOM    506  C   GLU B 773     497.956 485.043 533.325  1.00  0.00           C
ATOM    507  O   GLU B 773     498.129 485.281 532.131  1.00  0.00           O
ATOM    508  N   GLN B 774     498.911 484.466 534.078  1.00  0.00           N
ATOM    509  CA  GLN B 774     500.189 484.128 533.516  1.00  0.00           C
ATOM    510  CB  GLN B 774     501.182 483.580 534.557  1.00  0.00           C
ATOM    511  CG  GLN B 774     501.463 484.553 535.708  1.00  0.00           C
ATOM    512  CD  GLN B 774     501.938 485.886 535.140  1.00  0.00           C
ATOM    513  OE1 GLN B 774     502.765 485.938 534.232  1.00  0.00           O
ATOM    514  NE2 GLN B 774     501.388 487.003 535.690  1.00  0.00           N
ATOM    515  C   GLN B 774     500.013 483.093 532.442  1.00  0.00           C
ATOM    516  O   GLN B 774     500.664 483.166 531.401  1.00  0.00           O
ATOM    517  N   ASP B 775     499.137 482.093 532.664  1.00  0.00           N
ATOM    518  CA  ASP B 775     498.898 481.072 531.681  1.00  0.00           C
ATOM    519  CB  ASP B 775     497.922 479.991 532.176  1.00  0.00           C
ATOM    520  CG  ASP B 775     498.599 479.237 533.312  1.00  0.00           C
ATOM    521  OD1 ASP B 775     499.857 479.251 533.371  1.00  0.00           O
ATOM    522  OD2 ASP B 775     497.864 478.639 534.141  1.00  0.00           O
ATOM    523  C   ASP B 775     498.280 481.723 530.480  1.00  0.00           C
ATOM    524  O   ASP B 775     498.605 481.384 529.344  1.00  0.00           O
ATOM    525  N   LYS B 776     497.365 482.684 530.715  1.00  0.00           N
ATOM    526  CA  LYS B 776     496.675 483.387 529.669  1.00  0.00           C
ATOM    527  CB  LYS B 776     495.667 484.408 530.217  1.00  0.00           C
ATOM    528  CG  LYS B 776     494.922 485.172 529.123  1.00  0.00           C
ATOM    529  CD  LYS B 776     493.794 486.053 529.658  1.00  0.00           C
ATOM    530  CE  LYS B 776     493.147 486.926 528.582  1.00  0.00           C
ATOM    531  NZ  LYS B 776     492.072 487.749 529.178  1.00  0.00           N
ATOM    532  C   LYS B 776     497.657 484.168 528.846  1.00  0.00           C
ATOM    533  O   LYS B 776     497.580 484.168 527.618  1.00  0.00           O
ATOM    534  N   ASN B 777     498.614 484.852 529.504  1.00  0.00           N
ATOM    535  CA  ASN B 777     499.557 485.689 528.818  1.00  0.00           C
ATOM    536  CB  ASN B 777     500.563 486.372 529.765  1.00  0.00           C
ATOM    537  CG  ASN B 777     499.854 487.462 530.558  1.00  0.00           C
ATOM    538  OD1 ASN B 777     498.767 487.909 530.194  1.00  0.00           O
ATOM    539  ND2 ASN B 777     500.498 487.917 531.667  1.00  0.00           N
ATOM    540  C   ASN B 777     500.355 484.832 527.892  1.00  0.00           C
ATOM    541  O   ASN B 777     500.615 485.217 526.753  1.00  0.00           O
ATOM    542  N   THR B 778     500.772 483.644 528.369  1.00  0.00           N
ATOM    543  CA  THR B 778     501.564 482.770 527.559  1.00  0.00           C
ATOM    544  CB  THR B 778     502.137 481.586 528.289  1.00  0.00           C
ATOM    545  OG1 THR B 778     503.219 481.049 527.545  1.00  0.00           O
ATOM    546  CG2 THR B 778     501.057 480.510 528.458  1.00  0.00           C
ATOM    547  C   THR B 778     500.740 482.278 526.404  1.00  0.00           C
ATOM    548  O   THR B 778     501.244 482.163 525.289  1.00  0.00           O
ATOM    549  N   GLN B 779     499.447 481.965 526.641  1.00  0.00           N
ATOM    550  CA  GLN B 779     498.583 481.473 525.601  1.00  0.00           C
ATOM    551  CB  GLN B 779     497.180 481.093 526.103  1.00  0.00           C
ATOM    552  CG  GLN B 779     497.134 479.753 526.831  1.00  0.00           C
ATOM    553  CD  GLN B 779     497.297 478.674 525.770  1.00  0.00           C
ATOM    554  OE1 GLN B 779     498.413 478.279 525.434  1.00  0.00           O
ATOM    555  NE2 GLN B 779     496.154 478.192 525.214  1.00  0.00           N
ATOM    556  C   GLN B 779     498.383 482.518 524.547  1.00  0.00           C
ATOM    557  O   GLN B 779     498.484 482.234 523.357  1.00  0.00           O
ATOM    558  N   GLU B 780     498.120 483.770 524.956  1.00  0.00           N
ATOM    559  CA  GLU B 780     497.827 484.813 524.015  1.00  0.00           C
ATOM    560  CB  GLU B 780     497.469 486.144 524.703  1.00  0.00           C
ATOM    561  CG  GLU B 780     496.137 486.094 525.457  1.00  0.00           C
ATOM    562  CD  GLU B 780     495.942 487.415 526.192  1.00  0.00           C
ATOM    563  OE1 GLU B 780     496.700 487.663 527.167  1.00  0.00           O
ATOM    564  OE2 GLU B 780     495.035 488.193 525.791  1.00  0.00           O
ATOM    565  C   GLU B 780     499.021 485.048 523.139  1.00  0.00           C
ATOM    566  O   GLU B 780     498.877 485.320 521.948  1.00  0.00           O
ATOM    567  N   VAL B 781     500.239 485.018 523.712  1.00  0.00           N
ATOM    568  CA  VAL B 781     501.409 485.240 522.914  1.00  0.00           C
ATOM    569  CB  VAL B 781     502.638 485.438 523.754  1.00  0.00           C
ATOM    570  CG1 VAL B 781     503.850 485.598 522.822  1.00  0.00           C
ATOM    571  CG2 VAL B 781     502.401 486.641 524.684  1.00  0.00           C
ATOM    572  C   VAL B 781     501.694 484.098 521.959  1.00  0.00           C
ATOM    573  O   VAL B 781     501.864 484.315 520.762  1.00  0.00           O
ATOM    574  N   PHE B 782     501.801 482.858 522.487  1.00  0.00           N
ATOM    575  CA  PHE B 782     502.222 481.664 521.778  1.00  0.00           C
ATOM    576  CB  PHE B 782     502.813 480.629 522.751  1.00  0.00           C
ATOM    577  CG  PHE B 782     504.070 481.213 523.301  1.00  0.00           C
ATOM    578  CD1 PHE B 782     505.259 481.049 522.638  1.00  0.00           C
ATOM    579  CE1 PHE B 782     506.426 481.581 523.132  1.00  0.00           C
ATOM    580  CZ  PHE B 782     506.423 482.292 524.303  1.00  0.00           C
ATOM    581  CD2 PHE B 782     504.074 481.934 524.471  1.00  0.00           C
ATOM    582  CE2 PHE B 782     505.239 482.469 524.971  1.00  0.00           C
ATOM    583  C   PHE B 782     501.203 480.940 520.920  1.00  0.00           C
ATOM    584  O   PHE B 782     501.523 480.462 519.834  1.00  0.00           O
ATOM    585  N   ALA B 783     499.958 480.833 521.415  1.00  0.00           N
ATOM    586  CA  ALA B 783     498.816 480.054 520.978  1.00  0.00           C
ATOM    587  CB  ALA B 783     497.675 479.995 522.008  1.00  0.00           C
ATOM    588  C   ALA B 783     498.214 480.440 519.663  1.00  0.00           C
ATOM    589  O   ALA B 783     497.182 479.887 519.303  1.00  0.00           O
ATOM    590  N   GLN B 784     498.722 481.482 518.995  1.00  0.00           N
ATOM    591  CA  GLN B 784     498.158 482.083 517.817  1.00  0.00           C
ATOM    592  CB  GLN B 784     498.942 483.330 517.372  1.00  0.00           C
ATOM    593  CG  GLN B 784     500.402 483.072 517.015  1.00  0.00           C
ATOM    594  CD  GLN B 784     501.060 484.436 516.880  1.00  0.00           C
ATOM    595  OE1 GLN B 784     502.252 484.539 516.599  1.00  0.00           O
ATOM    596  NE2 GLN B 784     500.263 485.516 517.101  1.00  0.00           N
ATOM    597  C   GLN B 784     497.954 481.151 516.640  1.00  0.00           C
ATOM    598  O   GLN B 784     497.263 481.551 515.702  1.00  0.00           O
ATOM    599  N   VAL B 785     498.594 479.959 516.562  1.00  0.00           N
ATOM    600  CA  VAL B 785     498.343 479.118 515.408  1.00  0.00           C
ATOM    601  CB  VAL B 785     499.539 478.404 514.835  1.00  0.00           C
ATOM    602  CG1 VAL B 785     500.643 479.408 514.528  1.00  0.00           C
ATOM    603  CG2 VAL B 785     499.962 477.272 515.774  1.00  0.00           C
ATOM    604  C   VAL B 785     497.374 478.013 515.740  1.00  0.00           C
ATOM    605  O   VAL B 785     497.402 477.433 516.824  1.00  0.00           O
ATOM    606  N   LYS B 786     496.479 477.709 514.773  1.00  0.00           N
ATOM    607  CA  LYS B 786     495.441 476.714 514.865  1.00  0.00           C
ATOM    608  CB  LYS B 786     494.480 476.755 513.666  1.00  0.00           C
ATOM    609  CG  LYS B 786     493.754 478.087 513.487  1.00  0.00           C
ATOM    610  CD  LYS B 786     493.013 478.192 512.151  1.00  0.00           C
ATOM    611  CE  LYS B 786     493.937 478.242 510.933  1.00  0.00           C
ATOM    612  NZ  LYS B 786     494.595 479.565 510.849  1.00  0.00           N
ATOM    613  C   LYS B 786     496.005 475.326 514.873  1.00  0.00           C
ATOM    614  O   LYS B 786     495.469 474.442 515.538  1.00  0.00           O
ATOM    615  N   GLN B 787     497.077 475.076 514.097  1.00  0.00           N
ATOM    616  CA  GLN B 787     497.571 473.734 513.998  1.00  0.00           C
ATOM    617  CB  GLN B 787     497.336 473.119 512.614  1.00  0.00           C
ATOM    618  CG  GLN B 787     495.855 472.982 512.265  1.00  0.00           C
ATOM    619  CD  GLN B 787     495.776 472.573 510.805  1.00  0.00           C
ATOM    620  OE1 GLN B 787     496.571 473.024 509.982  1.00  0.00           O
ATOM    621  NE2 GLN B 787     494.794 471.694 510.472  1.00  0.00           N
ATOM    622  C   GLN B 787     499.046 473.758 514.208  1.00  0.00           C
ATOM    623  O   GLN B 787     499.671 474.817 514.211  1.00  0.00           O
ATOM    624  N   ILE B 788     499.650 472.568 514.393  1.00  0.00           N
ATOM    625  CA  ILE B 788     501.063 472.560 514.594  1.00  0.00           C
ATOM    626  CB  ILE B 788     501.502 471.646 515.695  1.00  0.00           C
ATOM    627  CG2 ILE B 788     503.031 471.491 515.646  1.00  0.00           C
ATOM    628  CG1 ILE B 788     500.971 472.222 517.019  1.00  0.00           C
ATOM    629  CD1 ILE B 788     501.131 471.303 518.220  1.00  0.00           C
ATOM    630  C   ILE B 788     501.702 472.192 513.297  1.00  0.00           C
ATOM    631  O   ILE B 788     501.625 471.058 512.830  1.00  0.00           O
ATOM    632  N   TYR B 789     502.350 473.200 512.685  1.00  0.00           N
ATOM    633  CA  TYR B 789     502.978 473.099 511.401  1.00  0.00           C
ATOM    634  CB  TYR B 789     503.044 474.449 510.657  1.00  0.00           C
ATOM    635  CG  TYR B 789     501.650 474.972 510.508  1.00  0.00           C
ATOM    636  CD1 TYR B 789     500.790 474.459 509.567  1.00  0.00           C
ATOM    637  CE1 TYR B 789     499.510 474.945 509.436  1.00  0.00           C
ATOM    638  CZ  TYR B 789     499.067 475.961 510.243  1.00  0.00           C
ATOM    639  OH  TYR B 789     497.752 476.456 510.106  1.00  0.00           O
ATOM    640  CD2 TYR B 789     501.200 475.999 511.306  1.00  0.00           C
ATOM    641  CE2 TYR B 789     499.919 476.490 511.179  1.00  0.00           C
ATOM    642  C   TYR B 789     504.385 472.615 511.592  1.00  0.00           C
ATOM    643  O   TYR B 789     505.011 472.882 512.616  1.00  0.00           O
ATOM    644  N   LYS B 790     504.893 471.817 510.627  1.00  0.00           N
ATOM    645  CA  LYS B 790     506.251 471.341 510.679  1.00  0.00           C
ATOM    646  CB  LYS B 790     506.390 469.837 510.979  1.00  0.00           C
ATOM    647  CG  LYS B 790     506.147 469.450 512.438  1.00  0.00           C
ATOM    648  CD  LYS B 790     507.138 470.088 513.414  1.00  0.00           C
ATOM    649  CE  LYS B 790     506.923 469.667 514.870  1.00  0.00           C
ATOM    650  NZ  LYS B 790     507.926 470.323 515.739  1.00  0.00           N
ATOM    651  C   LYS B 790     506.862 471.544 509.325  1.00  0.00           C
ATOM    652  O   LYS B 790     506.157 471.580 508.318  1.00  0.00           O
ATOM    653  N   THR B 791     508.204 471.689 509.276  1.00  0.00           N
ATOM    654  CA  THR B 791     508.903 471.873 508.034  1.00  0.00           C
ATOM    655  CB  THR B 791     510.185 472.653 508.208  1.00  0.00           C
ATOM    656  OG1 THR B 791     510.828 472.877 506.964  1.00  0.00           O
ATOM    657  CG2 THR B 791     511.113 471.915 509.179  1.00  0.00           C
ATOM    658  C   THR B 791     509.157 470.520 507.427  1.00  0.00           C
ATOM    659  O   THR B 791     509.084 469.499 508.110  1.00  0.00           O
ATOM    660  N   PRO B 792     509.409 470.485 506.139  1.00  0.00           N
ATOM    661  CD  PRO B 792     508.961 471.540 505.246  1.00  0.00           C
ATOM    662  CA  PRO B 792     509.662 469.247 505.438  1.00  0.00           C
ATOM    663  CB  PRO B 792     509.437 469.553 503.954  1.00  0.00           C
ATOM    664  CG  PRO B 792     509.451 471.090 503.862  1.00  0.00           C
ATOM    665  C   PRO B 792     511.037 468.740 505.747  1.00  0.00           C
ATOM    666  O   PRO B 792     511.866 469.526 506.198  1.00  0.00           O
ATOM    667  N   PRO B 793     511.292 467.471 505.568  1.00  0.00           N
ATOM    668  CD  PRO B 793     510.421 466.592 504.808  1.00  0.00           C
ATOM    669  CA  PRO B 793     512.590 466.897 505.802  1.00  0.00           C
ATOM    670  CB  PRO B 793     512.447 465.419 505.447  1.00  0.00           C
ATOM    671  CG  PRO B 793     511.320 465.413 504.396  1.00  0.00           C
ATOM    672  C   PRO B 793     513.599 467.584 504.932  1.00  0.00           C
ATOM    673  O   PRO B 793     514.753 467.703 505.343  1.00  0.00           O
ATOM    674  N   ILE B 794     513.188 468.021 503.724  1.00  0.00           N
ATOM    675  CA  ILE B 794     514.057 468.692 502.799  1.00  0.00           C
ATOM    676  CB  ILE B 794     513.599 468.603 501.370  1.00  0.00           C
ATOM    677  CG2 ILE B 794     514.530 469.484 500.520  1.00  0.00           C
ATOM    678  CG1 ILE B 794     513.560 467.139 500.899  1.00  0.00           C
ATOM    679  CD1 ILE B 794     514.929 466.461 500.892  1.00  0.00           C
ATOM    680  C   ILE B 794     514.058 470.151 503.175  1.00  0.00           C
ATOM    681  O   ILE B 794     513.047 470.693 503.611  1.00  0.00           O
ATOM    682  N   LYS B 795     515.264 470.750 503.141  1.00  0.00           N
ATOM    683  CA  LYS B 795     515.703 472.094 503.429  1.00  0.00           C
ATOM    684  CB  LYS B 795     517.051 472.127 504.159  1.00  0.00           C
ATOM    685  CG  LYS B 795     516.913 471.479 505.540  1.00  0.00           C
ATOM    686  CD  LYS B 795     515.822 472.134 506.398  1.00  0.00           C
ATOM    687  CE  LYS B 795     515.407 471.314 507.622  1.00  0.00           C
ATOM    688  NZ  LYS B 795     514.538 470.188 507.208  1.00  0.00           N
ATOM    689  C   LYS B 795     515.699 473.108 502.296  1.00  0.00           C
ATOM    690  O   LYS B 795     516.400 474.108 502.416  1.00  0.00           O
ATOM    691  N   ASP B 796     514.993 472.875 501.171  1.00  0.00           N
ATOM    692  CA  ASP B 796     514.998 473.560 499.886  1.00  0.00           C
ATOM    693  CB  ASP B 796     514.064 472.907 498.849  1.00  0.00           C
ATOM    694  CG  ASP B 796     512.629 473.003 499.348  1.00  0.00           C
ATOM    695  OD1 ASP B 796     512.396 472.666 500.540  1.00  0.00           O
ATOM    696  OD2 ASP B 796     511.750 473.420 498.547  1.00  0.00           O
ATOM    697  C   ASP B 796     514.651 475.041 499.909  1.00  0.00           C
ATOM    698  O   ASP B 796     514.089 475.554 498.941  1.00  0.00           O
ATOM    699  N   PHE B 797     514.930 475.753 501.017  1.00  0.00           N
ATOM    700  CA  PHE B 797     514.608 477.130 501.306  1.00  0.00           C
ATOM    701  CB  PHE B 797     514.863 477.555 502.766  1.00  0.00           C
ATOM    702  CG  PHE B 797     513.985 476.688 503.604  1.00  0.00           C
ATOM    703  CD1 PHE B 797     512.615 476.749 503.485  1.00  0.00           C
ATOM    704  CE1 PHE B 797     511.806 475.935 504.245  1.00  0.00           C
ATOM    705  CZ  PHE B 797     512.361 475.038 505.126  1.00  0.00           C
ATOM    706  CD2 PHE B 797     514.532 475.770 504.471  1.00  0.00           C
ATOM    707  CE2 PHE B 797     513.728 474.956 505.236  1.00  0.00           C
ATOM    708  C   PHE B 797     515.250 478.139 500.379  1.00  0.00           C
ATOM    709  O   PHE B 797     515.164 479.336 500.644  1.00  0.00           O
ATOM    710  N   GLY B 798     516.074 477.735 499.393  1.00  0.00           N
ATOM    711  CA  GLY B 798     516.501 478.749 498.456  1.00  0.00           C
ATOM    712  C   GLY B 798     517.833 479.277 498.861  1.00  0.00           C
ATOM    713  O   GLY B 798     518.287 480.293 498.333  1.00  0.00           O
ATOM    714  N   GLY B 799     518.499 478.578 499.799  1.00  0.00           N
ATOM    715  CA  GLY B 799     519.807 478.977 500.224  1.00  0.00           C
ATOM    716  C   GLY B 799     519.745 479.559 501.603  1.00  0.00           C
ATOM    717  O   GLY B 799     520.786 479.817 502.206  1.00  0.00           O
ATOM    718  N   PHE B 800     518.534 479.781 502.154  1.00  0.00           N
ATOM    719  CA  PHE B 800     518.446 480.343 503.476  1.00  0.00           C
ATOM    720  CB  PHE B 800     517.095 481.033 503.747  1.00  0.00           C
ATOM    721  CG  PHE B 800     516.935 482.182 502.803  1.00  0.00           C
ATOM    722  CD1 PHE B 800     516.554 481.963 501.498  1.00  0.00           C
ATOM    723  CE1 PHE B 800     516.395 483.012 500.620  1.00  0.00           C
ATOM    724  CZ  PHE B 800     516.616 484.301 501.039  1.00  0.00           C
ATOM    725  CD2 PHE B 800     517.147 483.479 503.215  1.00  0.00           C
ATOM    726  CE2 PHE B 800     516.990 484.533 502.342  1.00  0.00           C
ATOM    727  C   PHE B 800     518.590 479.211 504.465  1.00  0.00           C
ATOM    728  O   PHE B 800     517.962 478.165 504.310  1.00  0.00           O
ATOM    729  N   ASN B 801     519.448 479.344 505.509  1.00  0.00           N
ATOM    730  CA  ASN B 801     519.658 478.253 506.444  1.00  0.00           C
ATOM    731  CB  ASN B 801     521.152 477.895 506.641  1.00  0.00           C
ATOM    732  CG  ASN B 801     521.378 476.465 507.157  1.00  0.00           C
ATOM    733  OD1 ASN B 801     520.460 475.773 507.596  1.00  0.00           O
ATOM    734  ND2 ASN B 801     522.662 476.034 507.094  1.00  0.00           N
ATOM    735  C   ASN B 801     519.010 478.616 507.758  1.00  0.00           C
ATOM    736  O   ASN B 801     519.487 479.445 508.532  1.00  0.00           O
ATOM    737  N   PHE B 802     517.881 477.931 507.996  1.00  0.00           N
ATOM    738  CA  PHE B 802     517.002 477.956 509.135  1.00  0.00           C
ATOM    739  CB  PHE B 802     515.561 477.606 508.723  1.00  0.00           C
ATOM    740  CG  PHE B 802     515.123 478.684 507.786  1.00  0.00           C
ATOM    741  CD1 PHE B 802     514.631 479.876 508.250  1.00  0.00           C
ATOM    742  CE1 PHE B 802     514.233 480.871 507.386  1.00  0.00           C
ATOM    743  CZ  PHE B 802     514.320 480.697 506.033  1.00  0.00           C
ATOM    744  CD2 PHE B 802     515.207 478.517 506.429  1.00  0.00           C
ATOM    745  CE2 PHE B 802     514.810 479.509 505.563  1.00  0.00           C
ATOM    746  C   PHE B 802     517.446 477.058 510.266  1.00  0.00           C
ATOM    747  O   PHE B 802     516.910 477.141 511.369  1.00  0.00           O
ATOM    748  N   SER B 803     518.398 476.138 510.025  1.00  0.00           N
ATOM    749  CA  SER B 803     518.738 475.082 510.950  1.00  0.00           C
ATOM    750  CB  SER B 803     520.028 474.353 510.541  1.00  0.00           C
ATOM    751  OG  SER B 803     521.122 475.260 510.560  1.00  0.00           O
ATOM    752  C   SER B 803     518.920 475.546 512.373  1.00  0.00           C
ATOM    753  O   SER B 803     518.493 474.850 513.292  1.00  0.00           O
ATOM    754  N   GLN B 804     519.563 476.701 512.621  1.00  0.00           N
ATOM    755  CA  GLN B 804     519.808 477.128 513.977  1.00  0.00           C
ATOM    756  CB  GLN B 804     520.757 478.334 514.066  1.00  0.00           C
ATOM    757  CG  GLN B 804     522.159 477.996 513.565  1.00  0.00           C
ATOM    758  CD  GLN B 804     522.592 476.729 514.288  1.00  0.00           C
ATOM    759  OE1 GLN B 804     522.364 476.569 515.486  1.00  0.00           O
ATOM    760  NE2 GLN B 804     523.221 475.790 513.532  1.00  0.00           N
ATOM    761  C   GLN B 804     518.539 477.488 514.701  1.00  0.00           C
ATOM    762  O   GLN B 804     518.470 477.344 515.920  1.00  0.00           O
ATOM    763  N   ILE B 805     517.564 478.097 513.999  1.00  0.00           N
ATOM    764  CA  ILE B 805     516.274 478.482 514.522  1.00  0.00           C
ATOM    765  CB  ILE B 805     515.624 479.595 513.744  1.00  0.00           C
ATOM    766  CG2 ILE B 805     516.518 480.837 513.898  1.00  0.00           C
ATOM    767  CG1 ILE B 805     515.350 479.197 512.284  1.00  0.00           C
ATOM    768  CD1 ILE B 805     514.489 480.203 511.519  1.00  0.00           C
ATOM    769  C   ILE B 805     515.307 477.331 514.663  1.00  0.00           C
ATOM    770  O   ILE B 805     514.420 477.378 515.513  1.00  0.00           O
ATOM    771  N   LEU B 806     515.375 476.318 513.771  1.00  0.00           N
ATOM    772  CA  LEU B 806     514.476 475.187 513.816  1.00  0.00           C
ATOM    773  CB  LEU B 806     514.511 474.294 512.559  1.00  0.00           C
ATOM    774  CG  LEU B 806     513.819 474.881 511.315  1.00  0.00           C
ATOM    775  CD1 LEU B 806     512.290 474.815 511.428  1.00  0.00           C
ATOM    776  CD2 LEU B 806     514.301 476.305 511.038  1.00  0.00           C
ATOM    777  C   LEU B 806     514.843 474.294 514.964  1.00  0.00           C
ATOM    778  O   LEU B 806     515.943 474.363 515.506  1.00  0.00           O
ATOM    779  N   PRO B 807     513.907 473.456 515.346  1.00  0.00           N
ATOM    780  CD  PRO B 807     512.505 473.823 515.228  1.00  0.00           C
ATOM    781  CA  PRO B 807     514.129 472.546 516.439  1.00  0.00           C
ATOM    782  CB  PRO B 807     512.755 471.988 516.802  1.00  0.00           C
ATOM    783  CG  PRO B 807     511.790 473.114 516.390  1.00  0.00           C
ATOM    784  C   PRO B 807     515.149 471.493 516.135  1.00  0.00           C
ATOM    785  O   PRO B 807     515.299 471.110 514.976  1.00  0.00           O
ATOM    786  N   ASP B 808     515.866 471.031 517.179  1.00  0.00           N
ATOM    787  CA  ASP B 808     516.882 470.020 517.088  1.00  0.00           C
ATOM    788  CB  ASP B 808     518.034 470.295 518.075  1.00  0.00           C
ATOM    789  CG  ASP B 808     519.176 469.312 517.869  1.00  0.00           C
ATOM    790  OD1 ASP B 808     518.972 468.294 517.156  1.00  0.00           O
ATOM    791  OD2 ASP B 808     520.272 469.570 518.434  1.00  0.00           O
ATOM    792  C   ASP B 808     516.230 468.720 517.469  1.00  0.00           C
ATOM    793  O   ASP B 808     515.680 468.597 518.561  1.00  0.00           O
ATOM    794  N   PRO B 809     516.234 467.761 516.576  1.00  0.00           N
ATOM    795  CD  PRO B 809     516.146 468.092 515.162  1.00  0.00           C
ATOM    796  CA  PRO B 809     515.621 466.486 516.865  1.00  0.00           C
ATOM    797  CB  PRO B 809     515.452 465.793 515.514  1.00  0.00           C
ATOM    798  CG  PRO B 809     515.330 466.959 514.519  1.00  0.00           C
ATOM    799  C   PRO B 809     516.354 465.645 517.869  1.00  0.00           C
ATOM    800  O   PRO B 809     515.751 464.723 518.416  1.00  0.00           O
ATOM    801  N   SER B 810     517.654 465.911 518.093  1.00  0.00           N
ATOM    802  CA  SER B 810     518.481 465.113 518.958  1.00  0.00           C
ATOM    803  CB  SER B 810     519.982 465.332 518.700  1.00  0.00           C
ATOM    804  OG  SER B 810     520.337 466.678 518.977  1.00  0.00           O
ATOM    805  C   SER B 810     518.229 465.373 520.418  1.00  0.00           C
ATOM    806  O   SER B 810     518.713 464.620 521.259  1.00  0.00           O
ATOM    807  N   LYS B 811     517.479 466.431 520.781  1.00  0.00           N
ATOM    808  CA  LYS B 811     517.368 466.779 522.175  1.00  0.00           C
ATOM    809  CB  LYS B 811     517.322 468.299 522.382  1.00  0.00           C
ATOM    810  CG  LYS B 811     518.560 468.993 521.814  1.00  0.00           C
ATOM    811  CD  LYS B 811     518.408 470.504 521.669  1.00  0.00           C
ATOM    812  CE  LYS B 811     519.559 471.150 520.897  1.00  0.00           C
ATOM    813  NZ  LYS B 811     520.831 470.949 521.623  1.00  0.00           N
ATOM    814  C   LYS B 811     516.131 466.190 522.797  1.00  0.00           C
ATOM    815  O   LYS B 811     515.148 465.880 522.126  1.00  0.00           O
ATOM    816  N   PRO B 812     516.202 466.008 524.098  1.00  0.00           N
ATOM    817  CD  PRO B 812     517.240 466.625 524.908  1.00  0.00           C
ATOM    818  CA  PRO B 812     515.123 465.483 524.899  1.00  0.00           C
ATOM    819  CB  PRO B 812     515.648 465.477 526.333  1.00  0.00           C
ATOM    820  CG  PRO B 812     516.676 466.624 526.340  1.00  0.00           C
ATOM    821  C   PRO B 812     513.911 466.354 524.755  1.00  0.00           C
ATOM    822  O   PRO B 812     512.798 465.843 524.886  1.00  0.00           O
ATOM    823  N   SER B 813     514.107 467.672 524.549  1.00  0.00           N
ATOM    824  CA  SER B 813     513.020 468.574 524.298  1.00  0.00           C
ATOM    825  CB  SER B 813     512.902 469.712 525.326  1.00  0.00           C
ATOM    826  OG  SER B 813     511.803 470.552 525.004  1.00  0.00           O
ATOM    827  C   SER B 813     513.350 469.192 522.976  1.00  0.00           C
ATOM    828  O   SER B 813     514.467 469.666 522.777  1.00  0.00           O
ATOM    829  N   LYS B 814     512.382 469.227 522.036  1.00  0.00           N
ATOM    830  CA  LYS B 814     512.715 469.675 520.713  1.00  0.00           C
ATOM    831  CB  LYS B 814     511.697 469.264 519.633  1.00  0.00           C
ATOM    832  CG  LYS B 814     511.755 467.792 519.220  1.00  0.00           C
ATOM    833  CD  LYS B 814     510.569 467.373 518.346  1.00  0.00           C
ATOM    834  CE  LYS B 814     510.769 466.041 517.619  1.00  0.00           C
ATOM    835  NZ  LYS B 814     510.557 464.910 518.548  1.00  0.00           N
ATOM    836  C   LYS B 814     512.796 471.165 520.649  1.00  0.00           C
ATOM    837  O   LYS B 814     511.951 471.827 520.047  1.00  0.00           O
ATOM    838  N   ARGTB 815     513.858 471.713 521.256  1.00  0.00           N
ATOM    839  CA  ARGTB 815     514.225 473.089 521.178  1.00  0.00           C
ATOM    840  CB  ARGTB 815     514.246 473.811 522.534  1.00  0.00           C
ATOM    841  CG  ARGTB 815     512.887 473.853 523.227  1.00  0.00           C
ATOM    842  CD  ARGTB 815     512.837 474.796 524.430  1.00  0.00           C
ATOM    843  NE  ARGTB 815     513.785 474.292 525.463  1.00  0.00           N
ATOM    844  CZ  ARGTB 815     515.071 474.743 525.495  1.00  0.00           C
ATOM    845  NH1 ARGTB 815     515.522 475.584 524.518  1.00  0.00           N
ATOM    846  NH2 ARGTB 815     515.887 474.380 526.526  1.00  0.00           N
ATOM    847  C   ARGTB 815     515.691 472.841 520.824  1.00  0.00           C
ATOM    848  O   ARGTB 815     515.926 472.356 519.685  1.00  0.00           O
ATOM    849  OXT ARGTB 815     516.600 473.070 521.652  1.00  0.00           O
TER
ATOM    850  N   SER B 816     515.173 475.260 519.418  1.00  0.00           N
ATOM    851  CA  SER B 816     516.372 475.188 518.569  1.00  0.00           C
ATOM    852  CB  SER B 816     516.307 476.289 517.502  1.00  0.00           C
ATOM    853  OG  SER B 816     516.349 477.563 518.128  1.00  0.00           O
ATOM    854  C   SER B 816     517.639 475.370 519.336  1.00  0.00           C
ATOM    855  O   SER B 816     517.658 475.336 520.566  1.00  0.00           O
ATOM    856  N   PHE B 817     518.747 475.545 518.592  1.00  0.00           N
ATOM    857  CA  PHE B 817     520.027 475.757 519.190  1.00  0.00           C
ATOM    858  CB  PHE B 817     521.158 475.854 518.157  1.00  0.00           C
ATOM    859  CG  PHE B 817     522.439 475.809 518.912  1.00  0.00           C
ATOM    860  CD1 PHE B 817     522.979 474.598 519.275  1.00  0.00           C
ATOM    861  CE1 PHE B 817     524.161 474.539 519.972  1.00  0.00           C
ATOM    862  CZ  PHE B 817     524.814 475.698 520.314  1.00  0.00           C
ATOM    863  CD2 PHE B 817     523.098 476.965 519.259  1.00  0.00           C
ATOM    864  CE2 PHE B 817     524.282 476.913 519.956  1.00  0.00           C
ATOM    865  C   PHE B 817     519.960 477.060 519.919  1.00  0.00           C
ATOM    866  O   PHE B 817     520.391 477.152 521.066  1.00  0.00           O
ATOM    867  N   ILE B 818     519.383 478.093 519.272  1.00  0.00           N
ATOM    868  CA  ILE B 818     519.289 479.409 519.838  1.00  0.00           C
ATOM    869  CB  ILE B 818     518.740 480.426 518.882  1.00  0.00           C
ATOM    870  CG2 ILE B 818     518.481 481.732 519.654  1.00  0.00           C
ATOM    871  CG1 ILE B 818     519.723 480.591 517.709  1.00  0.00           C
ATOM    872  CD1 ILE B 818     519.173 481.407 516.541  1.00  0.00           C
ATOM    873  C   ILE B 818     518.445 479.374 521.079  1.00  0.00           C
ATOM    874  O   ILE B 818     518.766 480.038 522.063  1.00  0.00           O
ATOM    875  N   GLU B 819     517.340 478.606 521.075  1.00  0.00           N
ATOM    876  CA  GLU B 819     516.489 478.527 522.229  1.00  0.00           C
ATOM    877  CB  GLU B 819     515.203 477.702 521.982  1.00  0.00           C
ATOM    878  CG  GLU B 819     514.231 478.418 521.030  1.00  0.00           C
ATOM    879  CD  GLU B 819     512.928 477.632 520.868  1.00  0.00           C
ATOM    880  OE1 GLU B 819     512.973 476.471 520.384  1.00  0.00           O
ATOM    881  OE2 GLU B 819     511.855 478.194 521.214  1.00  0.00           O
ATOM    882  C   GLU B 819     517.277 477.939 523.367  1.00  0.00           C
ATOM    883  O   GLU B 819     517.145 478.372 524.510  1.00  0.00           O
ATOM    884  N   ASP B 820     518.143 476.945 523.087  1.00  0.00           N
ATOM    885  CA  ASP B 820     518.944 476.353 524.122  1.00  0.00           C
ATOM    886  CB  ASP B 820     519.787 475.159 523.647  1.00  0.00           C
ATOM    887  CG  ASP B 820     518.842 473.975 523.479  1.00  0.00           C
ATOM    888  OD1 ASP B 820     517.644 474.115 523.848  1.00  0.00           O
ATOM    889  OD2 ASP B 820     519.307 472.911 522.989  1.00  0.00           O
ATOM    890  C   ASP B 820     519.860 477.401 524.692  1.00  0.00           C
ATOM    891  O   ASP B 820     520.148 477.379 525.888  1.00  0.00           O
ATOM    892  N   LEU B 821     520.356 478.344 523.860  1.00  0.00           N
ATOM    893  CA  LEU B 821     521.209 479.382 524.378  1.00  0.00           C
ATOM    894  CB  LEU B 821     521.683 480.447 523.359  1.00  0.00           C
ATOM    895  CG  LEU B 821     522.777 480.062 522.340  1.00  0.00           C
ATOM    896  CD1 LEU B 821     524.058 479.591 523.034  1.00  0.00           C
ATOM    897  CD2 LEU B 821     522.279 479.111 521.255  1.00  0.00           C
ATOM    898  C   LEU B 821     520.434 480.186 525.382  1.00  0.00           C
ATOM    899  O   LEU B 821     520.951 480.523 526.446  1.00  0.00           O
ATOM    900  N   LEU B 822     519.166 480.514 525.057  1.00  0.00           N
ATOM    901  CA  LEU B 822     518.329 481.371 525.859  1.00  0.00           C
ATOM    902  CB  LEU B 822     516.966 481.648 525.202  1.00  0.00           C
ATOM    903  CG  LEU B 822     517.066 482.451 523.891  1.00  0.00           C
ATOM    904  CD1 LEU B 822     515.678 482.697 523.277  1.00  0.00           C
ATOM    905  CD2 LEU B 822     517.866 483.751 524.096  1.00  0.00           C
ATOM    906  C   LEU B 822     518.054 480.770 527.208  1.00  0.00           C
ATOM    907  O   LEU B 822     518.105 481.469 528.219  1.00  0.00           O
ATOM    908  N   PHE B 823     517.750 479.460 527.266  1.00  0.00           N
ATOM    909  CA  PHE B 823     517.441 478.801 528.503  1.00  0.00           C
ATOM    910  CB  PHE B 823     516.949 477.352 528.326  1.00  0.00           C
ATOM    911  CG  PHE B 823     515.500 477.426 527.987  1.00  0.00           C
ATOM    912  CD1 PHE B 823     515.075 477.772 526.726  1.00  0.00           C
ATOM    913  CE1 PHE B 823     513.732 477.836 526.436  1.00  0.00           C
ATOM    914  CZ  PHE B 823     512.801 477.551 527.406  1.00  0.00           C
ATOM    915  CD2 PHE B 823     514.561 477.140 528.952  1.00  0.00           C
ATOM    916  CE2 PHE B 823     513.218 477.202 528.668  1.00  0.00           C
ATOM    917  C   PHE B 823     518.633 478.795 529.412  1.00  0.00           C
ATOM    918  O   PHE B 823     518.488 478.876 530.630  1.00  0.00           O
ATOM    919  N   ASN B 824     519.846 478.642 528.860  1.00  0.00           N
ATOM    920  CA  ASN B 824     521.022 478.605 529.683  1.00  0.00           C
ATOM    921  CB  ASN B 824     522.272 478.001 529.013  1.00  0.00           C
ATOM    922  CG  ASN B 824     522.648 478.802 527.784  1.00  0.00           C
ATOM    923  OD1 ASN B 824     522.341 478.400 526.665  1.00  0.00           O
ATOM    924  ND2 ASN B 824     523.330 479.961 527.987  1.00  0.00           N
ATOM    925  C   ASN B 824     521.368 479.953 530.259  1.00  0.00           C
ATOM    926  O   ASN B 824     522.153 480.032 531.199  1.00  0.00           O
ATOM    927  N   LYS B 825     520.936 481.060 529.632  1.00  0.00           N
ATOM    928  CA  LYS B 825     521.261 482.370 530.135  1.00  0.00           C
ATOM    929  CB  LYS B 825     521.254 483.445 529.046  1.00  0.00           C
ATOM    930  CG  LYS B 825     521.971 484.703 529.520  1.00  0.00           C
ATOM    931  CD  LYS B 825     523.429 484.431 529.893  1.00  0.00           C
ATOM    932  CE  LYS B 825     524.214 483.689 528.810  1.00  0.00           C
ATOM    933  NZ  LYS B 825     525.588 483.412 529.284  1.00  0.00           N
ATOM    934  C   LYS B 825     520.413 482.862 531.279  1.00  0.00           C
ATOM    935  O   LYS B 825     520.911 483.581 532.145  1.00  0.00           O
ATOM    936  N   VAL B 826     519.101 482.545 531.302  1.00  0.00           N
ATOM    937  CA  VAL B 826     518.268 483.084 532.341  1.00  0.00           C
ATOM    938  CB  VAL B 826     516.843 483.291 531.914  1.00  0.00           C
ATOM    939  CG1 VAL B 826     516.023 483.758 533.128  1.00  0.00           C
ATOM    940  CG2 VAL B 826     516.829 484.283 530.739  1.00  0.00           C
ATOM    941  C   VAL B 826     518.274 482.118 533.472  1.00  0.00           C
ATOM    942  O   VAL B 826     517.958 480.940 533.310  1.00  0.00           O
ATOM    943  N   THR B 827     518.630 482.612 534.670  1.00  0.00           N
ATOM    944  CA  THR B 827     518.726 481.725 535.779  1.00  0.00           C
ATOM    945  CB  THR B 827     520.014 481.852 536.533  1.00  0.00           C
ATOM    946  OG1 THR B 827     520.128 483.153 537.091  1.00  0.00           O
ATOM    947  CG2 THR B 827     521.175 481.590 535.560  1.00  0.00           C
ATOM    948  C   THR B 827     517.660 482.095 536.707  1.00  0.00           C
ATOM    949  O   THR B 827     517.274 483.253 536.799  1.00  0.00           O
ATOM    950  N   LEU B 828     517.077 481.107 537.373  1.00  0.00           N
ATOM    951  CA  LEU B 828     516.190 481.605 538.349  1.00  0.00           C
ATOM    952  CB  LEU B 828     514.928 482.230 537.737  1.00  0.00           C
ATOM    953  CG  LEU B 828     513.976 482.772 538.809  1.00  0.00           C
ATOM    954  CD1 LEU B 828     514.582 483.975 539.532  1.00  0.00           C
ATOM    955  CD2 LEU B 828     512.588 483.014 538.228  1.00  0.00           C
ATOM    956  C   LEU B 828     515.663 480.462 539.016  1.00  0.00           C
ATOM    957  O   LEU B 828     516.168 479.933 539.998  1.00  0.00           O
ATOM    958  N   ALA B 829     514.552 480.062 538.448  1.00  0.00           N
ATOM    959  CA  ALA B 829     513.958 479.129 539.242  1.00  0.00           C
ATOM    960  CB  ALA B 829     512.457 478.897 539.106  1.00  0.00           C
ATOM    961  C   ALA B 829     514.639 477.905 539.019  1.00  0.00           C
ATOM    962  O   ALA B 829     515.378 477.814 538.044  1.00  0.00           O
ATOM    963  N   ASP B 830     514.508 476.964 539.933  1.00  0.00           N
ATOM    964  CA  ASP B 830     515.126 475.854 539.360  1.00  0.00           C
[truncated: 732,546 more chars]
