# Supplementary material for: Sterically confined rearrangements of SARS-CoV-2 Spike protein control cell invasion
Source: eLife. 2021 Aug 31;10:e70362. doi: 10.7554/eLife.70362 (PMC8456623; doi:10.7554/eLife.70362)
Supplement: Supplementary file 2. [file elife-70362-supp2.pdb]

REMARK This is a structural model of the postfusion SARS-CoV-2 spike protein 
REMARK with glycans bound.  This is based on a cryo-EM structure, though missing
REMARK regions were reconstituted through structural modeling strategies.
REMARK For details on the construction of the structural model, see:
REMARK Authors: Dodero-Rojas, Onuchic and Whitford
REMARK Title: Sterically-Confined Rearrangements of SARS-CoV-2 Spike Protein Control Cell Invasion
REMARK Year: 2021
REMARK For questions, contact Paul Whitford at whitford@northeastern.edu
ATOM      1  N   ALA A 706     522.684 487.154 407.406  1.00  0.00           N
ATOM      2  CA  ALA A 706     521.637 486.328 406.755  1.00  0.00           C
ATOM      3  CB  ALA A 706     520.243 486.885 407.094  1.00  0.00           C
ATOM      4  C   ALA A 706     521.834 486.388 405.274  1.00  0.00           C
ATOM      5  O   ALA A 706     522.815 485.865 404.751  1.00  0.00           O
ATOM      6  N   TYR A 707     520.872 487.018 404.570  1.00  0.00           N
ATOM      7  CA  TYR A 707     520.942 487.314 403.164  1.00  0.00           C
ATOM      8  CB  TYR A 707     522.267 488.056 402.843  1.00  0.00           C
ATOM      9  CG  TYR A 707     522.327 488.688 401.483  1.00  0.00           C
ATOM     10  CD1 TYR A 707     521.734 489.912 401.264  1.00  0.00           C
ATOM     11  CE1 TYR A 707     521.789 490.521 400.030  1.00  0.00           C
ATOM     12  CZ  TYR A 707     522.445 489.913 398.987  1.00  0.00           C
ATOM     13  OH  TYR A 707     522.505 490.537 397.722  1.00  0.00           O
ATOM     14  CD2 TYR A 707     522.980 488.088 400.428  1.00  0.00           C
ATOM     15  CE2 TYR A 707     523.040 488.693 399.191  1.00  0.00           C
ATOM     16  C   TYR A 707     520.824 486.075 402.322  1.00  0.00           C
ATOM     17  O   TYR A 707     520.895 486.164 401.098  1.00  0.00           O
ATOM     18  N   SER A 708     520.550 484.898 402.922  1.00  0.00           N
ATOM     19  CA  SER A 708     520.531 483.705 402.115  1.00  0.00           C
ATOM     20  CB  SER A 708     520.983 482.447 402.868  1.00  0.00           C
ATOM     21  OG  SER A 708     520.973 481.335 401.987  1.00  0.00           O
ATOM     22  C   SER A 708     519.164 483.431 401.569  1.00  0.00           C
ATOM     23  O   SER A 708     518.155 483.907 402.090  1.00  0.00           O
ATOM     24  N   ASN A 709     519.077 482.736 400.395  1.00  0.00           N
ATOM     25  CA  ASN A 709     517.815 482.250 399.886  1.00  0.00           C
ATOM     26  CB  ASN A 709     517.800 481.747 398.401  1.00  0.00           C
ATOM     27  CG  ASN A 709     518.350 480.327 398.130  1.00  0.00           C
ATOM     28  OD1 ASN A 709     519.470 480.151 397.650  1.00  0.00           O
ATOM     29  ND2 ASN A 709     517.499 479.312 398.428  1.00  0.00           N
ATOM     30  C   ASN A 709     517.304 481.225 400.859  1.00  0.00           C
ATOM     31  O   ASN A 709     518.078 480.441 401.407  1.00  0.00           O
ATOM     32  N   ASN A 710     515.989 481.229 401.105  1.00  0.00           N
ATOM     33  CA  ASN A 710     515.416 480.275 401.996  1.00  0.00           C
ATOM     34  CB  ASN A 710     515.286 480.812 403.439  1.00  0.00           C
ATOM     35  CG  ASN A 710     514.452 482.094 403.476  1.00  0.00           C
ATOM     36  OD1 ASN A 710     514.267 482.775 402.469  1.00  0.00           O
ATOM     37  ND2 ASN A 710     513.951 482.448 404.689  1.00  0.00           N
ATOM     38  C   ASN A 710     514.074 479.965 401.441  1.00  0.00           C
ATOM     39  O   ASN A 710     513.812 480.233 400.272  1.00  0.00           O
ATOM     40  N   SER A 711     513.191 479.329 402.223  1.00  0.00           N
ATOM     41  CA  SER A 711     511.909 479.098 401.635  1.00  0.00           C
ATOM     42  CB  SER A 711     511.647 477.631 401.258  1.00  0.00           C
ATOM     43  OG  SER A 711     511.719 476.803 402.407  1.00  0.00           O
ATOM     44  C   SER A 711     510.864 479.580 402.584  1.00  0.00           C
ATOM     45  O   SER A 711     510.987 479.442 403.801  1.00  0.00           O
ATOM     46  N   ILE A 712     509.812 480.203 402.021  1.00  0.00           N
ATOM     47  CA  ILE A 712     508.723 480.725 402.790  1.00  0.00           C
ATOM     48  CB  ILE A 712     508.604 482.225 402.689  1.00  0.00           C
ATOM     49  CG2 ILE A 712     507.262 482.651 403.303  1.00  0.00           C
ATOM     50  CG1 ILE A 712     509.827 482.917 403.320  1.00  0.00           C
ATOM     51  CD1 ILE A 712     509.901 484.416 403.030  1.00  0.00           C
ATOM     52  C   ILE A 712     507.478 480.142 402.211  1.00  0.00           C
ATOM     53  O   ILE A 712     507.384 479.954 400.999  1.00  0.00           O
ATOM     54  N   ALA A 713     506.496 479.782 403.063  1.00  0.00           N
ATOM     55  CA  ALA A 713     505.268 479.334 402.478  1.00  0.00           C
ATOM     56  CB  ALA A 713     504.241 478.780 403.473  1.00  0.00           C
ATOM     57  C   ALA A 713     504.681 480.557 401.864  1.00  0.00           C
ATOM     58  O   ALA A 713     504.622 481.616 402.485  1.00  0.00           O
ATOM     59  N   ILE A 714     504.203 480.428 400.620  1.00  0.00           N
ATOM     60  CA  ILE A 714     503.680 481.550 399.903  1.00  0.00           C
ATOM     61  CB  ILE A 714     504.470 481.802 398.664  1.00  0.00           C
ATOM     62  CG2 ILE A 714     503.680 482.781 397.797  1.00  0.00           C
ATOM     63  CG1 ILE A 714     505.884 482.272 399.069  1.00  0.00           C
ATOM     64  CD1 ILE A 714     506.931 482.190 397.958  1.00  0.00           C
ATOM     65  C   ILE A 714     502.274 481.179 399.594  1.00  0.00           C
ATOM     66  O   ILE A 714     501.994 480.008 399.769  1.00  0.00           O
ATOM     67  N   PRO A 715     501.350 482.082 399.332  1.00  0.00           N
ATOM     68  CD  PRO A 715     501.353 483.238 400.216  1.00  0.00           C
ATOM     69  CA  PRO A 715     499.983 481.671 398.999  1.00  0.00           C
ATOM     70  CB  PRO A 715     499.074 482.753 399.583  1.00  0.00           C
ATOM     71  CG  PRO A 715     499.909 483.396 400.702  1.00  0.00           C
ATOM     72  C   PRO A 715     499.667 481.429 397.535  1.00  0.00           C
ATOM     73  O   PRO A 715     500.070 482.250 396.712  1.00  0.00           O
ATOM     74  N   THR A 716     499.037 480.283 397.168  1.00  0.00           N
ATOM     75  CA  THR A 716     498.595 480.030 395.820  1.00  0.00           C
ATOM     76  CB  THR A 716     498.859 478.614 395.365  1.00  0.00           C
ATOM     77  OG1 THR A 716     498.893 478.580 393.951  1.00  0.00           O
ATOM     78  CG2 THR A 716     497.802 477.624 395.890  1.00  0.00           C
ATOM     79  C   THR A 716     497.145 480.373 395.582  1.00  0.00           C
ATOM     80  O   THR A 716     496.807 481.095 394.646  1.00  0.00           O
ATOM     81  N   ASN A 717     496.237 480.031 396.510  1.00  0.00           N
ATOM     82  CA  ASN A 717     494.820 480.093 396.293  1.00  0.00           C
ATOM     83  CB  ASN A 717     494.133 478.733 395.981  1.00  0.00           C
ATOM     84  CG  ASN A 717     494.399 478.331 394.526  1.00  0.00           C
ATOM     85  OD1 ASN A 717     495.035 477.318 394.234  1.00  0.00           O
ATOM     86  ND2 ASN A 717     493.862 479.156 393.599  1.00  0.00           N
ATOM     87  C   ASN A 717     494.354 480.524 397.616  1.00  0.00           C
ATOM     88  O   ASN A 717     495.084 480.430 398.603  1.00  0.00           O
ATOM     89  N   PHE A 718     493.119 481.049 397.657  1.00  0.00           N
ATOM     90  CA  PHE A 718     492.643 481.599 398.893  1.00  0.00           C
ATOM     91  CB  PHE A 718     492.661 483.139 398.904  1.00  0.00           C
ATOM     92  CG  PHE A 718     494.079 483.620 398.838  1.00  0.00           C
ATOM     93  CD1 PHE A 718     494.817 483.798 399.987  1.00  0.00           C
ATOM     94  CE1 PHE A 718     496.117 484.246 399.927  1.00  0.00           C
ATOM     95  CZ  PHE A 718     496.698 484.525 398.713  1.00  0.00           C
ATOM     96  CD2 PHE A 718     494.672 483.903 397.626  1.00  0.00           C
ATOM     97  CE2 PHE A 718     495.972 484.352 397.559  1.00  0.00           C
ATOM     98  C   PHE A 718     491.235 481.159 399.160  1.00  0.00           C
ATOM     99  O   PHE A 718     490.642 480.419 398.378  1.00  0.00           O
ATOM    100  N   THR A 719     490.698 481.560 400.335  1.00  0.00           N
ATOM    101  CA  THR A 719     489.335 481.281 400.712  1.00  0.00           C
ATOM    102  CB  THR A 719     489.200 480.141 401.684  1.00  0.00           C
ATOM    103  OG1 THR A 719     487.832 479.795 401.851  1.00  0.00           O
ATOM    104  CG2 THR A 719     489.808 480.568 403.033  1.00  0.00           C
ATOM    105  C   THR A 719     488.817 482.499 401.422  1.00  0.00           C
ATOM    106  O   THR A 719     489.595 483.294 401.943  1.00  0.00           O
ATOM    107  N   ILE A 720     487.480 482.684 401.467  1.00  0.00           N
ATOM    108  CA  ILE A 720     486.920 483.830 402.134  1.00  0.00           C
ATOM    109  CB  ILE A 720     485.516 484.177 401.751  1.00  0.00           C
ATOM    110  CG2 ILE A 720     485.204 485.524 402.422  1.00  0.00           C
ATOM    111  CG1 ILE A 720     485.348 484.264 400.233  1.00  0.00           C
ATOM    112  CD1 ILE A 720     483.880 484.245 399.816  1.00  0.00           C
ATOM    113  C   ILE A 720     486.869 483.519 403.598  1.00  0.00           C
ATOM    114  O   ILE A 720     486.604 482.383 403.992  1.00  0.00           O
ATOM    115  N   SER A 721     487.167 484.517 404.456  1.00  0.00           N
ATOM    116  CA  SER A 721     487.096 484.247 405.862  1.00  0.00           C
ATOM    117  CB  SER A 721     488.461 483.910 406.481  1.00  0.00           C
ATOM    118  OG  SER A 721     489.366 484.984 406.279  1.00  0.00           O
ATOM    119  C   SER A 721     486.528 485.430 406.583  1.00  0.00           C
ATOM    120  O   SER A 721     486.719 486.578 406.186  1.00  0.00           O
ATOM    121  N   VAL A 722     485.784 485.139 407.672  1.00  0.00           N
ATOM    122  CA  VAL A 722     485.191 486.108 408.555  1.00  0.00           C
ATOM    123  CB  VAL A 722     483.769 485.776 408.881  1.00  0.00           C
ATOM    124  CG1 VAL A 722     483.305 486.653 410.046  1.00  0.00           C
ATOM    125  CG2 VAL A 722     482.931 485.957 407.606  1.00  0.00           C
ATOM    126  C   VAL A 722     485.958 485.987 409.827  1.00  0.00           C
ATOM    127  O   VAL A 722     486.108 484.902 410.378  1.00  0.00           O
ATOM    128  N   THR A 723     486.546 487.095 410.283  1.00  0.00           N
ATOM    129  CA  THR A 723     487.388 487.036 411.432  1.00  0.00           C
ATOM    130  CB  THR A 723     488.467 488.080 411.407  1.00  0.00           C
ATOM    131  OG1 THR A 723     489.245 487.965 410.224  1.00  0.00           O
ATOM    132  CG2 THR A 723     489.362 487.871 412.644  1.00  0.00           C
ATOM    133  C   THR A 723     486.747 487.167 412.767  1.00  0.00           C
ATOM    134  O   THR A 723     487.220 486.540 413.716  1.00  0.00           O
ATOM    135  N   THR A 724     485.622 487.878 412.968  1.00  0.00           N
ATOM    136  CA  THR A 724     486.134 488.325 414.198  1.00  0.00           C
ATOM    137  CB  THR A 724     487.075 489.458 413.752  1.00  0.00           C
ATOM    138  OG1 THR A 724     488.114 489.821 414.654  1.00  0.00           O
ATOM    139  CG2 THR A 724     486.218 490.656 413.336  1.00  0.00           C
ATOM    140  C   THR A 724     485.332 488.638 415.365  1.00  0.00           C
ATOM    141  O   THR A 724     484.269 488.139 415.716  1.00  0.00           O
ATOM    142  N   GLU A 725     486.056 489.362 416.180  1.00  0.00           N
ATOM    143  CA  GLU A 725     485.400 489.813 417.309  1.00  0.00           C
ATOM    144  CB  GLU A 725     485.401 489.035 418.615  1.00  0.00           C
ATOM    145  CG  GLU A 725     484.379 487.914 418.725  1.00  0.00           C
ATOM    146  CD  GLU A 725     484.679 487.367 420.101  1.00  0.00           C
ATOM    147  OE1 GLU A 725     484.699 488.204 421.043  1.00  0.00           O
ATOM    148  OE2 GLU A 725     484.933 486.141 420.232  1.00  0.00           O
ATOM    149  C   GLU A 725     485.917 491.089 417.676  1.00  0.00           C
ATOM    150  O   GLU A 725     485.890 491.960 416.815  1.00  0.00           O
ATOM    151  N   ILE A 726     486.185 491.238 419.001  1.00  0.00           N
ATOM    152  CA  ILE A 726     486.941 492.367 419.435  1.00  0.00           C
ATOM    153  CB  ILE A 726     487.395 493.416 418.387  1.00  0.00           C
ATOM    154  CG2 ILE A 726     487.188 494.939 418.558  1.00  0.00           C
ATOM    155  CG1 ILE A 726     488.787 492.952 417.958  1.00  0.00           C
ATOM    156  CD1 ILE A 726     488.822 491.510 417.453  1.00  0.00           C
ATOM    157  C   ILE A 726     487.130 492.649 420.861  1.00  0.00           C
ATOM    158  O   ILE A 726     487.233 491.757 421.703  1.00  0.00           O
ATOM    159  N   LEU A 727     487.334 493.946 421.092  1.00  0.00           N
ATOM    160  CA  LEU A 727     487.901 494.414 422.289  1.00  0.00           C
ATOM    161  CB  LEU A 727     489.279 495.080 422.110  1.00  0.00           C
ATOM    162  CG  LEU A 727     490.123 494.590 420.911  1.00  0.00           C
ATOM    163  CD1 LEU A 727     490.035 493.073 420.679  1.00  0.00           C
ATOM    164  CD2 LEU A 727     489.874 495.449 419.665  1.00  0.00           C
ATOM    165  C   LEU A 727     487.053 495.478 422.927  1.00  0.00           C
ATOM    166  O   LEU A 727     486.279 496.190 422.290  1.00  0.00           O
ATOM    167  N   PRO A 728     487.211 495.553 424.223  1.00  0.00           N
ATOM    168  CD  PRO A 728     487.768 494.457 424.992  1.00  0.00           C
ATOM    169  CA  PRO A 728     486.546 496.523 425.062  1.00  0.00           C
ATOM    170  CB  PRO A 728     486.610 495.972 426.482  1.00  0.00           C
ATOM    171  CG  PRO A 728     487.781 494.975 426.441  1.00  0.00           C
ATOM    172  C   PRO A 728     487.131 497.906 424.988  1.00  0.00           C
ATOM    173  O   PRO A 728     488.353 498.027 424.908  1.00  0.00           O
ATOM    174  N   VAL A 729     486.262 498.938 424.898  1.00  0.00           N
ATOM    175  CA  VAL A 729     486.586 500.342 424.940  1.00  0.00           C
ATOM    176  CB  VAL A 729     485.672 501.139 424.073  1.00  0.00           C
ATOM    177  CG1 VAL A 729     486.079 502.608 424.193  1.00  0.00           C
ATOM    178  CG2 VAL A 729     485.741 500.586 422.648  1.00  0.00           C
ATOM    179  C   VAL A 729     486.509 500.978 426.308  1.00  0.00           C
ATOM    180  O   VAL A 729     487.328 501.829 426.654  1.00  0.00           O
ATOM    181  N   SER A 730     485.492 500.599 427.112  1.00  0.00           N
ATOM    182  CA  SER A 730     485.177 501.329 428.307  1.00  0.00           C
ATOM    183  CB  SER A 730     483.827 502.062 428.191  1.00  0.00           C
ATOM    184  OG  SER A 730     482.790 501.137 427.892  1.00  0.00           O
ATOM    185  C   SER A 730     485.078 500.400 429.470  1.00  0.00           C
ATOM    186  O   SER A 730     485.117 499.182 429.312  1.00  0.00           O
ATOM    187  N   MET A 731     484.968 500.967 430.693  1.00  0.00           N
ATOM    188  CA  MET A 731     484.894 500.097 431.828  1.00  0.00           C
ATOM    189  CB  MET A 731     486.110 500.170 432.771  1.00  0.00           C
ATOM    190  CG  MET A 731     487.445 499.929 432.064  1.00  0.00           C
ATOM    191  SD  MET A 731     488.789 499.312 433.122  1.00  0.00           S
ATOM    192  CE  MET A 731     488.232 500.102 434.655  1.00  0.00           C
ATOM    193  C   MET A 731     483.694 500.490 432.621  1.00  0.00           C
ATOM    194  O   MET A 731     483.137 501.572 432.448  1.00  0.00           O
ATOM    195  N   THR A 732     483.241 499.584 433.501  1.00  0.00           N
ATOM    196  CA  THR A 732     482.109 499.864 434.326  1.00  0.00           C
ATOM    197  CB  THR A 732     481.433 498.622 434.818  1.00  0.00           C
ATOM    198  OG1 THR A 732     480.267 498.957 435.552  1.00  0.00           O
ATOM    199  CG2 THR A 732     482.420 497.842 435.699  1.00  0.00           C
ATOM    200  C   THR A 732     482.606 500.617 435.509  1.00  0.00           C
ATOM    201  O   THR A 732     483.812 500.726 435.725  1.00  0.00           O
ATOM    202  N   LYS A 733     481.679 501.190 436.301  1.00  0.00           N
ATOM    203  CA  LYS A 733     482.129 501.891 437.461  1.00  0.00           C
ATOM    204  CB  LYS A 733     481.099 502.846 438.076  1.00  0.00           C
ATOM    205  CG  LYS A 733     480.887 504.129 437.278  1.00  0.00           C
ATOM    206  CD  LYS A 733     479.665 504.918 437.747  1.00  0.00           C
ATOM    207  CE  LYS A 733     478.350 504.393 437.169  1.00  0.00           C
ATOM    208  NZ  LYS A 733     477.205 505.083 437.802  1.00  0.00           N
ATOM    209  C   LYS A 733     482.424 500.867 438.499  1.00  0.00           C
ATOM    210  O   LYS A 733     481.538 500.358 439.183  1.00  0.00           O
ATOM    211  N   THR A 734     483.718 500.569 438.656  1.00  0.00           N
ATOM    212  CA  THR A 734     484.125 499.579 439.595  1.00  0.00           C
ATOM    213  CB  THR A 734     485.386 498.930 439.108  1.00  0.00           C
ATOM    214  OG1 THR A 734     485.948 498.076 440.089  1.00  0.00           O
ATOM    215  CG2 THR A 734     486.361 500.032 438.671  1.00  0.00           C
ATOM    216  C   THR A 734     484.334 500.264 440.902  1.00  0.00           C
ATOM    217  O   THR A 734     485.460 500.433 441.367  1.00  0.00           O
ATOM    218  N   SER A 735     483.217 500.659 441.548  1.00  0.00           N
ATOM    219  CA  SER A 735     483.354 501.278 442.827  1.00  0.00           C
ATOM    220  CB  SER A 735     482.225 502.266 443.189  1.00  0.00           C
ATOM    221  OG  SER A 735     480.981 501.598 443.320  1.00  0.00           O
ATOM    222  C   SER A 735     483.371 500.155 443.808  1.00  0.00           C
ATOM    223  O   SER A 735     482.342 499.580 444.160  1.00  0.00           O
ATOM    224  N   VAL A 736     484.582 499.812 444.276  1.00  0.00           N
ATOM    225  CA  VAL A 736     484.736 498.711 445.172  1.00  0.00           C
ATOM    226  CB  VAL A 736     486.002 497.936 444.928  1.00  0.00           C
ATOM    227  CG1 VAL A 736     486.080 496.778 445.937  1.00  0.00           C
ATOM    228  CG2 VAL A 736     486.054 497.501 443.454  1.00  0.00           C
ATOM    229  C   VAL A 736     484.858 499.265 446.552  1.00  0.00           C
ATOM    230  O   VAL A 736     485.773 500.032 446.846  1.00  0.00           O
ATOM    231  N   ASP A 737     483.925 498.879 447.440  1.00  0.00           N
ATOM    232  CA  ASP A 737     483.934 499.350 448.795  1.00  0.00           C
ATOM    233  CB  ASP A 737     482.636 499.002 449.542  1.00  0.00           C
ATOM    234  CG  ASP A 737     482.621 499.743 450.868  1.00  0.00           C
ATOM    235  OD1 ASP A 737     483.620 500.452 451.164  1.00  0.00           O
ATOM    236  OD2 ASP A 737     481.607 499.608 451.604  1.00  0.00           O
ATOM    237  C   ASP A 737     485.072 498.708 449.533  1.00  0.00           C
ATOM    238  O   ASP A 737     485.217 497.486 449.532  1.00  0.00           O
ATOM    239  N   CYS A 738     485.926 499.529 450.181  1.00  0.00           N
ATOM    240  CA  CYS A 738     487.011 498.988 450.954  1.00  0.00           C
ATOM    241  CB  CYS A 738     487.959 499.999 451.587  1.00  0.00           C
ATOM    242  SG  CYS A 738     488.379 501.378 450.522  1.00  0.00           S
ATOM    243  C   CYS A 738     486.416 498.341 452.157  1.00  0.00           C
ATOM    244  O   CYS A 738     486.937 497.353 452.668  1.00  0.00           O
ATOM    245  N   THR A 739     485.313 498.920 452.667  1.00  0.00           N
ATOM    246  CA  THR A 739     484.719 498.398 453.859  1.00  0.00           C
ATOM    247  CB  THR A 739     483.464 499.124 454.257  1.00  0.00           C
ATOM    248  OG1 THR A 739     483.748 500.494 454.501  1.00  0.00           O
ATOM    249  CG2 THR A 739     482.881 498.470 455.522  1.00  0.00           C
ATOM    250  C   THR A 739     484.364 496.973 453.592  1.00  0.00           C
ATOM    251  O   THR A 739     484.576 496.113 454.443  1.00  0.00           O
ATOM    252  N   MET A 740     483.759 496.699 452.421  1.00  0.00           N
ATOM    253  CA  MET A 740     483.400 495.358 452.055  1.00  0.00           C
ATOM    254  CB  MET A 740     482.418 495.334 450.873  1.00  0.00           C
ATOM    255  CG  MET A 740     481.109 496.074 451.173  1.00  0.00           C
ATOM    256  SD  MET A 740     480.111 495.357 452.512  1.00  0.00           S
ATOM    257  CE  MET A 740     479.680 493.863 451.577  1.00  0.00           C
ATOM    258  C   MET A 740     484.599 494.509 451.701  1.00  0.00           C
ATOM    259  O   MET A 740     484.675 493.348 452.098  1.00  0.00           O
ATOM    260  N   TYR A 741     485.567 495.047 450.925  1.00  0.00           N
ATOM    261  CA  TYR A 741     486.690 494.253 450.481  1.00  0.00           C
ATOM    262  CB  TYR A 741     487.584 495.038 449.497  1.00  0.00           C
ATOM    263  CG  TYR A 741     488.495 494.116 448.749  1.00  0.00           C
ATOM    264  CD1 TYR A 741     488.005 493.432 447.662  1.00  0.00           C
ATOM    265  CE1 TYR A 741     488.804 492.583 446.934  1.00  0.00           C
ATOM    266  CZ  TYR A 741     490.119 492.411 447.286  1.00  0.00           C
ATOM    267  OH  TYR A 741     490.939 491.540 446.538  1.00  0.00           O
ATOM    268  CD2 TYR A 741     489.819 493.945 449.092  1.00  0.00           C
ATOM    269  CE2 TYR A 741     490.627 493.095 448.367  1.00  0.00           C
ATOM    270  C   TYR A 741     487.539 493.906 451.665  1.00  0.00           C
ATOM    271  O   TYR A 741     487.951 492.759 451.834  1.00  0.00           O
ATOM    272  N   ILE A 742     487.881 494.916 452.489  1.00  0.00           N
ATOM    273  CA  ILE A 742     488.653 494.657 453.670  1.00  0.00           C
ATOM    274  CB  ILE A 742     489.231 495.896 454.310  1.00  0.00           C
ATOM    275  CG2 ILE A 742     489.828 495.479 455.664  1.00  0.00           C
ATOM    276  CG1 ILE A 742     490.256 496.593 453.397  1.00  0.00           C
ATOM    277  CD1 ILE A 742     489.644 497.356 452.227  1.00  0.00           C
ATOM    278  C   ILE A 742     487.816 493.995 454.725  1.00  0.00           C
ATOM    279  O   ILE A 742     488.179 492.948 455.256  1.00  0.00           O
ATOM    280  N   CYS A 743     486.624 494.553 455.014  1.00  0.00           N
ATOM    281  CA  CYS A 743     485.910 494.123 456.186  1.00  0.00           C
ATOM    282  CB  CYS A 743     485.365 495.341 456.959  1.00  0.00           C
ATOM    283  SG  CYS A 743     485.257 495.079 458.747  1.00  0.00           S
ATOM    284  C   CYS A 743     484.762 493.267 455.762  1.00  0.00           C
ATOM    285  O   CYS A 743     484.361 493.294 454.607  1.00  0.00           O
ATOM    286  N   GLY A 744     484.108 492.567 456.706  1.00  0.00           N
ATOM    287  CA  GLY A 744     483.068 491.649 456.337  1.00  0.00           C
ATOM    288  C   GLY A 744     482.373 491.276 457.603  1.00  0.00           C
ATOM    289  O   GLY A 744     481.157 491.087 457.608  1.00  0.00           O
ATOM    290  N   ASP A 745     483.126 491.188 458.713  1.00  0.00           N
ATOM    291  CA  ASP A 745     482.564 490.939 460.010  1.00  0.00           C
ATOM    292  CB  ASP A 745     482.777 489.500 460.499  1.00  0.00           C
ATOM    293  CG  ASP A 745     481.850 488.601 459.701  1.00  0.00           C
ATOM    294  OD1 ASP A 745     480.612 488.818 459.781  1.00  0.00           O
ATOM    295  OD2 ASP A 745     482.365 487.696 458.992  1.00  0.00           O
ATOM    296  C   ASP A 745     483.339 491.809 460.938  1.00  0.00           C
ATOM    297  O   ASP A 745     484.025 492.730 460.498  1.00  0.00           O
ATOM    298  N   SER A 746     483.294 491.492 462.248  1.00  0.00           N
ATOM    299  CA  SER A 746     484.073 492.218 463.207  1.00  0.00           C
ATOM    300  CB  SER A 746     485.570 491.914 463.017  1.00  0.00           C
ATOM    301  OG  SER A 746     486.360 492.624 463.952  1.00  0.00           O
ATOM    302  C   SER A 746     483.854 493.697 463.110  1.00  0.00           C
ATOM    303  O   SER A 746     484.600 494.423 462.458  1.00  0.00           O
ATOM    304  N   THR A 747     482.817 494.176 463.823  1.00  0.00           N
ATOM    305  CA  THR A 747     482.414 495.552 463.839  1.00  0.00           C
ATOM    306  CB  THR A 747     481.302 495.820 464.813  1.00  0.00           C
ATOM    307  OG1 THR A 747     480.780 497.124 464.609  1.00  0.00           O
ATOM    308  CG2 THR A 747     481.843 495.689 466.248  1.00  0.00           C
ATOM    309  C   THR A 747     483.588 496.383 464.258  1.00  0.00           C
ATOM    310  O   THR A 747     483.727 497.527 463.829  1.00  0.00           O
ATOM    311  N   GLU A 748     484.476 495.838 465.107  1.00  0.00           N
ATOM    312  CA  GLU A 748     485.590 496.615 465.568  1.00  0.00           C
ATOM    313  CB  GLU A 748     486.515 495.873 466.552  1.00  0.00           C
ATOM    314  CG  GLU A 748     487.312 494.708 465.968  1.00  0.00           C
ATOM    315  CD  GLU A 748     488.140 494.122 467.102  1.00  0.00           C
ATOM    316  OE1 GLU A 748     488.626 494.909 467.959  1.00  0.00           O
ATOM    317  OE2 GLU A 748     488.293 492.871 467.125  1.00  0.00           O
ATOM    318  C   GLU A 748     486.399 497.068 464.390  1.00  0.00           C
ATOM    319  O   GLU A 748     486.936 498.174 464.390  1.00  0.00           O
ATOM    320  N   CYS A 749     486.490 496.228 463.346  1.00  0.00           N
ATOM    321  CA  CYS A 749     487.203 496.521 462.134  1.00  0.00           C
ATOM    322  CB  CYS A 749     486.968 495.355 461.159  1.00  0.00           C
ATOM    323  SG  CYS A 749     487.070 495.744 459.396  1.00  0.00           S
ATOM    324  C   CYS A 749     486.656 497.791 461.554  1.00  0.00           C
ATOM    325  O   CYS A 749     487.417 498.666 461.138  1.00  0.00           O
ATOM    326  N   SER A 750     485.318 497.931 461.519  1.00  0.00           N
ATOM    327  CA  SER A 750     484.741 499.126 460.983  1.00  0.00           C
ATOM    328  CB  SER A 750     483.210 499.073 460.837  1.00  0.00           C
ATOM    329  OG  SER A 750     482.587 499.071 462.110  1.00  0.00           O
ATOM    330  C   SER A 750     485.084 500.280 461.874  1.00  0.00           C
ATOM    331  O   SER A 750     485.281 501.391 461.392  1.00  0.00           O
ATOM    332  N   ASN A 751     485.172 500.076 463.203  1.00  0.00           N
ATOM    333  CA  ASN A 751     485.468 501.236 463.992  1.00  0.00           C
ATOM    334  CB  ASN A 751     485.245 501.103 465.519  1.00  0.00           C
ATOM    335  CG  ASN A 751     486.254 500.193 466.191  1.00  0.00           C
ATOM    336  OD1 ASN A 751     485.919 499.104 466.651  1.00  0.00           O
ATOM    337  ND2 ASN A 751     487.519 500.678 466.292  1.00  0.00           N
ATOM    338  C   ASN A 751     486.866 501.705 463.683  1.00  0.00           C
ATOM    339  O   ASN A 751     487.124 502.906 463.676  1.00  0.00           O
ATOM    340  N   LEU A 752     487.810 500.769 463.437  1.00  0.00           N
ATOM    341  CA  LEU A 752     489.179 501.075 463.091  1.00  0.00           C
ATOM    342  CB  LEU A 752     490.098 499.830 463.027  1.00  0.00           C
ATOM    343  CG  LEU A 752     490.579 499.198 464.359  1.00  0.00           C
ATOM    344  CD1 LEU A 752     491.608 500.079 465.074  1.00  0.00           C
ATOM    345  CD2 LEU A 752     489.436 498.803 465.293  1.00  0.00           C
ATOM    346  C   LEU A 752     489.274 501.713 461.727  1.00  0.00           C
ATOM    347  O   LEU A 752     490.048 502.644 461.523  1.00  0.00           O
ATOM    348  N   LEU A 753     488.488 501.229 460.747  1.00  0.00           N
ATOM    349  CA  LEU A 753     488.570 501.688 459.383  1.00  0.00           C
ATOM    350  CB  LEU A 753     487.684 500.905 458.394  1.00  0.00           C
ATOM    351  CG  LEU A 753     488.208 499.489 458.072  1.00  0.00           C
ATOM    352  CD1 LEU A 753     487.298 498.775 457.059  1.00  0.00           C
ATOM    353  CD2 LEU A 753     489.675 499.527 457.609  1.00  0.00           C
ATOM    354  C   LEU A 753     488.214 503.137 459.292  1.00  0.00           C
ATOM    355  O   LEU A 753     488.627 503.807 458.348  1.00  0.00           O
ATOM    356  N   LEU A 754     487.383 503.659 460.212  1.00  0.00           N
ATOM    357  CA  LEU A 754     487.110 505.066 460.133  1.00  0.00           C
ATOM    358  CB  LEU A 754     486.058 505.583 461.128  1.00  0.00           C
ATOM    359  CG  LEU A 754     484.615 505.308 460.663  1.00  0.00           C
ATOM    360  CD1 LEU A 754     484.314 503.812 460.566  1.00  0.00           C
ATOM    361  CD2 LEU A 754     483.595 506.053 461.527  1.00  0.00           C
ATOM    362  C   LEU A 754     488.381 505.839 460.328  1.00  0.00           C
ATOM    363  O   LEU A 754     488.593 506.855 459.669  1.00  0.00           O
ATOM    364  N   GLN A 755     489.262 505.389 461.240  1.00  0.00           N
ATOM    365  CA  GLN A 755     490.502 506.071 461.490  1.00  0.00           C
ATOM    366  CB  GLN A 755     491.163 505.738 462.848  1.00  0.00           C
ATOM    367  CG  GLN A 755     491.560 504.290 463.103  1.00  0.00           C
ATOM    368  CD  GLN A 755     491.911 504.184 464.584  1.00  0.00           C
ATOM    369  OE1 GLN A 755     492.444 503.175 465.043  1.00  0.00           O
ATOM    370  NE2 GLN A 755     491.599 505.259 465.357  1.00  0.00           N
ATOM    371  C   GLN A 755     491.446 505.957 460.321  1.00  0.00           C
ATOM    372  O   GLN A 755     492.356 506.774 460.180  1.00  0.00           O
ATOM    373  N   TYR A 756     491.286 504.933 459.453  1.00  0.00           N
ATOM    374  CA  TYR A 756     492.190 504.817 458.340  1.00  0.00           C
ATOM    375  CB  TYR A 756     492.220 503.417 457.700  1.00  0.00           C
ATOM    376  CG  TYR A 756     492.920 502.440 458.584  1.00  0.00           C
ATOM    377  CD1 TYR A 756     494.288 502.317 458.521  1.00  0.00           C
ATOM    378  CE1 TYR A 756     494.954 501.415 459.317  1.00  0.00           C
ATOM    379  CZ  TYR A 756     494.250 500.620 460.188  1.00  0.00           C
ATOM    380  OH  TYR A 756     494.930 499.693 461.003  1.00  0.00           O
ATOM    381  CD2 TYR A 756     492.222 501.638 459.459  1.00  0.00           C
ATOM    382  CE2 TYR A 756     492.882 500.732 460.259  1.00  0.00           C
ATOM    383  C   TYR A 756     491.754 505.743 457.232  1.00  0.00           C
ATOM    384  O   TYR A 756     491.250 505.304 456.200  1.00  0.00           O
ATOM    385  N   GLY A 757     491.937 507.062 457.447  1.00  0.00           N
ATOM    386  CA  GLY A 757     491.777 508.117 456.481  1.00  0.00           C
ATOM    387  C   GLY A 757     490.505 508.031 455.696  1.00  0.00           C
ATOM    388  O   GLY A 757     489.531 507.392 456.092  1.00  0.00           O
ATOM    389  N   SER A 758     490.506 508.743 454.544  1.00  0.00           N
ATOM    390  CA  SER A 758     489.448 508.684 453.577  1.00  0.00           C
ATOM    391  CB  SER A 758     488.845 510.055 453.217  1.00  0.00           C
ATOM    392  OG  SER A 758     488.061 510.553 454.290  1.00  0.00           O
ATOM    393  C   SER A 758     490.107 508.177 452.333  1.00  0.00           C
ATOM    394  O   SER A 758     489.917 508.714 451.242  1.00  0.00           O
ATOM    395  N   PHE A 759     490.880 507.085 452.477  1.00  0.00           N
ATOM    396  CA  PHE A 759     491.635 506.556 451.381  1.00  0.00           C
ATOM    397  CB  PHE A 759     492.651 505.476 451.805  1.00  0.00           C
ATOM    398  CG  PHE A 759     491.963 504.220 452.222  1.00  0.00           C
ATOM    399  CD1 PHE A 759     491.436 504.056 453.481  1.00  0.00           C
ATOM    400  CE1 PHE A 759     490.811 502.881 453.836  1.00  0.00           C
ATOM    401  CZ  PHE A 759     490.702 501.851 452.936  1.00  0.00           C
ATOM    402  CD2 PHE A 759     491.844 503.186 451.330  1.00  0.00           C
ATOM    403  CE2 PHE A 759     491.222 502.010 451.677  1.00  0.00           C
ATOM    404  C   PHE A 759     490.702 506.009 450.349  1.00  0.00           C
ATOM    405  O   PHE A 759     490.905 506.202 449.152  1.00  0.00           O
ATOM    406  N   CYS A 760     489.630 505.338 450.804  1.00  0.00           N
ATOM    407  CA  CYS A 760     488.678 504.674 449.959  1.00  0.00           C
ATOM    408  CB  CYS A 760     487.487 504.163 450.754  1.00  0.00           C
ATOM    409  SG  CYS A 760     487.996 502.843 451.849  1.00  0.00           S
ATOM    410  C   CYS A 760     488.052 505.634 449.014  1.00  0.00           C
ATOM    411  O   CYS A 760     487.970 505.370 447.816  1.00  0.00           O
ATOM    412  N   THR A 761     487.598 506.782 449.539  1.00  0.00           N
ATOM    413  CA  THR A 761     486.873 507.706 448.726  1.00  0.00           C
ATOM    414  CB  THR A 761     486.464 508.938 449.487  1.00  0.00           C
ATOM    415  OG1 THR A 761     487.591 509.549 450.095  1.00  0.00           O
ATOM    416  CG2 THR A 761     485.436 508.544 450.556  1.00  0.00           C
ATOM    417  C   THR A 761     487.730 508.095 447.567  1.00  0.00           C
ATOM    418  O   THR A 761     487.268 508.136 446.428  1.00  0.00           O
ATOM    419  N   GLN A 762     489.009 508.386 447.833  1.00  0.00           N
ATOM    420  CA  GLN A 762     489.937 508.786 446.815  1.00  0.00           C
ATOM    421  CB  GLN A 762     491.239 509.291 447.436  1.00  0.00           C
ATOM    422  CG  GLN A 762     492.234 509.832 446.424  1.00  0.00           C
ATOM    423  CD  GLN A 762     493.259 510.607 447.234  1.00  0.00           C
ATOM    424  OE1 GLN A 762     494.215 511.157 446.692  1.00  0.00           O
ATOM    425  NE2 GLN A 762     493.047 510.660 448.576  1.00  0.00           N
ATOM    426  C   GLN A 762     490.257 507.644 445.887  1.00  0.00           C
ATOM    427  O   GLN A 762     490.429 507.865 444.688  1.00  0.00           O
ATOM    428  N   LEU A 763     490.384 506.396 446.405  1.00  0.00           N
ATOM    429  CA  LEU A 763     490.684 505.309 445.503  1.00  0.00           C
ATOM    430  CB  LEU A 763     490.814 503.881 446.085  1.00  0.00           C
ATOM    431  CG  LEU A 763     492.117 503.493 446.810  1.00  0.00           C
ATOM    432  CD1 LEU A 763     493.355 503.871 445.982  1.00  0.00           C
ATOM    433  CD2 LEU A 763     492.143 503.923 448.278  1.00  0.00           C
ATOM    434  C   LEU A 763     489.551 505.154 444.543  1.00  0.00           C
ATOM    435  O   LEU A 763     489.758 504.931 443.350  1.00  0.00           O
ATOM    436  N   ASN A 764     488.314 505.239 445.065  1.00  0.00           N
ATOM    437  CA  ASN A 764     487.130 505.104 444.272  1.00  0.00           C
ATOM    438  CB  ASN A 764     485.834 505.094 445.108  1.00  0.00           C
ATOM    439  CG  ASN A 764     485.743 503.755 445.836  1.00  0.00           C
ATOM    440  OD1 ASN A 764     485.511 503.698 447.043  1.00  0.00           O
ATOM    441  ND2 ASN A 764     485.921 502.640 445.076  1.00  0.00           N
ATOM    442  C   ASN A 764     487.065 506.247 443.311  1.00  0.00           C
ATOM    443  O   ASN A 764     486.483 506.119 442.238  1.00  0.00           O
ATOM    444  N   ARG A 765     487.613 507.417 443.686  1.00  0.00           N
ATOM    445  CA  ARG A 765     487.612 508.548 442.799  1.00  0.00           C
ATOM    446  CB  ARG A 765     488.138 509.823 443.485  1.00  0.00           C
ATOM    447  CG  ARG A 765     487.174 510.312 444.574  1.00  0.00           C
ATOM    448  CD  ARG A 765     487.546 511.650 445.215  1.00  0.00           C
ATOM    449  NE  ARG A 765     488.576 511.401 446.261  1.00  0.00           N
ATOM    450  CZ  ARG A 765     488.198 511.257 447.565  1.00  0.00           C
ATOM    451  NH1 ARG A 765     486.876 511.293 447.903  1.00  0.00           N
ATOM    452  NH2 ARG A 765     489.150 511.098 448.530  1.00  0.00           N
ATOM    453  C   ARG A 765     488.438 508.224 441.578  1.00  0.00           C
ATOM    454  O   ARG A 765     488.050 508.551 440.456  1.00  0.00           O
ATOM    455  N   ALA A 766     489.599 507.560 441.764  1.00  0.00           N
ATOM    456  CA  ALA A 766     490.459 507.186 440.670  1.00  0.00           C
ATOM    457  CB  ALA A 766     491.741 506.478 441.140  1.00  0.00           C
ATOM    458  C   ALA A 766     489.703 506.225 439.794  1.00  0.00           C
ATOM    459  O   ALA A 766     489.740 506.305 438.567  1.00  0.00           O
ATOM    460  N   LEU A 767     488.993 505.274 440.428  1.00  0.00           N
ATOM    461  CA  LEU A 767     488.222 504.265 439.761  1.00  0.00           C
ATOM    462  CB  LEU A 767     487.737 503.203 440.755  1.00  0.00           C
ATOM    463  CG  LEU A 767     488.931 502.428 441.346  1.00  0.00           C
ATOM    464  CD1 LEU A 767     488.489 501.393 442.390  1.00  0.00           C
ATOM    465  CD2 LEU A 767     489.778 501.806 440.223  1.00  0.00           C
ATOM    466  C   LEU A 767     487.042 504.879 439.038  1.00  0.00           C
ATOM    467  O   LEU A 767     486.690 504.453 437.940  1.00  0.00           O
ATOM    468  N   THR A 768     486.403 505.897 439.650  1.00  0.00           N
ATOM    469  CA  THR A 768     485.238 506.606 439.185  1.00  0.00           C
ATOM    470  CB  THR A 768     484.529 507.415 440.237  1.00  0.00           C
ATOM    471  OG1 THR A 768     483.229 507.751 439.777  1.00  0.00           O
ATOM    472  CG2 THR A 768     485.316 508.697 440.544  1.00  0.00           C
ATOM    473  C   THR A 768     485.604 507.481 438.029  1.00  0.00           C
ATOM    474  O   THR A 768     484.738 507.978 437.308  1.00  0.00           O
ATOM    475  N   GLY A 769     486.921 507.648 437.800  1.00  0.00           N
ATOM    476  CA  GLY A 769     487.520 508.447 436.765  1.00  0.00           C
ATOM    477  C   GLY A 769     486.911 508.039 435.435  1.00  0.00           C
ATOM    478  O   GLY A 769     487.219 508.691 434.436  1.00  0.00           O
ATOM    479  N   ILE A 770     486.199 506.872 435.373  1.00  0.00           N
ATOM    480  CA  ILE A 770     485.461 506.318 434.220  1.00  0.00           C
ATOM    481  CB  ILE A 770     485.270 504.812 434.471  1.00  0.00           C
ATOM    482  CG2 ILE A 770     484.938 504.134 433.131  1.00  0.00           C
ATOM    483  CG1 ILE A 770     486.555 504.171 435.090  1.00  0.00           C
ATOM    484  CD1 ILE A 770     487.842 504.239 434.261  1.00  0.00           C
ATOM    485  C   ILE A 770     483.950 507.258 433.484  1.00  0.00           C
ATOM    486  O   ILE A 770     484.449 507.239 432.360  1.00  0.00           O
ATOM    487  N   ALA A 771     482.360 507.922 433.808  1.00  0.00           N
ATOM    488  CA  ALA A 771     481.569 509.140 433.739  1.00  0.00           C
ATOM    489  CB  ALA A 771     480.340 509.225 434.670  1.00  0.00           C
ATOM    490  C   ALA A 771     482.438 510.320 434.004  1.00  0.00           C
ATOM    491  O   ALA A 771     482.772 510.655 435.138  1.00  0.00           O
ATOM    492  N   VAL A 772     482.763 511.004 432.904  1.00  0.00           N
ATOM    493  CA  VAL A 772     483.705 512.066 432.716  1.00  0.00           C
ATOM    494  CB  VAL A 772     483.908 512.188 431.223  1.00  0.00           C
ATOM    495  CG1 VAL A 772     482.568 512.524 430.538  1.00  0.00           C
ATOM    496  CG2 VAL A 772     485.058 513.151 430.930  1.00  0.00           C
ATOM    497  C   VAL A 772     483.355 513.391 433.373  1.00  0.00           C
ATOM    498  O   VAL A 772     484.236 514.155 433.775  1.00  0.00           O
ATOM    499  N   GLU A 773     482.068 513.734 433.515  1.00  0.00           N
ATOM    500  CA  GLU A 773     481.745 515.048 434.015  1.00  0.00           C
ATOM    501  CB  GLU A 773     480.236 515.363 433.985  1.00  0.00           C
ATOM    502  CG  GLU A 773     479.331 514.219 434.443  1.00  0.00           C
ATOM    503  CD  GLU A 773     478.801 513.556 433.180  1.00  0.00           C
ATOM    504  OE1 GLU A 773     479.280 513.938 432.081  1.00  0.00           O
ATOM    505  OE2 GLU A 773     477.914 512.669 433.292  1.00  0.00           O
ATOM    506  C   GLU A 773     482.265 515.311 435.389  1.00  0.00           C
ATOM    507  O   GLU A 773     482.656 516.435 435.726  1.00  0.00           O
ATOM    508  N   GLN A 774     482.310 514.268 436.218  1.00  0.00           N
ATOM    509  CA  GLN A 774     482.625 514.494 437.582  1.00  0.00           C
ATOM    510  CB  GLN A 774     482.231 513.268 438.448  1.00  0.00           C
ATOM    511  CG  GLN A 774     481.558 513.750 439.751  1.00  0.00           C
ATOM    512  CD  GLN A 774     480.485 512.790 440.308  1.00  0.00           C
ATOM    513  OE1 GLN A 774     480.526 512.409 441.476  1.00  0.00           O
ATOM    514  NE2 GLN A 774     479.451 512.451 439.490  1.00  0.00           N
ATOM    515  C   GLN A 774     484.040 515.044 437.625  1.00  0.00           C
ATOM    516  O   GLN A 774     484.406 515.831 438.502  1.00  0.00           O
ATOM    517  N   ASP A 775     484.859 514.705 436.611  1.00  0.00           N
ATOM    518  CA  ASP A 775     486.208 515.206 436.543  1.00  0.00           C
ATOM    519  CB  ASP A 775     487.024 514.692 435.341  1.00  0.00           C
ATOM    520  CG  ASP A 775     488.274 515.558 435.367  1.00  0.00           C
ATOM    521  OD1 ASP A 775     489.008 515.482 436.387  1.00  0.00           O
ATOM    522  OD2 ASP A 775     488.462 516.367 434.423  1.00  0.00           O
ATOM    523  C   ASP A 775     486.288 516.673 436.401  1.00  0.00           C
ATOM    524  O   ASP A 775     487.096 517.344 437.050  1.00  0.00           O
ATOM    525  N   LYS A 776     485.404 517.218 435.562  1.00  0.00           N
ATOM    526  CA  LYS A 776     485.523 518.594 435.213  1.00  0.00           C
ATOM    527  CB  LYS A 776     484.488 519.068 434.234  1.00  0.00           C
ATOM    528  CG  LYS A 776     484.740 518.381 432.911  1.00  0.00           C
ATOM    529  CD  LYS A 776     483.906 519.035 431.843  1.00  0.00           C
ATOM    530  CE  LYS A 776     484.153 520.540 431.870  1.00  0.00           C
ATOM    531  NZ  LYS A 776     485.567 520.821 431.531  1.00  0.00           N
ATOM    532  C   LYS A 776     485.469 519.396 436.445  1.00  0.00           C
ATOM    533  O   LYS A 776     486.067 520.465 436.528  1.00  0.00           O
ATOM    534  N   ASN A 777     484.820 518.829 437.469  1.00  0.00           N
ATOM    535  CA  ASN A 777     484.658 519.571 438.671  1.00  0.00           C
ATOM    536  CB  ASN A 777     483.831 518.941 439.772  1.00  0.00           C
ATOM    537  CG  ASN A 777     482.560 519.609 439.361  1.00  0.00           C
ATOM    538  OD1 ASN A 777     482.330 519.789 438.167  1.00  0.00           O
ATOM    539  ND2 ASN A 777     481.783 520.109 440.353  1.00  0.00           N
ATOM    540  C   ASN A 777     485.916 520.021 439.287  1.00  0.00           C
ATOM    541  O   ASN A 777     485.888 521.061 439.941  1.00  0.00           O
ATOM    542  N   THR A 778     487.022 519.277 439.162  1.00  0.00           N
ATOM    543  CA  THR A 778     488.136 519.848 439.846  1.00  0.00           C
ATOM    544  CB  THR A 778     489.447 519.098 439.833  1.00  0.00           C
ATOM    545  OG1 THR A 778     489.306 517.815 440.413  1.00  0.00           O
ATOM    546  CG2 THR A 778     490.474 519.916 440.649  1.00  0.00           C
ATOM    547  C   THR A 778     488.497 521.153 439.242  1.00  0.00           C
ATOM    548  O   THR A 778     488.883 522.108 439.917  1.00  0.00           O
ATOM    549  N   GLN A 779     488.381 521.215 437.919  1.00  0.00           N
ATOM    550  CA  GLN A 779     488.736 522.464 437.355  1.00  0.00           C
ATOM    551  CB  GLN A 779     488.856 522.444 435.842  1.00  0.00           C
ATOM    552  CG  GLN A 779     490.122 521.686 435.490  1.00  0.00           C
ATOM    553  CD  GLN A 779     490.075 521.358 434.023  1.00  0.00           C
ATOM    554  OE1 GLN A 779     491.060 521.538 433.313  1.00  0.00           O
ATOM    555  NE2 GLN A 779     488.908 520.847 433.553  1.00  0.00           N
ATOM    556  C   GLN A 779     487.773 523.517 437.763  1.00  0.00           C
ATOM    557  O   GLN A 779     488.153 524.645 438.069  1.00  0.00           O
ATOM    558  N   GLU A 780     486.495 523.122 437.791  1.00  0.00           N
ATOM    559  CA  GLU A 780     485.354 523.953 438.024  1.00  0.00           C
ATOM    560  CB  GLU A 780     484.075 523.164 437.829  1.00  0.00           C
ATOM    561  CG  GLU A 780     484.166 522.446 436.493  1.00  0.00           C
ATOM    562  CD  GLU A 780     482.792 522.522 435.898  1.00  0.00           C
ATOM    563  OE1 GLU A 780     481.847 521.841 436.381  1.00  0.00           O
ATOM    564  OE2 GLU A 780     482.684 523.330 434.940  1.00  0.00           O
ATOM    565  C   GLU A 780     485.350 524.498 439.409  1.00  0.00           C
ATOM    566  O   GLU A 780     484.815 525.580 439.653  1.00  0.00           O
ATOM    567  N   VAL A 781     485.832 523.707 440.378  1.00  0.00           N
ATOM    568  CA  VAL A 781     485.919 524.237 441.697  1.00  0.00           C
ATOM    569  CB  VAL A 781     486.195 523.185 442.722  1.00  0.00           C
ATOM    570  CG1 VAL A 781     487.528 522.515 442.367  1.00  0.00           C
ATOM    571  CG2 VAL A 781     486.120 523.812 444.126  1.00  0.00           C
ATOM    572  C   VAL A 781     487.017 525.262 441.683  1.00  0.00           C
ATOM    573  O   VAL A 781     486.858 526.344 442.240  1.00  0.00           O
ATOM    574  N   PHE A 782     488.145 524.943 441.001  1.00  0.00           N
ATOM    575  CA  PHE A 782     489.351 525.742 440.914  1.00  0.00           C
ATOM    576  CB  PHE A 782     490.617 525.122 440.288  1.00  0.00           C
ATOM    577  CG  PHE A 782     491.496 524.418 441.271  1.00  0.00           C
ATOM    578  CD1 PHE A 782     492.235 525.130 442.193  1.00  0.00           C
ATOM    579  CE1 PHE A 782     493.058 524.485 443.089  1.00  0.00           C
ATOM    580  CZ  PHE A 782     493.150 523.113 443.073  1.00  0.00           C
ATOM    581  CD2 PHE A 782     491.590 523.048 441.272  1.00  0.00           C
ATOM    582  CE2 PHE A 782     492.411 522.397 442.162  1.00  0.00           C
ATOM    583  C   PHE A 782     489.201 527.019 440.170  1.00  0.00           C
ATOM    584  O   PHE A 782     490.021 527.918 440.334  1.00  0.00           O
ATOM    585  N   ALA A 783     488.206 527.129 439.289  1.00  0.00           N
ATOM    586  CA  ALA A 783     488.239 528.200 438.336  1.00  0.00           C
ATOM    587  CB  ALA A 783     486.985 528.188 437.452  1.00  0.00           C
ATOM    588  C   ALA A 783     488.320 529.577 438.937  1.00  0.00           C
ATOM    589  O   ALA A 783     489.252 530.319 438.643  1.00  0.00           O
ATOM    590  N   GLN A 784     487.380 529.966 439.806  1.00  0.00           N
ATOM    591  CA  GLN A 784     487.379 531.302 440.326  1.00  0.00           C
ATOM    592  CB  GLN A 784     486.001 531.931 440.526  1.00  0.00           C
ATOM    593  CG  GLN A 784     486.025 533.407 440.950  1.00  0.00           C
ATOM    594  CD  GLN A 784     485.688 533.511 442.430  1.00  0.00           C
ATOM    595  OE1 GLN A 784     485.208 532.555 443.036  1.00  0.00           O
ATOM    596  NE2 GLN A 784     485.921 534.712 443.025  1.00  0.00           N
ATOM    597  C   GLN A 784     488.105 531.274 441.631  1.00  0.00           C
ATOM    598  O   GLN A 784     487.444 531.161 442.655  1.00  0.00           O
ATOM    599  N   VAL A 785     489.446 531.328 441.637  1.00  0.00           N
ATOM    600  CA  VAL A 785     490.188 531.074 442.831  1.00  0.00           C
ATOM    601  CB  VAL A 785     491.639 530.773 442.588  1.00  0.00           C
ATOM    602  CG1 VAL A 785     491.722 529.379 441.949  1.00  0.00           C
ATOM    603  CG2 VAL A 785     492.250 531.891 441.729  1.00  0.00           C
ATOM    604  C   VAL A 785     490.105 532.143 443.868  1.00  0.00           C
ATOM    605  O   VAL A 785     491.119 532.379 444.514  1.00  0.00           O
ATOM    606  N   LYS A 786     488.953 532.847 444.050  1.00  0.00           N
ATOM    607  CA  LYS A 786     488.954 533.605 445.261  1.00  0.00           C
ATOM    608  CB  LYS A 786     487.761 534.535 445.486  1.00  0.00           C
ATOM    609  CG  LYS A 786     486.438 533.843 445.737  1.00  0.00           C
ATOM    610  CD  LYS A 786     485.450 534.814 446.368  1.00  0.00           C
ATOM    611  CE  LYS A 786     485.666 534.988 447.873  1.00  0.00           C
ATOM    612  NZ  LYS A 786     486.984 534.449 448.285  1.00  0.00           N
ATOM    613  C   LYS A 786     489.076 532.557 446.302  1.00  0.00           C
ATOM    614  O   LYS A 786     490.110 532.649 446.926  1.00  0.00           O
ATOM    615  N   GLN A 787     488.103 531.598 446.510  1.00  0.00           N
ATOM    616  CA  GLN A 787     488.376 530.266 447.080  1.00  0.00           C
ATOM    617  CB  GLN A 787     489.858 530.020 447.232  1.00  0.00           C
ATOM    618  CG  GLN A 787     490.523 529.958 445.855  1.00  0.00           C
ATOM    619  CD  GLN A 787     492.000 530.029 446.141  1.00  0.00           C
ATOM    620  OE1 GLN A 787     492.381 530.086 447.305  1.00  0.00           O
ATOM    621  NE2 GLN A 787     492.853 530.053 445.083  1.00  0.00           N
ATOM    622  C   GLN A 787     487.700 529.694 448.308  1.00  0.00           C
ATOM    623  O   GLN A 787     488.171 529.903 449.419  1.00  0.00           O
ATOM    624  N   ILE A 788     486.667 528.827 448.110  1.00  0.00           N
ATOM    625  CA  ILE A 788     485.855 528.160 449.113  1.00  0.00           C
ATOM    626  CB  ILE A 788     484.418 528.573 448.884  1.00  0.00           C
ATOM    627  CG2 ILE A 788     483.628 528.251 450.159  1.00  0.00           C
ATOM    628  CG1 ILE A 788     484.358 530.092 448.572  1.00  0.00           C
ATOM    629  CD1 ILE A 788     484.954 531.016 449.639  1.00  0.00           C
ATOM    630  C   ILE A 788     486.018 526.633 449.193  1.00  0.00           C
ATOM    631  O   ILE A 788     485.047 525.901 449.085  1.00  0.00           O
ATOM    632  N   TYR A 789     487.231 526.050 449.324  1.00  0.00           N
ATOM    633  CA  TYR A 789     487.459 524.608 449.279  1.00  0.00           C
ATOM    634  CB  TYR A 789     487.837 524.291 447.838  1.00  0.00           C
ATOM    635  CG  TYR A 789     488.859 525.268 447.324  1.00  0.00           C
ATOM    636  CD1 TYR A 789     489.069 526.636 447.414  1.00  0.00           C
ATOM    637  CE1 TYR A 789     490.172 527.207 446.840  1.00  0.00           C
ATOM    638  CZ  TYR A 789     491.094 526.507 446.140  1.00  0.00           C
ATOM    639  OH  TYR A 789     492.228 527.095 445.550  1.00  0.00           O
ATOM    640  CD2 TYR A 789     489.769 524.617 446.580  1.00  0.00           C
ATOM    641  CE2 TYR A 789     490.871 525.191 446.005  1.00  0.00           C
ATOM    642  C   TYR A 789     488.698 524.717 450.111  1.00  0.00           C
ATOM    643  O   TYR A 789     489.105 525.839 450.306  1.00  0.00           O
ATOM    644  N   LYS A 790     489.462 523.748 450.634  1.00  0.00           N
ATOM    645  CA  LYS A 790     490.345 524.547 451.463  1.00  0.00           C
ATOM    646  CB  LYS A 790     489.871 524.909 452.890  1.00  0.00           C
ATOM    647  CG  LYS A 790     488.434 525.275 453.204  1.00  0.00           C
ATOM    648  CD  LYS A 790     488.156 526.764 453.238  1.00  0.00           C
ATOM    649  CE  LYS A 790     487.019 527.101 454.200  1.00  0.00           C
ATOM    650  NZ  LYS A 790     487.530 527.268 455.578  1.00  0.00           N
ATOM    651  C   LYS A 790     491.828 524.244 451.784  1.00  0.00           C
ATOM    652  O   LYS A 790     492.142 524.530 452.910  1.00  0.00           O
ATOM    653  N   THR A 791     492.805 523.942 450.877  1.00  0.00           N
ATOM    654  CA  THR A 791     494.251 523.645 450.790  1.00  0.00           C
ATOM    655  CB  THR A 791     494.608 522.573 449.884  1.00  0.00           C
ATOM    656  OG1 THR A 791     493.868 521.517 450.394  1.00  0.00           O
ATOM    657  CG2 THR A 791     496.077 522.147 449.932  1.00  0.00           C
ATOM    658  C   THR A 791     495.069 524.883 450.528  1.00  0.00           C
ATOM    659  O   THR A 791     494.682 525.908 449.965  1.00  0.00           O
ATOM    660  N   PRO A 792     496.262 524.699 451.003  1.00  0.00           N
ATOM    661  CD  PRO A 792     496.319 524.011 452.262  1.00  0.00           C
ATOM    662  CA  PRO A 792     497.296 525.677 450.950  1.00  0.00           C
ATOM    663  CB  PRO A 792     498.410 525.163 451.845  1.00  0.00           C
ATOM    664  CG  PRO A 792     497.635 524.416 452.942  1.00  0.00           C
ATOM    665  C   PRO A 792     497.674 526.306 449.715  1.00  0.00           C
ATOM    666  O   PRO A 792     497.736 527.530 449.822  1.00  0.00           O
ATOM    667  N   PRO A 793     497.929 525.624 448.620  1.00  0.00           N
ATOM    668  CD  PRO A 793     498.375 524.253 448.656  1.00  0.00           C
ATOM    669  CA  PRO A 793     498.321 526.318 447.429  1.00  0.00           C
ATOM    670  CB  PRO A 793     498.684 525.235 446.447  1.00  0.00           C
ATOM    671  CG  PRO A 793     499.157 524.079 447.349  1.00  0.00           C
ATOM    672  C   PRO A 793     497.134 527.131 447.044  1.00  0.00           C
ATOM    673  O   PRO A 793     496.307 526.648 446.287  1.00  0.00           O
ATOM    674  N   ILE A 794     497.051 528.376 447.502  1.00  0.00           N
ATOM    675  CA  ILE A 794     495.882 529.107 447.224  1.00  0.00           C
ATOM    676  CB  ILE A 794     494.644 528.761 448.062  1.00  0.00           C
ATOM    677  CG2 ILE A 794     494.068 527.446 447.599  1.00  0.00           C
ATOM    678  CG1 ILE A 794     494.899 528.853 449.596  1.00  0.00           C
ATOM    679  CD1 ILE A 794     493.700 529.261 450.452  1.00  0.00           C
ATOM    680  C   ILE A 794     496.036 530.451 447.906  1.00  0.00           C
ATOM    681  O   ILE A 794     496.791 530.623 448.860  1.00  0.00           O
ATOM    682  N   LYS A 795     495.328 531.475 447.458  1.00  0.00           N
ATOM    683  CA  LYS A 795     495.425 532.675 448.212  1.00  0.00           C
ATOM    684  CB  LYS A 795     495.845 533.923 447.420  1.00  0.00           C
ATOM    685  CG  LYS A 795     494.863 534.393 446.338  1.00  0.00           C
ATOM    686  CD  LYS A 795     493.586 535.101 446.812  1.00  0.00           C
ATOM    687  CE  LYS A 795     493.783 536.563 447.231  1.00  0.00           C
ATOM    688  NZ  LYS A 795     494.413 536.650 448.566  1.00  0.00           N
ATOM    689  C   LYS A 795     494.095 533.010 448.826  1.00  0.00           C
ATOM    690  O   LYS A 795     493.931 534.114 449.326  1.00  0.00           O
ATOM    691  N   ASP A 796     493.159 532.049 448.914  1.00  0.00           N
ATOM    692  CA  ASP A 796     491.737 532.270 448.977  1.00  0.00           C
ATOM    693  CB  ASP A 796     490.927 531.300 449.913  1.00  0.00           C
ATOM    694  CG  ASP A 796     491.155 531.466 451.424  1.00  0.00           C
ATOM    695  OD1 ASP A 796     492.249 531.123 451.943  1.00  0.00           O
ATOM    696  OD2 ASP A 796     490.208 531.995 452.069  1.00  0.00           O
ATOM    697  C   ASP A 796     491.244 533.663 449.207  1.00  0.00           C
ATOM    698  O   ASP A 796     491.328 534.491 448.305  1.00  0.00           O
ATOM    699  N   PHE A 797     490.724 533.992 450.371  1.00  0.00           N
ATOM    700  CA  PHE A 797     490.255 535.332 450.528  1.00  0.00           C
ATOM    701  CB  PHE A 797     489.609 535.691 451.891  1.00  0.00           C
ATOM    702  CG  PHE A 797     488.332 534.975 452.167  1.00  0.00           C
ATOM    703  CD1 PHE A 797     487.145 535.444 451.657  1.00  0.00           C
ATOM    704  CE1 PHE A 797     485.963 534.794 451.921  1.00  0.00           C
ATOM    705  CZ  PHE A 797     485.963 533.660 452.697  1.00  0.00           C
ATOM    706  CD2 PHE A 797     488.324 533.830 452.929  1.00  0.00           C
ATOM    707  CE2 PHE A 797     487.146 533.175 453.198  1.00  0.00           C
ATOM    708  C   PHE A 797     491.491 536.107 450.563  1.00  0.00           C
ATOM    709  O   PHE A 797     491.561 537.263 450.150  1.00  0.00           O
ATOM    710  N   GLY A 798     492.533 535.431 451.060  1.00  0.00           N
ATOM    711  CA  GLY A 798     493.718 536.146 451.327  1.00  0.00           C
ATOM    712  C   GLY A 798     493.588 536.437 452.754  1.00  0.00           C
ATOM    713  O   GLY A 798     493.794 537.554 453.207  1.00  0.00           O
ATOM    714  N   GLY A 799     493.240 535.420 453.542  1.00  0.00           N
ATOM    715  CA  GLY A 799     493.205 535.886 454.880  1.00  0.00           C
ATOM    716  C   GLY A 799     492.566 534.905 455.794  1.00  0.00           C
ATOM    717  O   GLY A 799     493.181 534.563 456.799  1.00  0.00           O
ATOM    718  N   PHE A 800     491.358 534.394 455.536  1.00  0.00           N
ATOM    719  CA  PHE A 800     491.021 533.414 456.526  1.00  0.00           C
ATOM    720  CB  PHE A 800     489.530 532.988 456.561  1.00  0.00           C
ATOM    721  CG  PHE A 800     488.493 534.023 456.912  1.00  0.00           C
ATOM    722  CD1 PHE A 800     488.025 534.863 455.932  1.00  0.00           C
ATOM    723  CE1 PHE A 800     487.060 535.807 456.198  1.00  0.00           C
ATOM    724  CZ  PHE A 800     486.529 535.931 457.459  1.00  0.00           C
ATOM    725  CD2 PHE A 800     487.949 534.152 458.177  1.00  0.00           C
ATOM    726  CE2 PHE A 800     486.979 535.096 458.454  1.00  0.00           C
ATOM    727  C   PHE A 800     491.805 532.260 456.032  1.00  0.00           C
ATOM    728  O   PHE A 800     491.421 531.637 455.048  1.00  0.00           O
ATOM    729  N   ASN A 801     492.933 531.907 456.699  1.00  0.00           N
ATOM    730  CA  ASN A 801     494.001 531.191 456.061  1.00  0.00           C
ATOM    731  CB  ASN A 801     495.323 531.319 456.872  1.00  0.00           C
ATOM    732  CG  ASN A 801     496.561 531.062 456.008  1.00  0.00           C
ATOM    733  OD1 ASN A 801     496.715 529.987 455.435  1.00  0.00           O
ATOM    734  ND2 ASN A 801     497.440 532.089 455.897  1.00  0.00           N
ATOM    735  C   ASN A 801     493.481 529.798 455.927  1.00  0.00           C
ATOM    736  O   ASN A 801     493.307 529.094 456.911  1.00  0.00           O
ATOM    737  N   PHE A 802     493.068 529.432 454.689  1.00  0.00           N
ATOM    738  CA  PHE A 802     492.420 528.242 454.391  1.00  0.00           C
ATOM    739  CB  PHE A 802     491.295 528.360 453.347  1.00  0.00           C
ATOM    740  CG  PHE A 802     490.260 529.101 454.106  1.00  0.00           C
ATOM    741  CD1 PHE A 802     490.317 529.095 455.479  1.00  0.00           C
ATOM    742  CE1 PHE A 802     489.381 529.780 456.211  1.00  0.00           C
ATOM    743  CZ  PHE A 802     488.394 530.489 455.568  1.00  0.00           C
ATOM    744  CD2 PHE A 802     489.293 529.840 453.475  1.00  0.00           C
ATOM    745  CE2 PHE A 802     488.350 530.528 454.198  1.00  0.00           C
ATOM    746  C   PHE A 802     493.180 527.098 454.368  1.00  0.00           C
ATOM    747  O   PHE A 802     492.628 526.075 454.753  1.00  0.00           O
ATOM    748  N   SER A 803     494.459 527.324 454.012  1.00  0.00           N
ATOM    749  CA  SER A 803     495.491 526.373 453.866  1.00  0.00           C
ATOM    750  CB  SER A 803     496.810 527.112 454.023  1.00  0.00           C
ATOM    751  OG  SER A 803     496.823 528.164 453.069  1.00  0.00           O
ATOM    752  C   SER A 803     495.206 525.551 455.011  1.00  0.00           C
ATOM    753  O   SER A 803     494.688 524.487 454.740  1.00  0.00           O
ATOM    754  N   GLN A 804     495.095 526.186 456.196  1.00  0.00           N
ATOM    755  CA  GLN A 804     494.987 525.551 457.467  1.00  0.00           C
ATOM    756  CB  GLN A 804     494.384 526.483 458.560  1.00  0.00           C
ATOM    757  CG  GLN A 804     495.063 527.835 458.823  1.00  0.00           C
ATOM    758  CD  GLN A 804     494.113 528.641 459.715  1.00  0.00           C
ATOM    759  OE1 GLN A 804     493.083 528.135 460.157  1.00  0.00           O
ATOM    760  NE2 GLN A 804     494.455 529.929 459.989  1.00  0.00           N
ATOM    761  C   GLN A 804     494.018 524.463 457.394  1.00  0.00           C
ATOM    762  O   GLN A 804     494.357 523.328 457.677  1.00  0.00           O
ATOM    763  N   ILE A 805     492.797 524.771 456.988  1.00  0.00           N
ATOM    764  CA  ILE A 805     491.817 523.787 456.866  1.00  0.00           C
ATOM    765  CB  ILE A 805     490.495 524.194 457.518  1.00  0.00           C
ATOM    766  CG2 ILE A 805     490.715 524.210 459.037  1.00  0.00           C
ATOM    767  CG1 ILE A 805     490.041 525.603 457.129  1.00  0.00           C
ATOM    768  CD1 ILE A 805     490.055 525.923 455.652  1.00  0.00           C
ATOM    769  C   ILE A 805     491.682 523.228 455.507  1.00  0.00           C
ATOM    770  O   ILE A 805     490.608 523.345 454.967  1.00  0.00           O
ATOM    771  N   LEU A 806     492.719 522.602 454.908  1.00  0.00           N
ATOM    772  CA  LEU A 806     492.726 522.107 453.570  1.00  0.00           C
ATOM    773  CB  LEU A 806     494.238 521.859 453.116  1.00  0.00           C
ATOM    774  CG  LEU A 806     495.490 521.700 454.102  1.00  0.00           C
ATOM    775  CD1 LEU A 806     496.901 521.481 453.617  1.00  0.00           C
ATOM    776  CD2 LEU A 806     495.433 522.162 455.509  1.00  0.00           C
ATOM    777  C   LEU A 806     491.580 521.181 453.637  1.00  0.00           C
ATOM    778  O   LEU A 806     491.398 520.515 454.641  1.00  0.00           O
ATOM    779  N   PRO A 807     490.570 521.141 452.867  1.00  0.00           N
ATOM    780  CD  PRO A 807     489.400 522.008 452.855  1.00  0.00           C
ATOM    781  CA  PRO A 807     490.120 519.969 453.399  1.00  0.00           C
ATOM    782  CB  PRO A 807     488.576 519.871 453.336  1.00  0.00           C
ATOM    783  CG  PRO A 807     488.164 521.312 453.436  1.00  0.00           C
ATOM    784  C   PRO A 807     490.591 519.345 452.322  1.00  0.00           C
ATOM    785  O   PRO A 807     490.366 519.813 451.210  1.00  0.00           O
ATOM    786  N   ASP A 808     491.360 518.381 452.523  1.00  0.00           N
ATOM    787  CA  ASP A 808     491.025 518.038 451.288  1.00  0.00           C
ATOM    788  CB  ASP A 808     492.277 518.105 450.465  1.00  0.00           C
ATOM    789  CG  ASP A 808     493.522 518.923 450.899  1.00  0.00           C
ATOM    790  OD1 ASP A 808     493.549 519.544 451.977  1.00  0.00           O
ATOM    791  OD2 ASP A 808     494.540 518.933 450.160  1.00  0.00           O
ATOM    792  C   ASP A 808     490.009 516.889 451.505  1.00  0.00           C
ATOM    793  O   ASP A 808     489.275 516.640 450.565  1.00  0.00           O
ATOM    794  N   PRO A 809     489.803 516.250 452.707  1.00  0.00           N
ATOM    795  CD  PRO A 809     489.488 516.973 453.953  1.00  0.00           C
ATOM    796  CA  PRO A 809     489.116 514.974 452.829  1.00  0.00           C
ATOM    797  CB  PRO A 809     489.058 514.675 454.316  1.00  0.00           C
ATOM    798  CG  PRO A 809     489.630 515.923 455.020  1.00  0.00           C
ATOM    799  C   PRO A 809     487.750 514.893 452.300  1.00  0.00           C
ATOM    800  O   PRO A 809     487.254 513.784 452.094  1.00  0.00           O
ATOM    801  N   SER A 810     487.080 516.027 452.149  1.00  0.00           N
ATOM    802  CA  SER A 810     485.787 515.794 451.643  1.00  0.00           C
ATOM    803  CB  SER A 810     484.898 517.047 451.780  1.00  0.00           C
ATOM    804  OG  SER A 810     485.638 518.210 451.433  1.00  0.00           O
ATOM    805  C   SER A 810     485.977 515.354 450.245  1.00  0.00           C
ATOM    806  O   SER A 810     487.049 515.455 449.666  1.00  0.00           O
ATOM    807  N   LYS A 811     484.932 514.772 449.696  1.00  0.00           N
ATOM    808  CA  LYS A 811     484.850 514.373 448.342  1.00  0.00           C
ATOM    809  CB  LYS A 811     483.356 514.345 448.089  1.00  0.00           C
ATOM    810  CG  LYS A 811     482.791 513.684 446.865  1.00  0.00           C
ATOM    811  CD  LYS A 811     481.291 513.925 446.933  1.00  0.00           C
ATOM    812  CE  LYS A 811     480.451 512.665 446.980  1.00  0.00           C
ATOM    813  NZ  LYS A 811     480.947 511.744 448.020  1.00  0.00           N
ATOM    814  C   LYS A 811     485.294 515.574 447.557  1.00  0.00           C
ATOM    815  O   LYS A 811     486.270 515.452 446.809  1.00  0.00           O
ATOM    816  N   PRO A 812     484.692 516.761 447.701  1.00  0.00           N
ATOM    817  CD  PRO A 812     484.088 517.358 448.895  1.00  0.00           C
ATOM    818  CA  PRO A 812     484.997 517.804 446.805  1.00  0.00           C
ATOM    819  CB  PRO A 812     484.168 519.021 447.181  1.00  0.00           C
ATOM    820  CG  PRO A 812     484.120 518.889 448.699  1.00  0.00           C
ATOM    821  C   PRO A 812     486.382 518.196 446.872  1.00  0.00           C
ATOM    822  O   PRO A 812     487.060 518.256 447.896  1.00  0.00           O
ATOM    823  N   SER A 813     486.707 518.671 445.720  1.00  0.00           N
ATOM    824  CA  SER A 813     487.962 518.970 445.280  1.00  0.00           C
ATOM    825  CB  SER A 813     487.802 519.348 443.794  1.00  0.00           C
ATOM    826  OG  SER A 813     486.666 520.178 443.626  1.00  0.00           O
ATOM    827  C   SER A 813     488.645 520.086 445.953  1.00  0.00           C
ATOM    828  O   SER A 813     488.315 520.621 447.019  1.00  0.00           O
ATOM    829  N   LYS A 814     489.781 520.231 445.267  1.00  0.00           N
ATOM    830  CA  LYS A 814     490.628 521.320 445.079  1.00  0.00           C
ATOM    831  CB  LYS A 814     489.652 522.451 444.729  1.00  0.00           C
ATOM    832  CG  LYS A 814     490.049 523.586 443.779  1.00  0.00           C
ATOM    833  CD  LYS A 814     488.930 524.659 443.800  1.00  0.00           C
ATOM    834  CE  LYS A 814     489.302 526.162 443.804  1.00  0.00           C
ATOM    835  NZ  LYS A 814     488.330 526.944 444.616  1.00  0.00           N
ATOM    836  C   LYS A 814     491.563 521.517 446.092  1.00  0.00           C
ATOM    837  O   LYS A 814     492.646 522.044 445.915  1.00  0.00           O
ATOM    838  N   ARGTA 815     491.294 521.071 447.239  1.00  0.00           N
ATOM    839  CA  ARGTA 815     492.500 521.481 447.765  1.00  0.00           C
ATOM    840  CB  ARGTA 815     491.927 522.450 448.758  1.00  0.00           C
ATOM    841  CG  ARGTA 815     492.191 523.848 448.197  1.00  0.00           C
ATOM    842  CD  ARGTA 815     491.329 524.907 448.859  1.00  0.00           C
ATOM    843  NE  ARGTA 815     491.897 526.243 448.908  1.00  0.00           N
ATOM    844  CZ  ARGTA 815     491.567 527.044 449.955  1.00  0.00           C
ATOM    845  NH1 ARGTA 815     492.251 526.917 451.120  1.00  0.00           N
ATOM    846  NH2 ARGTA 815     490.587 527.983 449.825  1.00  0.00           N
ATOM    847  C   ARGTA 815     493.003 520.152 448.053  1.00  0.00           C
ATOM    848  O   ARGTA 815     492.444 519.104 447.658  1.00  0.00           O
ATOM    849  OXT ARGTA 815     494.284 520.193 448.082  1.00  0.00           O
TER
ATOM    850  N   SER A 816     500.143 515.395 724.706  1.00  0.00           N
ATOM    851  CA  SER A 816     499.801 514.401 725.749  1.00  0.00           C
ATOM    852  CB  SER A 816     500.857 514.437 726.863  1.00  0.00           C
ATOM    853  OG  SER A 816     500.842 513.247 727.641  1.00  0.00           O
ATOM    854  C   SER A 816     498.475 514.832 726.314  1.00  0.00           C
ATOM    855  O   SER A 816     498.126 514.551 727.457  1.00  0.00           O
ATOM    856  N   PHE A 817     497.683 515.519 725.472  1.00  0.00           N
ATOM    857  CA  PHE A 817     496.451 516.149 725.861  1.00  0.00           C
ATOM    858  CB  PHE A 817     495.652 516.649 724.652  1.00  0.00           C
ATOM    859  CG  PHE A 817     496.472 517.642 723.927  1.00  0.00           C
ATOM    860  CD1 PHE A 817     497.369 517.246 722.959  1.00  0.00           C
ATOM    861  CE1 PHE A 817     498.119 518.186 722.294  1.00  0.00           C
ATOM    862  CZ  PHE A 817     497.972 519.518 722.606  1.00  0.00           C
ATOM    863  CD2 PHE A 817     496.342 518.971 724.243  1.00  0.00           C
ATOM    864  CE2 PHE A 817     497.088 519.914 723.582  1.00  0.00           C
ATOM    865  C   PHE A 817     495.538 515.148 726.449  1.00  0.00           C
ATOM    866  O   PHE A 817     495.226 515.185 727.634  1.00  0.00           O
ATOM    867  N   ILE A 818     495.119 514.199 725.606  1.00  0.00           N
ATOM    868  CA  ILE A 818     494.138 513.210 725.893  1.00  0.00           C
ATOM    869  CB  ILE A 818     493.256 513.044 724.664  1.00  0.00           C
ATOM    870  CG2 ILE A 818     492.215 511.938 724.872  1.00  0.00           C
ATOM    871  CG1 ILE A 818     492.455 514.309 724.404  1.00  0.00           C
ATOM    872  CD1 ILE A 818     491.254 514.308 725.347  1.00  0.00           C
ATOM    873  C   ILE A 818     494.947 511.967 726.122  1.00  0.00           C
ATOM    874  O   ILE A 818     496.173 511.981 726.071  1.00  0.00           O
ATOM    875  N   GLU A 819     494.268 510.869 726.462  1.00  0.00           N
ATOM    876  CA  GLU A 819     494.846 509.584 726.694  1.00  0.00           C
ATOM    877  CB  GLU A 819     493.720 508.649 727.104  1.00  0.00           C
ATOM    878  CG  GLU A 819     492.536 508.952 726.195  1.00  0.00           C
ATOM    879  CD  GLU A 819     491.448 507.934 726.393  1.00  0.00           C
ATOM    880  OE1 GLU A 819     491.466 507.168 727.395  1.00  0.00           O
ATOM    881  OE2 GLU A 819     490.573 507.927 725.490  1.00  0.00           O
ATOM    882  C   GLU A 819     495.471 509.090 725.417  1.00  0.00           C
ATOM    883  O   GLU A 819     496.508 509.581 724.967  1.00  0.00           O
ATOM    884  N   ASP A 820     494.855 508.049 724.824  1.00  0.00           N
ATOM    885  CA  ASP A 820     495.393 507.438 723.636  1.00  0.00           C
ATOM    886  CB  ASP A 820     494.836 506.035 723.385  1.00  0.00           C
ATOM    887  CG  ASP A 820     495.358 505.148 724.492  1.00  0.00           C
ATOM    888  OD1 ASP A 820     496.607 505.041 724.607  1.00  0.00           O
ATOM    889  OD2 ASP A 820     494.530 504.557 725.233  1.00  0.00           O
ATOM    890  C   ASP A 820     494.952 508.207 722.438  1.00  0.00           C
ATOM    891  O   ASP A 820     494.845 507.639 721.357  1.00  0.00           O
ATOM    892  N   LEU A 821     494.699 509.512 722.586  1.00  0.00           N
ATOM    893  CA  LEU A 821     494.146 510.329 721.541  1.00  0.00           C
ATOM    894  CB  LEU A 821     493.607 511.640 722.106  1.00  0.00           C
ATOM    895  CG  LEU A 821     492.906 512.546 721.091  1.00  0.00           C
ATOM    896  CD1 LEU A 821     493.920 513.309 720.235  1.00  0.00           C
ATOM    897  CD2 LEU A 821     491.896 511.747 720.254  1.00  0.00           C
ATOM    898  C   LEU A 821     495.057 510.559 720.349  1.00  0.00           C
ATOM    899  O   LEU A 821     494.561 510.688 719.235  1.00  0.00           O
ATOM    900  N   LEU A 822     496.391 510.682 720.506  1.00  0.00           N
ATOM    901  CA  LEU A 822     497.186 510.830 719.310  1.00  0.00           C
ATOM    902  CB  LEU A 822     498.697 511.017 719.508  1.00  0.00           C
ATOM    903  CG  LEU A 822     499.015 512.487 719.743  1.00  0.00           C
ATOM    904  CD1 LEU A 822     498.353 513.301 718.625  1.00  0.00           C
ATOM    905  CD2 LEU A 822     498.637 512.959 721.158  1.00  0.00           C
ATOM    906  C   LEU A 822     497.062 509.595 718.552  1.00  0.00           C
ATOM    907  O   LEU A 822     497.243 509.548 717.334  1.00  0.00           O
ATOM    908  N   PHE A 823     496.796 508.542 719.306  1.00  0.00           N
ATOM    909  CA  PHE A 823     496.736 507.296 718.685  1.00  0.00           C
ATOM    910  CB  PHE A 823     496.522 506.188 719.702  1.00  0.00           C
ATOM    911  CG  PHE A 823     497.233 505.239 718.864  1.00  0.00           C
ATOM    912  CD1 PHE A 823     498.596 505.383 718.766  1.00  0.00           C
ATOM    913  CE1 PHE A 823     499.312 504.546 717.958  1.00  0.00           C
ATOM    914  CZ  PHE A 823     498.647 503.573 717.255  1.00  0.00           C
ATOM    915  CD2 PHE A 823     496.563 504.273 718.174  1.00  0.00           C
ATOM    916  CE2 PHE A 823     497.282 503.435 717.365  1.00  0.00           C
ATOM    917  C   PHE A 823     495.646 507.307 717.666  1.00  0.00           C
ATOM    918  O   PHE A 823     495.879 506.881 716.534  1.00  0.00           O
ATOM    919  N   ASN A 824     494.457 507.847 718.002  1.00  0.00           N
ATOM    920  CA  ASN A 824     493.330 507.878 717.102  1.00  0.00           C
ATOM    921  CB  ASN A 824     492.120 508.647 717.684  1.00  0.00           C
ATOM    922  CG  ASN A 824     491.533 507.898 718.876  1.00  0.00           C
ATOM    923  OD1 ASN A 824     490.690 507.015 718.727  1.00  0.00           O
ATOM    924  ND2 ASN A 824     491.968 508.289 720.103  1.00  0.00           N
ATOM    925  C   ASN A 824     493.712 508.639 715.865  1.00  0.00           C
ATOM    926  O   ASN A 824     493.298 508.302 714.757  1.00  0.00           O
ATOM    927  N   LYS A 825     494.507 509.705 716.025  1.00  0.00           N
ATOM    928  CA  LYS A 825     494.839 510.517 714.895  1.00  0.00           C
ATOM    929  CB  LYS A 825     495.556 511.804 715.348  1.00  0.00           C
ATOM    930  CG  LYS A 825     496.770 512.252 714.548  1.00  0.00           C
ATOM    931  CD  LYS A 825     497.984 511.389 714.879  1.00  0.00           C
ATOM    932  CE  LYS A 825     499.317 512.053 714.547  1.00  0.00           C
ATOM    933  NZ  LYS A 825     499.289 513.470 714.968  1.00  0.00           N
ATOM    934  C   LYS A 825     495.589 509.751 713.850  1.00  0.00           C
ATOM    935  O   LYS A 825     495.266 509.846 712.664  1.00  0.00           O
ATOM    936  N   VAL A 826     496.600 508.956 714.225  1.00  0.00           N
ATOM    937  CA  VAL A 826     497.307 508.268 713.191  1.00  0.00           C
ATOM    938  CB  VAL A 826     498.608 507.644 713.649  1.00  0.00           C
ATOM    939  CG1 VAL A 826     498.335 506.552 714.701  1.00  0.00           C
ATOM    940  CG2 VAL A 826     499.372 507.118 712.419  1.00  0.00           C
ATOM    941  C   VAL A 826     496.493 507.175 712.572  1.00  0.00           C
ATOM    942  O   VAL A 826     496.439 507.081 711.347  1.00  0.00           O
ATOM    943  N   THR A 827     495.839 506.330 713.395  1.00  0.00           N
ATOM    944  CA  THR A 827     495.270 505.133 712.860  1.00  0.00           C
ATOM    945  CB  THR A 827     494.839 504.116 713.899  1.00  0.00           C
ATOM    946  OG1 THR A 827     494.892 502.812 713.338  1.00  0.00           O
ATOM    947  CG2 THR A 827     493.393 504.390 714.342  1.00  0.00           C
ATOM    948  C   THR A 827     494.133 505.447 711.934  1.00  0.00           C
ATOM    949  O   THR A 827     493.965 504.779 710.915  1.00  0.00           O
ATOM    950  N   LEU A 828     493.306 506.458 712.252  1.00  0.00           N
ATOM    951  CA  LEU A 828     492.243 506.747 711.345  1.00  0.00           C
ATOM    952  CB  LEU A 828     491.134 507.679 711.861  1.00  0.00           C
ATOM    953  CG  LEU A 828     490.228 506.975 712.890  1.00  0.00           C
ATOM    954  CD1 LEU A 828     489.925 505.526 712.447  1.00  0.00           C
ATOM    955  CD2 LEU A 828     490.733 507.130 714.329  1.00  0.00           C
ATOM    956  C   LEU A 828     492.765 507.290 710.054  1.00  0.00           C
ATOM    957  O   LEU A 828     492.213 506.993 708.997  1.00  0.00           O
ATOM    958  N   ALA A 829     493.831 508.113 710.078  1.00  0.00           N
ATOM    959  CA  ALA A 829     494.324 508.677 708.846  1.00  0.00           C
ATOM    960  CB  ALA A 829     495.493 509.666 709.036  1.00  0.00           C
ATOM    961  C   ALA A 829     494.777 507.561 707.967  1.00  0.00           C
ATOM    962  O   ALA A 829     494.615 507.604 706.747  1.00  0.00           O
ATOM    963  N   ASP A 830     495.372 506.534 708.579  1.00  0.00           N
ATOM    964  CA  ASP A 830     495.916 505.407 707.900  1.00  0.00           C
ATOM    965  CB  ASP A 830     496.412 504.416 708.956  1.00  0.00           C
ATOM    966  CG  ASP A 830     497.404 503.515 708.282  1.00  0.00           C
ATOM    967  OD1 ASP A 830     497.554 503.628 707.039  1.00  0.00           O
ATOM    968  OD2 ASP A 830     498.032 502.697 709.001  1.00  0.00           O
ATOM    969  C   ASP A 830     494.791 504.737 707.172  1.00  0.00           C
ATOM    970  O   ASP A 830     494.922 504.367 706.008  1.00  0.00           O
ATOM    971  N   ALA A 831     493.647 504.583 707.859  1.00  0.00           N
ATOM    972  CA  ALA A 831     492.518 503.891 707.325  1.00  0.00           C
ATOM    973  CB  ALA A 831     491.343 503.843 708.329  1.00  0.00           C
ATOM    974  C   ALA A 831     492.007 504.624 706.115  1.00  0.00           C
ATOM    975  O   ALA A 831     491.672 504.002 705.107  1.00  0.00           O
ATOM    976  N   GLY A 832     491.952 505.970 706.194  1.00  0.00           N
ATOM    977  CA  GLY A 832     491.473 506.794 705.123  1.00  0.00           C
ATOM    978  C   GLY A 832     492.379 506.648 703.951  1.00  0.00           C
ATOM    979  O   GLY A 832     491.932 506.712 702.806  1.00  0.00           O
ATOM    980  N   PHE A 833     493.692 506.496 704.211  1.00  0.00           N
ATOM    981  CA  PHE A 833     494.592 506.348 703.111  1.00  0.00           C
ATOM    982  CB  PHE A 833     496.101 506.260 703.429  1.00  0.00           C
ATOM    983  CG  PHE A 833     496.752 507.597 703.686  1.00  0.00           C
ATOM    984  CD1 PHE A 833     496.791 508.593 702.723  1.00  0.00           C
ATOM    985  CE1 PHE A 833     497.397 509.807 702.952  1.00  0.00           C
ATOM    986  CZ  PHE A 833     497.973 510.042 704.180  1.00  0.00           C
ATOM    987  CD2 PHE A 833     497.307 507.873 704.918  1.00  0.00           C
ATOM    988  CE2 PHE A 833     497.923 509.079 705.165  1.00  0.00           C
ATOM    989  C   PHE A 833     494.244 505.092 702.363  1.00  0.00           C
ATOM    990  O   PHE A 833     494.269 505.073 701.135  1.00  0.00           O
ATOM    991  N   ILE A 834     493.943 503.993 703.071  1.00  0.00           N
ATOM    992  CA  ILE A 834     493.593 502.764 702.413  1.00  0.00           C
ATOM    993  CB  ILE A 834     493.244 501.646 703.356  1.00  0.00           C
ATOM    994  CG2 ILE A 834     492.370 500.584 702.649  1.00  0.00           C
ATOM    995  CG1 ILE A 834     494.573 501.117 703.883  1.00  0.00           C
ATOM    996  CD1 ILE A 834     494.480 500.320 705.181  1.00  0.00           C
ATOM    997  C   ILE A 834     492.346 502.968 701.569  1.00  0.00           C
ATOM    998  O   ILE A 834     492.229 502.387 700.492  1.00  0.00           O
ATOM    999  N   LYS A 835     491.350 503.752 702.032  1.00  0.00           N
ATOM   1000  CA  LYS A 835     490.222 503.907 701.160  1.00  0.00           C
ATOM   1001  CB  LYS A 835     489.064 504.809 701.668  1.00  0.00           C
ATOM   1002  CG  LYS A 835     488.052 504.171 702.628  1.00  0.00           C
ATOM   1003  CD  LYS A 835     488.589 503.985 704.045  1.00  0.00           C
ATOM   1004  CE  LYS A 835     488.394 502.579 704.619  1.00  0.00           C
ATOM   1005  NZ  LYS A 835     487.229 502.540 705.529  1.00  0.00           N
ATOM   1006  C   LYS A 835     490.664 504.565 699.891  1.00  0.00           C
ATOM   1007  O   LYS A 835     490.288 504.121 698.808  1.00  0.00           O
ATOM   1008  N   GLN A 836     491.489 505.630 699.971  1.00  0.00           N
ATOM   1009  CA  GLN A 836     491.771 506.303 698.735  1.00  0.00           C
ATOM   1010  CB  GLN A 836     492.385 507.728 698.793  1.00  0.00           C
ATOM   1011  CG  GLN A 836     493.896 507.880 698.953  1.00  0.00           C
ATOM   1012  CD  GLN A 836     494.348 507.986 700.390  1.00  0.00           C
ATOM   1013  OE1 GLN A 836     495.380 507.411 700.725  1.00  0.00           O
ATOM   1014  NE2 GLN A 836     493.614 508.758 701.237  1.00  0.00           N
ATOM   1015  C   GLN A 836     492.623 505.429 697.847  1.00  0.00           C
ATOM   1016  O   GLN A 836     492.589 505.573 696.620  1.00  0.00           O
ATOM   1017  N   TYR A 837     493.440 504.521 698.417  1.00  0.00           N
ATOM   1018  CA  TYR A 837     494.274 503.653 697.628  1.00  0.00           C
ATOM   1019  CB  TYR A 837     494.862 502.478 698.410  1.00  0.00           C
ATOM   1020  CG  TYR A 837     496.121 502.927 698.954  1.00  0.00           C
ATOM   1021  CD1 TYR A 837     497.203 502.907 698.119  1.00  0.00           C
ATOM   1022  CE1 TYR A 837     498.416 503.323 698.576  1.00  0.00           C
ATOM   1023  CZ  TYR A 837     498.506 503.749 699.873  1.00  0.00           C
ATOM   1024  OH  TYR A 837     499.746 504.182 700.368  1.00  0.00           O
ATOM   1025  CD2 TYR A 837     496.204 503.349 700.245  1.00  0.00           C
ATOM   1026  CE2 TYR A 837     497.416 503.766 700.707  1.00  0.00           C
ATOM   1027  C   TYR A 837     493.455 502.844 696.718  1.00  0.00           C
ATOM   1028  O   TYR A 837     493.750 502.729 695.526  1.00  0.00           O
ATOM   1029  N   GLY A 838     492.416 502.250 697.310  1.00  0.00           N
ATOM   1030  CA  GLY A 838     491.618 501.293 696.643  1.00  0.00           C
ATOM   1031  C   GLY A 838     490.992 501.945 695.450  1.00  0.00           C
ATOM   1032  O   GLY A 838     490.797 501.313 694.413  1.00  0.00           O
ATOM   1033  N   ASP A 839     490.596 503.221 695.577  1.00  0.00           N
ATOM   1034  CA  ASP A 839     490.018 503.898 694.457  1.00  0.00           C
ATOM   1035  CB  ASP A 839     489.424 505.260 694.839  1.00  0.00           C
ATOM   1036  CG  ASP A 839     489.045 505.980 693.557  1.00  0.00           C
ATOM   1037  OD1 ASP A 839     488.576 505.333 692.581  1.00  0.00           O
ATOM   1038  OD2 ASP A 839     489.257 507.220 693.545  1.00  0.00           O
ATOM   1039  C   ASP A 839     491.060 504.108 693.393  1.00  0.00           C
ATOM   1040  O   ASP A 839     490.771 503.936 692.212  1.00  0.00           O
ATOM   1041  N   CYS A 840     492.302 504.482 693.788  1.00  0.00           N
ATOM   1042  CA  CYS A 840     493.366 504.780 692.851  1.00  0.00           C
ATOM   1043  CB  CYS A 840     494.702 505.181 693.489  1.00  0.00           C
ATOM   1044  SG  CYS A 840     494.591 506.578 694.639  1.00  0.00           S
ATOM   1045  C   CYS A 840     493.737 503.548 692.112  1.00  0.00           C
ATOM   1046  O   CYS A 840     494.013 503.574 690.910  1.00  0.00           O
ATOM   1047  N   LEU A 841     493.814 502.431 692.843  1.00  0.00           N
ATOM   1048  CA  LEU A 841     494.201 501.206 692.232  1.00  0.00           C
ATOM   1049  CB  LEU A 841     494.638 500.167 693.289  1.00  0.00           C
ATOM   1050  CG  LEU A 841     496.081 500.377 693.879  1.00  0.00           C
ATOM   1051  CD1 LEU A 841     496.395 501.810 694.360  1.00  0.00           C
ATOM   1052  CD2 LEU A 841     496.326 499.381 695.024  1.00  0.00           C
ATOM   1053  C   LEU A 841     493.101 500.816 691.273  1.00  0.00           C
ATOM   1054  O   LEU A 841     493.365 500.214 690.234  1.00  0.00           O
ATOM   1055  N   GLY A 842     491.835 501.166 691.603  1.00  0.00           N
ATOM   1056  CA  GLY A 842     490.661 500.962 690.786  1.00  0.00           C
ATOM   1057  C   GLY A 842     490.730 501.841 689.562  1.00  0.00           C
ATOM   1058  O   GLY A 842     490.182 501.505 688.512  1.00  0.00           O
ATOM   1059  N   ASP A 843     491.309 503.050 689.704  1.00  0.00           N
ATOM   1060  CA  ASP A 843     491.487 503.951 688.601  1.00  0.00           C
ATOM   1061  CB  ASP A 843     491.864 505.365 689.093  1.00  0.00           C
ATOM   1062  CG  ASP A 843     491.531 506.415 688.038  1.00  0.00           C
ATOM   1063  OD1 ASP A 843     491.054 506.042 686.932  1.00  0.00           O
ATOM   1064  OD2 ASP A 843     491.757 507.618 688.339  1.00  0.00           O
ATOM   1065  C   ASP A 843     492.576 503.396 687.719  1.00  0.00           C
ATOM   1066  O   ASP A 843     492.492 503.493 686.495  1.00  0.00           O
ATOM   1067  N   ILE A 844     493.623 502.785 688.330  1.00  0.00           N
ATOM   1068  CA  ILE A 844     494.760 502.208 687.642  1.00  0.00           C
ATOM   1069  CB  ILE A 844     495.708 501.472 688.543  1.00  0.00           C
ATOM   1070  CG2 ILE A 844     496.534 500.535 687.649  1.00  0.00           C
ATOM   1071  CG1 ILE A 844     496.540 502.387 689.450  1.00  0.00           C
ATOM   1072  CD1 ILE A 844     497.253 501.611 690.560  1.00  0.00           C
ATOM   1073  C   ILE A 844     494.303 501.097 686.786  1.00  0.00           C
ATOM   1074  O   ILE A 844     494.687 500.989 685.622  1.00  0.00           O
ATOM   1075  N   ALA A 845     493.472 500.229 687.375  1.00  0.00           N
ATOM   1076  CA  ALA A 845     493.044 499.042 686.713  1.00  0.00           C
ATOM   1077  CB  ALA A 845     492.101 498.199 687.590  1.00  0.00           C
ATOM   1078  C   ALA A 845     492.306 499.472 685.480  1.00  0.00           C
ATOM   1079  O   ALA A 845     492.422 498.854 684.424  1.00  0.00           O
ATOM   1080  N   ALA A 846     491.510 500.549 685.594  1.00  0.00           N
ATOM   1081  CA  ALA A 846     490.771 501.090 684.490  1.00  0.00           C
ATOM   1082  CB  ALA A 846     489.929 502.310 684.890  1.00  0.00           C
ATOM   1083  C   ALA A 846     491.754 501.577 683.488  1.00  0.00           C
ATOM   1084  O   ALA A 846     491.551 501.460 682.280  1.00  0.00           O
ATOM   1085  N   ARG A 847     492.862 502.144 683.974  1.00  0.00           N
ATOM   1086  CA  ARG A 847     493.825 502.705 683.093  1.00  0.00           C
ATOM   1087  CB  ARG A 847     495.010 503.341 683.873  1.00  0.00           C
ATOM   1088  CG  ARG A 847     494.612 504.467 684.863  1.00  0.00           C
ATOM   1089  CD  ARG A 847     494.699 505.864 684.244  1.00  0.00           C
ATOM   1090  NE  ARG A 847     494.460 505.564 682.815  1.00  0.00           N
ATOM   1091  CZ  ARG A 847     494.856 506.342 681.769  1.00  0.00           C
ATOM   1092  NH1 ARG A 847     494.944 507.703 681.845  1.00  0.00           N
ATOM   1093  NH2 ARG A 847     495.196 505.689 680.621  1.00  0.00           N
ATOM   1094  C   ARG A 847     494.330 501.620 682.178  1.00  0.00           C
ATOM   1095  O   ARG A 847     494.458 501.823 680.972  1.00  0.00           O
ATOM   1096  N   ASP A 848     494.628 500.425 682.723  1.00  0.00           N
ATOM   1097  CA  ASP A 848     495.100 499.361 681.878  1.00  0.00           C
ATOM   1098  CB  ASP A 848     495.654 498.151 682.662  1.00  0.00           C
ATOM   1099  CG  ASP A 848     497.025 498.504 683.244  1.00  0.00           C
ATOM   1100  OD1 ASP A 848     497.942 498.858 682.455  1.00  0.00           O
ATOM   1101  OD2 ASP A 848     497.168 498.426 684.494  1.00  0.00           O
ATOM   1102  C   ASP A 848     494.000 498.893 680.951  1.00  0.00           C
ATOM   1103  O   ASP A 848     494.237 498.726 679.758  1.00  0.00           O
ATOM   1104  N   LEU A 849     492.758 498.727 681.460  1.00  0.00           N
ATOM   1105  CA  LEU A 849     491.672 498.151 680.699  1.00  0.00           C
ATOM   1106  CB  LEU A 849     490.314 498.282 681.416  1.00  0.00           C
ATOM   1107  CG  LEU A 849     490.091 497.407 682.656  1.00  0.00           C
ATOM   1108  CD1 LEU A 849     488.814 497.835 683.402  1.00  0.00           C
ATOM   1109  CD2 LEU A 849     490.042 495.921 682.274  1.00  0.00           C
ATOM   1110  C   LEU A 849     491.462 498.960 679.473  1.00  0.00           C
ATOM   1111  O   LEU A 849     491.350 498.438 678.364  1.00  0.00           O
ATOM   1112  N   ILE A 850     491.388 500.278 679.654  1.00  0.00           N
ATOM   1113  CA  ILE A 850     491.122 501.134 678.557  1.00  0.00           C
ATOM   1114  CB  ILE A 850     490.875 502.524 679.031  1.00  0.00           C
ATOM   1115  CG2 ILE A 850     490.517 503.367 677.798  1.00  0.00           C
ATOM   1116  CG1 ILE A 850     489.763 502.513 680.092  1.00  0.00           C
ATOM   1117  CD1 ILE A 850     488.490 503.227 679.653  1.00  0.00           C
ATOM   1118  C   ILE A 850     492.287 501.115 677.611  1.00  0.00           C
ATOM   1119  O   ILE A 850     492.094 501.017 676.406  1.00  0.00           O
ATOM   1120  N   CYS A 851     493.531 501.197 678.126  1.00  0.00           N
ATOM   1121  CA  CYS A 851     494.629 501.240 677.200  1.00  0.00           C
ATOM   1122  CB  CYS A 851     495.977 501.735 677.778  1.00  0.00           C
ATOM   1123  SG  CYS A 851     496.830 500.638 678.946  1.00  0.00           S
ATOM   1124  C   CYS A 851     494.775 499.937 676.478  1.00  0.00           C
ATOM   1125  O   CYS A 851     495.154 499.921 675.304  1.00  0.00           O
ATOM   1126  N   ALA A 852     494.471 498.807 677.143  1.00  0.00           N
ATOM   1127  CA  ALA A 852     494.600 497.509 676.533  1.00  0.00           C
ATOM   1128  CB  ALA A 852     494.085 496.369 677.449  1.00  0.00           C
ATOM   1129  C   ALA A 852     493.674 497.467 675.343  1.00  0.00           C
ATOM   1130  O   ALA A 852     494.026 496.977 674.274  1.00  0.00           O
ATOM   1131  N   GLN A 853     492.449 497.997 675.511  1.00  0.00           N
ATOM   1132  CA  GLN A 853     491.436 497.946 674.491  1.00  0.00           C
ATOM   1133  CB  GLN A 853     490.153 498.665 674.899  1.00  0.00           C
ATOM   1134  CG  GLN A 853     489.145 498.715 673.753  1.00  0.00           C
ATOM   1135  CD  GLN A 853     488.173 497.579 673.959  1.00  0.00           C
ATOM   1136  OE1 GLN A 853     488.047 496.688 673.119  1.00  0.00           O
ATOM   1137  NE2 GLN A 853     487.476 497.624 675.127  1.00  0.00           N
ATOM   1138  C   GLN A 853     491.899 498.700 673.298  1.00  0.00           C
ATOM   1139  O   GLN A 853     491.693 498.290 672.155  1.00  0.00           O
ATOM   1140  N   LYS A 854     492.526 499.852 673.564  1.00  0.00           N
ATOM   1141  CA  LYS A 854     493.041 500.741 672.571  1.00  0.00           C
ATOM   1142  CB  LYS A 854     493.722 501.915 673.267  1.00  0.00           C
ATOM   1143  CG  LYS A 854     492.792 502.622 674.239  1.00  0.00           C
ATOM   1144  CD  LYS A 854     491.736 503.517 673.602  1.00  0.00           C
ATOM   1145  CE  LYS A 854     492.202 504.970 673.626  1.00  0.00           C
ATOM   1146  NZ  LYS A 854     493.198 505.120 674.714  1.00  0.00           N
ATOM   1147  C   LYS A 854     494.098 500.003 671.801  1.00  0.00           C
ATOM   1148  O   LYS A 854     494.228 500.172 670.588  1.00  0.00           O
ATOM   1149  N   PHE A 855     494.897 499.175 672.502  1.00  0.00           N
ATOM   1150  CA  PHE A 855     495.913 498.421 671.831  1.00  0.00           C
ATOM   1151  CB  PHE A 855     496.723 497.581 672.821  1.00  0.00           C
ATOM   1152  CG  PHE A 855     497.857 497.042 672.048  1.00  0.00           C
ATOM   1153  CD1 PHE A 855     498.085 497.450 670.754  1.00  0.00           C
ATOM   1154  CE1 PHE A 855     499.127 496.951 670.004  1.00  0.00           C
ATOM   1155  CZ  PHE A 855     500.005 496.028 670.510  1.00  0.00           C
ATOM   1156  CD2 PHE A 855     498.735 496.150 672.583  1.00  0.00           C
ATOM   1157  CE2 PHE A 855     499.774 495.662 671.814  1.00  0.00           C
ATOM   1158  C   PHE A 855     495.159 497.532 670.883  1.00  0.00           C
ATOM   1159  O   PHE A 855     495.538 497.394 669.719  1.00  0.00           O
ATOM   1160  N   ASN A 856     494.049 496.923 671.332  1.00  0.00           N
ATOM   1161  CA  ASN A 856     493.313 496.149 670.383  1.00  0.00           C
ATOM   1162  CB  ASN A 856     492.061 495.458 670.968  1.00  0.00           C
ATOM   1163  CG  ASN A 856     492.496 494.325 671.890  1.00  0.00           C
ATOM   1164  OD1 ASN A 856     492.694 494.509 673.090  1.00  0.00           O
ATOM   1165  ND2 ASN A 856     492.658 493.110 671.304  1.00  0.00           N
ATOM   1166  C   ASN A 856     492.829 497.138 669.369  1.00  0.00           C
ATOM   1167  O   ASN A 856     492.617 498.307 669.669  1.00  0.00           O
ATOM   1168  N   GLY A 857     492.707 496.732 668.101  1.00  0.00           N
ATOM   1169  CA  GLY A 857     492.244 497.678 667.139  1.00  0.00           C
ATOM   1170  C   GLY A 857     493.477 498.297 666.573  1.00  0.00           C
ATOM   1171  O   GLY A 857     493.601 498.512 665.364  1.00  0.00           O
ATOM   1172  N   LEU A 858     494.424 498.630 667.458  1.00  0.00           N
ATOM   1173  CA  LEU A 858     495.697 499.042 666.970  1.00  0.00           C
ATOM   1174  CB  LEU A 858     496.615 499.775 667.957  1.00  0.00           C
ATOM   1175  CG  LEU A 858     496.647 501.293 667.722  1.00  0.00           C
ATOM   1176  CD1 LEU A 858     497.637 501.980 668.672  1.00  0.00           C
ATOM   1177  CD2 LEU A 858     496.978 501.594 666.248  1.00  0.00           C
ATOM   1178  C   LEU A 858     496.411 497.865 666.472  1.00  0.00           C
ATOM   1179  O   LEU A 858     497.169 497.956 665.512  1.00  0.00           O
ATOM   1180  N   THR A 859     496.234 496.718 667.127  1.00  0.00           N
ATOM   1181  CA  THR A 859     496.918 495.583 666.613  1.00  0.00           C
ATOM   1182  CB  THR A 859     496.650 494.329 667.406  1.00  0.00           C
ATOM   1183  OG1 THR A 859     496.977 494.523 668.769  1.00  0.00           O
ATOM   1184  CG2 THR A 859     497.543 493.230 666.819  1.00  0.00           C
ATOM   1185  C   THR A 859     496.303 495.314 665.281  1.00  0.00           C
ATOM   1186  O   THR A 859     497.029 494.999 664.348  1.00  0.00           O
ATOM   1187  N   VAL A 860     494.962 495.426 665.183  1.00  0.00           N
ATOM   1188  CA  VAL A 860     494.223 495.090 663.997  1.00  0.00           C
ATOM   1189  CB  VAL A 860     492.766 494.769 664.260  1.00  0.00           C
ATOM   1190  CG1 VAL A 860     492.101 494.329 662.939  1.00  0.00           C
ATOM   1191  CG2 VAL A 860     492.704 493.686 665.351  1.00  0.00           C
ATOM   1192  C   VAL A 860     494.353 496.121 662.902  1.00  0.00           C
ATOM   1193  O   VAL A 860     494.043 495.849 661.743  1.00  0.00           O
ATOM   1194  N   LEU A 861     494.729 497.368 663.202  1.00  0.00           N
ATOM   1195  CA  LEU A 861     494.809 498.225 662.059  1.00  0.00           C
ATOM   1196  CB  LEU A 861     494.704 499.731 662.427  1.00  0.00           C
ATOM   1197  CG  LEU A 861     494.223 500.636 661.263  1.00  0.00           C
ATOM   1198  CD1 LEU A 861     495.349 501.022 660.301  1.00  0.00           C
ATOM   1199  CD2 LEU A 861     493.040 499.985 660.517  1.00  0.00           C
ATOM   1200  C   LEU A 861     495.995 497.839 661.194  1.00  0.00           C
ATOM   1201  O   LEU A 861     495.876 497.918 659.970  1.00  0.00           O
ATOM   1202  N   PRO A 862     497.143 497.408 661.701  1.00  0.00           N
ATOM   1203  CD  PRO A 862     497.755 498.108 662.799  1.00  0.00           C
ATOM   1204  CA  PRO A 862     498.206 496.992 660.815  1.00  0.00           C
ATOM   1205  CB  PRO A 862     499.357 496.613 661.710  1.00  0.00           C
ATOM   1206  CG  PRO A 862     499.152 497.468 662.972  1.00  0.00           C
ATOM   1207  C   PRO A 862     497.843 495.878 659.878  1.00  0.00           C
ATOM   1208  O   PRO A 862     498.230 495.995 658.720  1.00  0.00           O
ATOM   1209  N   PRO A 863     497.191 494.818 660.278  1.00  0.00           N
ATOM   1210  CD  PRO A 863     496.711 494.577 661.620  1.00  0.00           C
ATOM   1211  CA  PRO A 863     496.889 493.750 659.395  1.00  0.00           C
ATOM   1212  CB  PRO A 863     496.495 492.555 660.284  1.00  0.00           C
ATOM   1213  CG  PRO A 863     496.075 493.170 661.632  1.00  0.00           C
ATOM   1214  C   PRO A 863     495.867 494.229 658.404  1.00  0.00           C
ATOM   1215  O   PRO A 863     495.646 493.566 657.391  1.00  0.00           O
ATOM   1216  N   LEU A 864     495.181 495.346 658.697  1.00  0.00           N
ATOM   1217  CA  LEU A 864     494.341 495.910 657.690  1.00  0.00           C
ATOM   1218  CB  LEU A 864     493.371 496.990 658.261  1.00  0.00           C
ATOM   1219  CG  LEU A 864     492.260 496.466 659.220  1.00  0.00           C
ATOM   1220  CD1 LEU A 864     491.393 497.610 659.775  1.00  0.00           C
ATOM   1221  CD2 LEU A 864     491.371 495.407 658.554  1.00  0.00           C
ATOM   1222  C   LEU A 864     495.268 496.472 656.637  1.00  0.00           C
ATOM   1223  O   LEU A 864     494.982 496.401 655.437  1.00  0.00           O
ATOM   1224  N   LEU A 865     496.431 497.028 657.060  1.00  0.00           N
ATOM   1225  CA  LEU A 865     497.430 497.624 656.193  1.00  0.00           C
ATOM   1226  CB  LEU A 865     498.589 498.183 657.005  1.00  0.00           C
ATOM   1227  CG  LEU A 865     498.049 499.046 658.152  1.00  0.00           C
ATOM   1228  CD1 LEU A 865     499.162 499.834 658.852  1.00  0.00           C
ATOM   1229  CD2 LEU A 865     496.865 499.898 657.671  1.00  0.00           C
ATOM   1230  C   LEU A 865     498.003 496.580 655.322  1.00  0.00           C
ATOM   1231  O   LEU A 865     498.194 496.789 654.121  1.00  0.00           O
ATOM   1232  N   THR A 866     498.344 495.443 655.937  1.00  0.00           N
ATOM   1233  CA  THR A 866     498.983 494.360 655.262  1.00  0.00           C
ATOM   1234  CB  THR A 866     499.287 493.226 656.203  1.00  0.00           C
ATOM   1235  OG1 THR A 866     498.090 492.673 656.739  1.00  0.00           O
ATOM   1236  CG2 THR A 866     500.129 493.808 657.341  1.00  0.00           C
ATOM   1237  C   THR A 866     498.009 493.789 654.245  1.00  0.00           C
ATOM   1238  O   THR A 866     498.388 493.512 653.109  1.00  0.00           O
ATOM   1239  N   ASP A 867     496.725 493.625 654.628  1.00  0.00           N
ATOM   1240  CA  ASP A 867     495.762 493.038 653.750  1.00  0.00           C
ATOM   1241  CB  ASP A 867     494.318 492.997 654.355  1.00  0.00           C
ATOM   1242  CG  ASP A 867     494.078 491.871 655.382  1.00  0.00           C
ATOM   1243  OD1 ASP A 867     494.740 490.806 655.286  1.00  0.00           O
ATOM   1244  OD2 ASP A 867     493.222 492.064 656.289  1.00  0.00           O
ATOM   1245  C   ASP A 867     495.682 493.899 652.541  1.00  0.00           C
ATOM   1246  O   ASP A 867     495.548 493.422 651.416  1.00  0.00           O
ATOM   1247  N   GLU A 868     495.700 495.221 652.744  1.00  0.00           N
ATOM   1248  CA  GLU A 868     495.601 496.070 651.605  1.00  0.00           C
ATOM   1249  CB  GLU A 868     494.903 497.408 651.900  1.00  0.00           C
ATOM   1250  CG  GLU A 868     493.887 497.747 650.801  1.00  0.00           C
ATOM   1251  CD  GLU A 868     492.467 497.359 651.243  1.00  0.00           C
ATOM   1252  OE1 GLU A 868     492.248 496.270 651.843  1.00  0.00           O
ATOM   1253  OE2 GLU A 868     491.566 498.194 650.966  1.00  0.00           O
ATOM   1254  C   GLU A 868     496.913 496.227 650.874  1.00  0.00           C
ATOM   1255  O   GLU A 868     496.923 496.495 649.673  1.00  0.00           O
ATOM   1256  N   MET A 869     498.070 496.108 651.581  1.00  0.00           N
ATOM   1257  CA  MET A 869     499.389 496.226 650.966  1.00  0.00           C
ATOM   1258  CB  MET A 869     500.506 495.834 651.914  1.00  0.00           C
ATOM   1259  CG  MET A 869     500.996 496.918 652.842  1.00  0.00           C
ATOM   1260  SD  MET A 869     501.942 496.252 654.240  1.00  0.00           S
ATOM   1261  CE  MET A 869     503.262 497.485 654.121  1.00  0.00           C
ATOM   1262  C   MET A 869     499.532 495.163 649.927  1.00  0.00           C
ATOM   1263  O   MET A 869     499.903 495.451 648.793  1.00  0.00           O
ATOM   1264  N   ILE A 870     499.248 493.908 650.323  1.00  0.00           N
ATOM   1265  CA  ILE A 870     499.464 492.768 649.478  1.00  0.00           C
ATOM   1266  CB  ILE A 870     499.375 491.447 650.198  1.00  0.00           C
ATOM   1267  CG2 ILE A 870     497.926 491.197 650.644  1.00  0.00           C
ATOM   1268  CG1 ILE A 870     499.990 490.335 649.330  1.00  0.00           C
ATOM   1269  CD1 ILE A 870     500.285 489.058 650.114  1.00  0.00           C
ATOM   1270  C   ILE A 870     498.516 492.813 648.305  1.00  0.00           C
ATOM   1271  O   ILE A 870     498.811 492.304 647.223  1.00  0.00           O
ATOM   1272  N   ALA A 871     497.311 493.370 648.506  1.00  0.00           N
ATOM   1273  CA  ALA A 871     496.413 493.541 647.405  1.00  0.00           C
ATOM   1274  CB  ALA A 871     495.055 494.144 647.834  1.00  0.00           C
ATOM   1275  C   ALA A 871     497.070 494.489 646.444  1.00  0.00           C
ATOM   1276  O   ALA A 871     496.915 494.359 645.227  1.00  0.00           O
ATOM   1277  N   GLN A 872     497.805 495.485 646.979  1.00  0.00           N
ATOM   1278  CA  GLN A 872     498.520 496.474 646.210  1.00  0.00           C
ATOM   1279  CB  GLN A 872     499.265 497.492 647.059  1.00  0.00           C
ATOM   1280  CG  GLN A 872     498.429 498.373 647.966  1.00  0.00           C
ATOM   1281  CD  GLN A 872     499.436 498.860 649.000  1.00  0.00           C
ATOM   1282  OE1 GLN A 872     500.542 498.331 649.100  1.00  0.00           O
ATOM   1283  NE2 GLN A 872     499.059 499.887 649.800  1.00  0.00           N
ATOM   1284  C   GLN A 872     499.634 495.857 645.457  1.00  0.00           C
ATOM   1285  O   GLN A 872     499.907 496.235 644.319  1.00  0.00           O
ATOM   1286  N   TYR A 873     500.358 494.926 646.098  1.00  0.00           N
ATOM   1287  CA  TYR A 873     501.539 494.433 645.462  1.00  0.00           C
ATOM   1288  CB  TYR A 873     502.338 493.397 646.268  1.00  0.00           C
ATOM   1289  CG  TYR A 873     503.734 493.615 645.797  1.00  0.00           C
ATOM   1290  CD1 TYR A 873     504.232 494.875 645.998  1.00  0.00           C
ATOM   1291  CE1 TYR A 873     505.500 495.223 645.635  1.00  0.00           C
ATOM   1292  CZ  TYR A 873     506.304 494.284 645.044  1.00  0.00           C
ATOM   1293  OH  TYR A 873     507.609 494.657 644.672  1.00  0.00           O
ATOM   1294  CD2 TYR A 873     504.552 492.664 645.222  1.00  0.00           C
ATOM   1295  CE2 TYR A 873     505.837 493.003 644.850  1.00  0.00           C
ATOM   1296  C   TYR A 873     501.102 493.691 644.264  1.00  0.00           C
ATOM   1297  O   TYR A 873     501.728 493.779 643.211  1.00  0.00           O
ATOM   1298  N   THR A 874     500.017 492.923 644.406  1.00  0.00           N
ATOM   1299  CA  THR A 874     499.654 492.121 643.299  1.00  0.00           C
ATOM   1300  CB  THR A 874     498.661 491.069 643.655  1.00  0.00           C
ATOM   1301  OG1 THR A 874     499.127 490.351 644.792  1.00  0.00           O
ATOM   1302  CG2 THR A 874     498.614 490.099 642.463  1.00  0.00           C
ATOM   1303  C   THR A 874     499.180 493.007 642.190  1.00  0.00           C
ATOM   1304  O   THR A 874     499.333 492.661 641.020  1.00  0.00           O
ATOM   1305  N   SER A 875     498.560 494.157 642.518  1.00  0.00           N
ATOM   1306  CA  SER A 875     498.122 495.059 641.491  1.00  0.00           C
ATOM   1307  CB  SER A 875     497.112 496.093 642.014  1.00  0.00           C
ATOM   1308  OG  SER A 875     496.429 496.695 640.924  1.00  0.00           O
ATOM   1309  C   SER A 875     499.311 495.749 640.867  1.00  0.00           C
ATOM   1310  O   SER A 875     499.254 496.144 639.703  1.00  0.00           O
ATOM   1311  N   ALA A 876     500.426 495.941 641.608  1.00  0.00           N
ATOM   1312  CA  ALA A 876     501.579 496.579 641.022  1.00  0.00           C
ATOM   1313  CB  ALA A 876     502.767 496.626 641.992  1.00  0.00           C
ATOM   1314  C   ALA A 876     502.040 495.686 639.921  1.00  0.00           C
ATOM   1315  O   ALA A 876     502.281 496.142 638.807  1.00  0.00           O
ATOM   1316  N   LEU A 877     502.154 494.387 640.236  1.00  0.00           N
ATOM   1317  CA  LEU A 877     502.717 493.415 639.359  1.00  0.00           C
ATOM   1318  CB  LEU A 877     503.051 492.110 640.102  1.00  0.00           C
ATOM   1319  CG  LEU A 877     504.047 492.440 641.227  1.00  0.00           C
ATOM   1320  CD1 LEU A 877     504.674 491.194 641.865  1.00  0.00           C
ATOM   1321  CD2 LEU A 877     505.086 493.460 640.734  1.00  0.00           C
ATOM   1322  C   LEU A 877     501.808 493.175 638.195  1.00  0.00           C
ATOM   1323  O   LEU A 877     502.268 492.848 637.102  1.00  0.00           O
ATOM   1324  N   LEU A 878     500.482 493.300 638.387  1.00  0.00           N
ATOM   1325  CA  LEU A 878     499.614 493.086 637.271  1.00  0.00           C
ATOM   1326  CB  LEU A 878     498.110 493.133 637.647  1.00  0.00           C
ATOM   1327  CG  LEU A 878     497.147 492.611 636.555  1.00  0.00           C
ATOM   1328  CD1 LEU A 878     496.748 493.685 635.535  1.00  0.00           C
ATOM   1329  CD2 LEU A 878     497.769 491.389 635.858  1.00  0.00           C
ATOM   1330  C   LEU A 878     499.939 494.146 636.266  1.00  0.00           C
ATOM   1331  O   LEU A 878     500.001 493.864 635.076  1.00  0.00           O
ATOM   1332  N   ALA A 879     500.183 495.389 636.740  1.00  0.00           N
ATOM   1333  CA  ALA A 879     500.544 496.497 635.890  1.00  0.00           C
ATOM   1334  CB  ALA A 879     500.667 497.825 636.656  1.00  0.00           C
ATOM   1335  C   ALA A 879     501.865 496.217 635.250  1.00  0.00           C
ATOM   1336  O   ALA A 879     502.062 496.515 634.071  1.00  0.00           O
ATOM   1337  N   GLY A 880     502.825 495.665 636.008  1.00  0.00           N
ATOM   1338  CA  GLY A 880     504.127 495.451 635.449  1.00  0.00           C
ATOM   1339  C   GLY A 880     504.046 494.434 634.339  1.00  0.00           C
ATOM   1340  O   GLY A 880     504.700 494.587 633.311  1.00  0.00           O
ATOM   1341  N   THR A 881     503.277 493.342 634.516  1.00  0.00           N
ATOM   1342  CA  THR A 881     503.240 492.360 633.472  1.00  0.00           C
ATOM   1343  CB  THR A 881     502.691 491.016 633.905  1.00  0.00           C
ATOM   1344  OG1 THR A 881     501.303 491.085 634.190  1.00  0.00           O
ATOM   1345  CG2 THR A 881     503.450 490.590 635.177  1.00  0.00           C
ATOM   1346  C   THR A 881     502.493 492.901 632.287  1.00  0.00           C
ATOM   1347  O   THR A 881     502.821 492.565 631.149  1.00  0.00           O
ATOM   1348  N   ILE A 882     501.467 493.747 632.518  1.00  0.00           N
ATOM   1349  CA  ILE A 882     500.704 494.257 631.418  1.00  0.00           C
ATOM   1350  CB  ILE A 882     499.435 494.942 631.887  1.00  0.00           C
ATOM   1351  CG2 ILE A 882     499.791 496.331 632.423  1.00  0.00           C
ATOM   1352  CG1 ILE A 882     498.325 494.914 630.820  1.00  0.00           C
ATOM   1353  CD1 ILE A 882     498.696 495.442 629.438  1.00  0.00           C
ATOM   1354  C   ILE A 882     501.579 495.163 630.603  1.00  0.00           C
ATOM   1355  O   ILE A 882     501.594 495.068 629.373  1.00  0.00           O
ATOM   1356  N   THR A 883     502.374 496.040 631.264  1.00  0.00           N
ATOM   1357  CA  THR A 883     503.193 496.994 630.561  1.00  0.00           C
ATOM   1358  CB  THR A 883     503.829 497.986 631.478  1.00  0.00           C
ATOM   1359  OG1 THR A 883     504.697 497.347 632.402  1.00  0.00           O
ATOM   1360  CG2 THR A 883     502.687 498.697 632.228  1.00  0.00           C
ATOM   1361  C   THR A 883     504.213 496.266 629.746  1.00  0.00           C
ATOM   1362  O   THR A 883     504.438 496.606 628.585  1.00  0.00           O
ATOM   1363  N   SER A 884     504.864 495.226 630.295  1.00  0.00           N
ATOM   1364  CA  SER A 884     505.791 494.564 629.430  1.00  0.00           C
ATOM   1365  CB  SER A 884     506.809 493.680 630.174  1.00  0.00           C
ATOM   1366  OG  SER A 884     507.579 494.511 631.032  1.00  0.00           O
ATOM   1367  C   SER A 884     504.937 493.763 628.500  1.00  0.00           C
ATOM   1368  O   SER A 884     503.841 493.342 628.839  1.00  0.00           O
ATOM   1369  N   GLY A 885     505.365 493.569 627.260  1.00  0.00           N
ATOM   1370  CA  GLY A 885     504.471 492.889 626.379  1.00  0.00           C
ATOM   1371  C   GLY A 885     503.757 493.986 625.682  1.00  0.00           C
ATOM   1372  O   GLY A 885     503.411 493.881 624.510  1.00  0.00           O
ATOM   1373  N   TRP A 886     503.487 495.076 626.417  1.00  0.00           N
ATOM   1374  CA  TRP A 886     502.993 496.253 625.783  1.00  0.00           C
ATOM   1375  CB  TRP A 886     502.509 497.330 626.787  1.00  0.00           C
ATOM   1376  CG  TRP A 886     501.050 497.698 626.607  1.00  0.00           C
ATOM   1377  CD1 TRP A 886     500.001 497.712 627.482  1.00  0.00           C
ATOM   1378  NE1 TRP A 886     498.860 498.141 626.840  1.00  0.00           N
ATOM   1379  CE2 TRP A 886     499.164 498.367 625.516  1.00  0.00           C
ATOM   1380  CD2 TRP A 886     500.519 498.098 625.336  1.00  0.00           C
ATOM   1381  CE3 TRP A 886     501.096 498.145 624.098  1.00  0.00           C
ATOM   1382  CZ3 TRP A 886     500.328 498.582 623.041  1.00  0.00           C
ATOM   1383  CZ2 TRP A 886     498.370 498.688 624.455  1.00  0.00           C
ATOM   1384  CH2 TRP A 886     498.986 498.849 623.228  1.00  0.00           C
ATOM   1385  C   TRP A 886     504.123 496.704 624.963  1.00  0.00           C
ATOM   1386  O   TRP A 886     503.935 497.194 623.855  1.00  0.00           O
ATOM   1387  N   THR A 887     505.341 496.550 625.526  1.00  0.00           N
ATOM   1388  CA  THR A 887     506.570 496.887 624.856  1.00  0.00           C
ATOM   1389  CB  THR A 887     507.788 496.914 625.743  1.00  0.00           C
ATOM   1390  OG1 THR A 887     508.232 495.611 626.086  1.00  0.00           O
ATOM   1391  CG2 THR A 887     507.407 497.649 627.030  1.00  0.00           C
ATOM   1392  C   THR A 887     506.853 495.899 623.738  1.00  0.00           C
ATOM   1393  O   THR A 887     507.419 496.285 622.716  1.00  0.00           O
ATOM   1394  N   PHE A 888     506.542 494.593 623.915  1.00  0.00           N
ATOM   1395  CA  PHE A 888     506.747 493.635 622.853  1.00  0.00           C
ATOM   1396  CB  PHE A 888     506.706 492.133 623.268  1.00  0.00           C
ATOM   1397  CG  PHE A 888     507.846 491.394 622.591  1.00  0.00           C
ATOM   1398  CD1 PHE A 888     507.667 490.804 621.351  1.00  0.00           C
ATOM   1399  CE1 PHE A 888     508.692 490.123 620.728  1.00  0.00           C
ATOM   1400  CZ  PHE A 888     509.918 490.016 621.345  1.00  0.00           C
ATOM   1401  CD2 PHE A 888     509.077 491.261 623.198  1.00  0.00           C
ATOM   1402  CE2 PHE A 888     510.109 490.584 622.585  1.00  0.00           C
ATOM   1403  C   PHE A 888     505.796 493.884 621.728  1.00  0.00           C
ATOM   1404  O   PHE A 888     506.144 493.700 620.562  1.00  0.00           O
ATOM   1405  N   GLY A 889     504.548 494.275 622.046  1.00  0.00           N
ATOM   1406  CA  GLY A 889     503.558 494.527 621.029  1.00  0.00           C
ATOM   1407  C   GLY A 889     503.923 495.707 620.195  1.00  0.00           C
ATOM   1408  O   GLY A 889     503.806 495.663 618.967  1.00  0.00           O
ATOM   1409  N   ALA A 890     504.399 496.791 620.847  1.00  0.00           N
ATOM   1410  CA  ALA A 890     504.649 498.029 620.155  1.00  0.00           C
ATOM   1411  CB  ALA A 890     505.190 499.118 621.081  1.00  0.00           C
ATOM   1412  C   ALA A 890     505.654 497.735 619.102  1.00  0.00           C
ATOM   1413  O   ALA A 890     505.526 498.208 617.972  1.00  0.00           O
ATOM   1414  N   GLY A 891     506.664 496.914 619.453  1.00  0.00           N
ATOM   1415  CA  GLY A 891     507.748 496.601 618.569  1.00  0.00           C
ATOM   1416  C   GLY A 891     507.242 495.881 617.362  1.00  0.00           C
ATOM   1417  O   GLY A 891     507.707 496.135 616.252  1.00  0.00           O
ATOM   1418  N   ALA A 892     506.288 494.948 617.544  1.00  0.00           N
ATOM   1419  CA  ALA A 892     505.789 494.207 616.423  1.00  0.00           C
ATOM   1420  CB  ALA A 892     504.732 493.162 616.807  1.00  0.00           C
ATOM   1421  C   ALA A 892     505.125 495.163 615.492  1.00  0.00           C
ATOM   1422  O   ALA A 892     505.243 495.059 614.274  1.00  0.00           O
ATOM   1423  N   ALA A 893     504.403 496.132 616.074  1.00  0.00           N
ATOM   1424  CA  ALA A 893     503.705 497.118 615.306  1.00  0.00           C
ATOM   1425  CB  ALA A 893     502.833 498.035 616.176  1.00  0.00           C
ATOM   1426  C   ALA A 893     504.669 497.917 614.515  1.00  0.00           C
ATOM   1427  O   ALA A 893     504.377 498.238 613.370  1.00  0.00           O
ATOM   1428  N   LEU A 894     505.837 498.270 615.080  1.00  0.00           N
ATOM   1429  CA  LEU A 894     506.810 499.067 614.377  1.00  0.00           C
ATOM   1430  CB  LEU A 894     508.017 499.477 615.224  1.00  0.00           C
ATOM   1431  CG  LEU A 894     507.705 500.500 616.318  1.00  0.00           C
ATOM   1432  CD1 LEU A 894     509.012 501.074 616.885  1.00  0.00           C
ATOM   1433  CD2 LEU A 894     506.737 501.582 615.816  1.00  0.00           C
ATOM   1434  C   LEU A 894     507.386 498.304 613.237  1.00  0.00           C
ATOM   1435  O   LEU A 894     507.647 498.857 612.172  1.00  0.00           O
ATOM   1436  N   GLN A 895     507.628 497.005 613.433  1.00  0.00           N
ATOM   1437  CA  GLN A 895     508.312 496.311 612.399  1.00  0.00           C
ATOM   1438  CB  GLN A 895     508.812 494.913 612.821  1.00  0.00           C
ATOM   1439  CG  GLN A 895     509.858 494.990 613.953  1.00  0.00           C
ATOM   1440  CD  GLN A 895     510.824 496.160 613.718  1.00  0.00           C
ATOM   1441  OE1 GLN A 895     510.684 497.227 614.315  1.00  0.00           O
ATOM   1442  NE2 GLN A 895     511.835 495.958 612.830  1.00  0.00           N
ATOM   1443  C   GLN A 895     507.456 496.267 611.177  1.00  0.00           C
ATOM   1444  O   GLN A 895     507.970 496.198 610.064  1.00  0.00           O
ATOM   1445  N   ILE A 896     506.125 496.244 611.330  1.00  0.00           N
ATOM   1446  CA  ILE A 896     505.358 496.146 610.133  1.00  0.00           C
ATOM   1447  CB  ILE A 896     504.230 495.127 610.304  1.00  0.00           C
ATOM   1448  CG2 ILE A 896     503.200 495.537 611.366  1.00  0.00           C
ATOM   1449  CG1 ILE A 896     503.739 494.618 608.948  1.00  0.00           C
ATOM   1450  CD1 ILE A 896     504.789 493.762 608.229  1.00  0.00           C
ATOM   1451  C   ILE A 896     505.232 497.441 609.293  1.00  0.00           C
ATOM   1452  O   ILE A 896     505.278 497.302 608.073  1.00  0.00           O
ATOM   1453  N   PRO A 897     505.086 498.691 609.739  1.00  0.00           N
ATOM   1454  CD  PRO A 897     504.100 499.015 610.741  1.00  0.00           C
ATOM   1455  CA  PRO A 897     505.146 499.804 608.807  1.00  0.00           C
ATOM   1456  CB  PRO A 897     504.583 501.035 609.514  1.00  0.00           C
ATOM   1457  CG  PRO A 897     504.239 500.537 610.924  1.00  0.00           C
ATOM   1458  C   PRO A 897     506.491 500.049 608.219  1.00  0.00           C
ATOM   1459  O   PRO A 897     506.561 500.774 607.226  1.00  0.00           O
ATOM   1460  N   PHE A 898     507.574 499.544 608.834  1.00  0.00           N
ATOM   1461  CA  PHE A 898     508.842 499.823 608.238  1.00  0.00           C
ATOM   1462  CB  PHE A 898     510.025 499.747 609.226  1.00  0.00           C
ATOM   1463  CG  PHE A 898     511.026 500.767 608.755  1.00  0.00           C
ATOM   1464  CD1 PHE A 898     510.893 502.106 609.088  1.00  0.00           C
ATOM   1465  CE1 PHE A 898     511.807 503.050 608.665  1.00  0.00           C
ATOM   1466  CZ  PHE A 898     512.870 502.658 607.882  1.00  0.00           C
ATOM   1467  CD2 PHE A 898     512.081 500.403 607.951  1.00  0.00           C
ATOM   1468  CE2 PHE A 898     513.002 501.335 607.521  1.00  0.00           C
ATOM   1469  C   PHE A 898     508.983 498.940 607.007  1.00  0.00           C
ATOM   1470  O   PHE A 898     509.665 499.311 606.055  1.00  0.00           O
ATOM   1471  N   ALA A 899     508.399 497.713 607.034  1.00  0.00           N
ATOM   1472  CA  ALA A 899     508.318 496.790 605.919  1.00  0.00           C
ATOM   1473  CB  ALA A 899     507.752 495.418 606.309  1.00  0.00           C
ATOM   1474  C   ALA A 899     507.378 497.369 604.906  1.00  0.00           C
ATOM   1475  O   ALA A 899     507.469 497.112 603.705  1.00  0.00           O
ATOM   1476  N   MET A 900     506.380 498.113 605.404  1.00  0.00           N
ATOM   1477  CA  MET A 900     505.461 498.768 604.530  1.00  0.00           C
ATOM   1478  CB  MET A 900     504.341 499.473 605.305  1.00  0.00           C
ATOM   1479  CG  MET A 900     503.411 498.479 606.003  1.00  0.00           C
ATOM   1480  SD  MET A 900     502.233 499.271 607.126  1.00  0.00           S
ATOM   1481  CE  MET A 900     501.703 500.368 605.784  1.00  0.00           C
ATOM   1482  C   MET A 900     506.242 499.762 603.726  1.00  0.00           C
ATOM   1483  O   MET A 900     505.974 499.966 602.544  1.00  0.00           O
ATOM   1484  N   GLN A 901     507.248 500.403 604.347  1.00  0.00           N
ATOM   1485  CA  GLN A 901     508.059 501.390 603.683  1.00  0.00           C
ATOM   1486  CB  GLN A 901     508.941 502.161 604.701  1.00  0.00           C
ATOM   1487  CG  GLN A 901     509.938 503.239 604.225  1.00  0.00           C
ATOM   1488  CD  GLN A 901     509.605 503.945 602.908  1.00  0.00           C
ATOM   1489  OE1 GLN A 901     510.426 503.921 601.992  1.00  0.00           O
ATOM   1490  NE2 GLN A 901     508.426 504.615 602.799  1.00  0.00           N
ATOM   1491  C   GLN A 901     508.824 500.706 602.568  1.00  0.00           C
ATOM   1492  O   GLN A 901     509.188 501.337 601.576  1.00  0.00           O
ATOM   1493  N   MET A 902     509.146 499.404 602.715  1.00  0.00           N
ATOM   1494  CA  MET A 902     509.749 498.679 601.625  1.00  0.00           C
ATOM   1495  CB  MET A 902     510.219 497.267 602.045  1.00  0.00           C
ATOM   1496  CG  MET A 902     510.836 497.169 603.454  1.00  0.00           C
ATOM   1497  SD  MET A 902     512.293 498.194 603.817  1.00  0.00           S
ATOM   1498  CE  MET A 902     513.490 496.995 603.175  1.00  0.00           C
ATOM   1499  C   MET A 902     508.682 498.496 600.562  1.00  0.00           C
ATOM   1500  O   MET A 902     508.952 498.531 599.361  1.00  0.00           O
ATOM   1501  N   ALA A 903     507.426 498.275 600.994  1.00  0.00           N
ATOM   1502  CA  ALA A 903     506.343 498.054 600.085  1.00  0.00           C
ATOM   1503  CB  ALA A 903     505.007 497.762 600.817  1.00  0.00           C
ATOM   1504  C   ALA A 903     506.108 499.260 599.230  1.00  0.00           C
ATOM   1505  O   ALA A 903     505.902 499.139 598.022  1.00  0.00           O
ATOM   1506  N   TYR A 904     506.151 500.458 599.851  1.00  0.00           N
ATOM   1507  CA  TYR A 904     505.860 501.700 599.190  1.00  0.00           C
ATOM   1508  CB  TYR A 904     505.787 502.904 600.129  1.00  0.00           C
ATOM   1509  CG  TYR A 904     505.509 504.142 599.337  1.00  0.00           C
ATOM   1510  CD1 TYR A 904     504.321 504.295 598.653  1.00  0.00           C
ATOM   1511  CE1 TYR A 904     504.052 505.444 597.940  1.00  0.00           C
ATOM   1512  CZ  TYR A 904     504.993 506.448 597.886  1.00  0.00           C
ATOM   1513  OH  TYR A 904     504.720 507.636 597.168  1.00  0.00           O
ATOM   1514  CD2 TYR A 904     506.465 505.128 599.232  1.00  0.00           C
ATOM   1515  CE2 TYR A 904     506.205 506.281 598.524  1.00  0.00           C
ATOM   1516  C   TYR A 904     506.887 501.962 598.157  1.00  0.00           C
ATOM   1517  O   TYR A 904     506.558 502.506 597.104  1.00  0.00           O
ATOM   1518  N   ARG A 905     508.155 501.590 598.415  1.00  0.00           N
ATOM   1519  CA  ARG A 905     509.161 501.921 597.450  1.00  0.00           C
ATOM   1520  CB  ARG A 905     510.615 501.575 597.899  1.00  0.00           C
ATOM   1521  CG  ARG A 905     511.135 502.390 599.113  1.00  0.00           C
ATOM   1522  CD  ARG A 905     511.713 503.789 598.810  1.00  0.00           C
ATOM   1523  NE  ARG A 905     512.843 503.599 597.857  1.00  0.00           N
ATOM   1524  CZ  ARG A 905     513.231 504.574 596.981  1.00  0.00           C
ATOM   1525  NH1 ARG A 905     512.964 505.896 597.198  1.00  0.00           N
ATOM   1526  NH2 ARG A 905     513.841 504.199 595.820  1.00  0.00           N
ATOM   1527  C   ARG A 905     508.776 501.221 596.175  1.00  0.00           C
ATOM   1528  O   ARG A 905     508.934 501.779 595.091  1.00  0.00           O
ATOM   1529  N   PHE A 906     508.164 500.021 596.301  1.00  0.00           N
ATOM   1530  CA  PHE A 906     507.685 499.218 595.203  1.00  0.00           C
ATOM   1531  CB  PHE A 906     506.668 498.103 595.590  1.00  0.00           C
ATOM   1532  CG  PHE A 906     507.109 496.760 596.067  1.00  0.00           C
ATOM   1533  CD1 PHE A 906     507.407 495.774 595.153  1.00  0.00           C
ATOM   1534  CE1 PHE A 906     507.775 494.515 595.568  1.00  0.00           C
ATOM   1535  CZ  PHE A 906     507.840 494.232 596.912  1.00  0.00           C
ATOM   1536  CD2 PHE A 906     507.177 496.468 597.411  1.00  0.00           C
ATOM   1537  CE2 PHE A 906     507.544 495.210 597.833  1.00  0.00           C
ATOM   1538  C   PHE A 906     506.710 500.006 594.384  1.00  0.00           C
ATOM   1539  O   PHE A 906     506.719 499.963 593.154  1.00  0.00           O
ATOM   1540  N   ASN A 907     505.780 500.692 595.074  1.00  0.00           N
ATOM   1541  CA  ASN A 907     504.714 501.385 594.413  1.00  0.00           C
ATOM   1542  CB  ASN A 907     503.733 502.017 595.405  1.00  0.00           C
ATOM   1543  CG  ASN A 907     503.043 500.895 596.167  1.00  0.00           C
ATOM   1544  OD1 ASN A 907     502.832 499.798 595.649  1.00  0.00           O
ATOM   1545  ND2 ASN A 907     502.680 501.184 597.443  1.00  0.00           N
ATOM   1546  C   ASN A 907     505.254 502.474 593.572  1.00  0.00           C
ATOM   1547  O   ASN A 907     504.941 502.567 592.385  1.00  0.00           O
ATOM   1548  N   GLY A 908     506.118 503.301 594.183  1.00  0.00           N
ATOM   1549  CA  GLY A 908     506.576 504.519 593.584  1.00  0.00           C
ATOM   1550  C   GLY A 908     507.330 504.197 592.350  1.00  0.00           C
ATOM   1551  O   GLY A 908     507.266 504.909 591.353  1.00  0.00           O
ATOM   1552  N   ILE A 909     508.128 503.148 592.418  1.00  0.00           N
ATOM   1553  CA  ILE A 909     508.938 502.720 591.321  1.00  0.00           C
ATOM   1554  CB  ILE A 909     510.323 502.325 591.762  1.00  0.00           C
ATOM   1555  CG2 ILE A 909     510.230 501.173 592.761  1.00  0.00           C
ATOM   1556  CG1 ILE A 909     511.256 502.112 590.569  1.00  0.00           C
ATOM   1557  CD1 ILE A 909     511.517 503.399 589.791  1.00  0.00           C
ATOM   1558  C   ILE A 909     508.202 501.789 590.417  1.00  0.00           C
ATOM   1559  O   ILE A 909     508.501 500.608 590.320  1.00  0.00           O
ATOM   1560  N   GLY A 910     507.181 502.289 589.681  1.00  0.00           N
ATOM   1561  CA  GLY A 910     506.271 501.512 588.893  1.00  0.00           C
ATOM   1562  C   GLY A 910     505.257 502.504 588.478  1.00  0.00           C
ATOM   1563  O   GLY A 910     504.721 502.431 587.373  1.00  0.00           O
ATOM   1564  N   VAL A 911     504.965 503.475 589.360  1.00  0.00           N
ATOM   1565  CA  VAL A 911     504.119 504.550 588.923  1.00  0.00           C
ATOM   1566  CB  VAL A 911     503.723 505.491 590.013  1.00  0.00           C
ATOM   1567  CG1 VAL A 911     503.059 506.732 589.386  1.00  0.00           C
ATOM   1568  CG2 VAL A 911     502.775 504.735 590.957  1.00  0.00           C
ATOM   1569  C   VAL A 911     504.919 505.320 587.918  1.00  0.00           C
ATOM   1570  O   VAL A 911     504.389 505.815 586.926  1.00  0.00           O
ATOM   1571  N   THR A 912     506.233 505.470 588.170  1.00  0.00           N
ATOM   1572  CA  THR A 912     507.040 506.243 587.268  1.00  0.00           C
ATOM   1573  CB  THR A 912     508.427 506.554 587.753  1.00  0.00           C
ATOM   1574  OG1 THR A 912     508.385 507.213 589.008  1.00  0.00           O
ATOM   1575  CG2 THR A 912     509.074 507.485 586.716  1.00  0.00           C
ATOM   1576  C   THR A 912     507.241 505.525 585.977  1.00  0.00           C
ATOM   1577  O   THR A 912     507.320 506.120 584.925  1.00  0.00           O
ATOM   1578  N   GLN A 913     507.387 504.215 585.986  1.00  0.00           N
ATOM   1579  CA  GLN A 913     507.645 503.577 584.745  1.00  0.00           C
ATOM   1580  CB  GLN A 913     507.630 502.024 584.887  1.00  0.00           C
ATOM   1581  CG  GLN A 913     508.533 501.382 585.945  1.00  0.00           C
ATOM   1582  CD  GLN A 913     507.827 500.088 586.325  1.00  0.00           C
ATOM   1583  OE1 GLN A 913     508.307 499.293 587.131  1.00  0.00           O
ATOM   1584  NE2 GLN A 913     506.617 499.895 585.743  1.00  0.00           N
ATOM   1585  C   GLN A 913     506.499 503.751 583.831  1.00  0.00           C
ATOM   1586  O   GLN A 913     506.673 504.031 582.646  1.00  0.00           O
ATOM   1587  N   ASN A 914     505.298 503.553 584.393  1.00  0.00           N
ATOM   1588  CA  ASN A 914     504.119 503.446 583.601  1.00  0.00           C
ATOM   1589  CB  ASN A 914     502.972 502.775 584.337  1.00  0.00           C
ATOM   1590  CG  ASN A 914     502.536 501.828 583.250  1.00  0.00           C
ATOM   1591  OD1 ASN A 914     501.360 501.531 583.063  1.00  0.00           O
ATOM   1592  ND2 ASN A 914     503.555 501.341 582.493  1.00  0.00           N
ATOM   1593  C   ASN A 914     503.634 504.716 583.000  1.00  0.00           C
ATOM   1594  O   ASN A 914     503.239 504.729 581.837  1.00  0.00           O
ATOM   1595  N   VAL A 915     503.590 505.820 583.758  1.00  0.00           N
ATOM   1596  CA  VAL A 915     502.988 506.956 583.130  1.00  0.00           C
ATOM   1597  CB  VAL A 915     502.613 508.016 584.107  1.00  0.00           C
ATOM   1598  CG1 VAL A 915     501.511 508.859 583.443  1.00  0.00           C
ATOM   1599  CG2 VAL A 915     502.222 507.355 585.437  1.00  0.00           C
ATOM   1600  C   VAL A 915     503.987 507.462 582.131  1.00  0.00           C
ATOM   1601  O   VAL A 915     503.630 507.957 581.064  1.00  0.00           O
ATOM   1602  N   LEU A 916     505.280 507.333 582.470  1.00  0.00           N
ATOM   1603  CA  LEU A 916     506.368 507.790 581.658  1.00  0.00           C
ATOM   1604  CB  LEU A 916     507.759 507.549 582.334  1.00  0.00           C
ATOM   1605  CG  LEU A 916     509.064 507.919 581.557  1.00  0.00           C
ATOM   1606  CD1 LEU A 916     510.275 507.742 582.487  1.00  0.00           C
ATOM   1607  CD2 LEU A 916     509.305 507.107 580.264  1.00  0.00           C
ATOM   1608  C   LEU A 916     506.388 507.023 580.384  1.00  0.00           C
ATOM   1609  O   LEU A 916     506.703 507.615 579.350  1.00  0.00           O
ATOM   1610  N   TYR A 917     505.727 505.960 580.612  1.00  0.00           N
ATOM   1611  CA  TYR A 917     505.837 505.180 579.498  1.00  0.00           C
ATOM   1612  CB  TYR A 917     505.221 503.867 579.784  1.00  0.00           C
ATOM   1613  CG  TYR A 917     505.367 503.160 578.509  1.00  0.00           C
ATOM   1614  CD1 TYR A 917     506.612 502.782 578.075  1.00  0.00           C
ATOM   1615  CE1 TYR A 917     506.744 502.101 576.898  1.00  0.00           C
ATOM   1616  CZ  TYR A 917     505.630 501.804 576.150  1.00  0.00           C
ATOM   1617  OH  TYR A 917     505.765 501.096 574.943  1.00  0.00           O
ATOM   1618  CD2 TYR A 917     504.256 502.877 577.753  1.00  0.00           C
ATOM   1619  CE2 TYR A 917     504.385 502.195 576.576  1.00  0.00           C
ATOM   1620  C   TYR A 917     505.341 505.602 578.062  1.00  0.00           C
ATOM   1621  O   TYR A 917     506.176 505.561 577.170  1.00  0.00           O
ATOM   1622  N   GLU A 918     504.077 506.033 577.739  1.00  0.00           N
ATOM   1623  CA  GLU A 918     503.555 506.010 576.355  1.00  0.00           C
ATOM   1624  CB  GLU A 918     502.020 506.193 576.267  1.00  0.00           C
ATOM   1625  CG  GLU A 918     501.437 506.099 574.849  1.00  0.00           C
ATOM   1626  CD  GLU A 918     501.218 504.632 574.521  1.00  0.00           C
ATOM   1627  OE1 GLU A 918     501.597 503.776 575.362  1.00  0.00           O
ATOM   1628  OE2 GLU A 918     500.665 504.347 573.426  1.00  0.00           O
ATOM   1629  C   GLU A 918     504.127 506.969 575.325  1.00  0.00           C
ATOM   1630  O   GLU A 918     504.418 508.127 575.621  1.00  0.00           O
ATOM   1631  N   ASN A 919     504.302 506.457 574.065  1.00  0.00           N
ATOM   1632  CA  ASN A 919     504.656 507.210 572.868  1.00  0.00           C
ATOM   1633  CB  ASN A 919     506.104 507.736 572.848  1.00  0.00           C
ATOM   1634  CG  ASN A 919     506.161 509.046 573.621  1.00  0.00           C
ATOM   1635  OD1 ASN A 919     507.104 509.305 574.367  1.00  0.00           O
ATOM   1636  ND2 ASN A 919     505.130 509.909 573.418  1.00  0.00           N
ATOM   1637  C   ASN A 919     504.493 506.361 571.613  1.00  0.00           C
ATOM   1638  O   ASN A 919     505.466 505.800 571.112  1.00  0.00           O
ATOM   1639  N   GLN A 920     503.255 506.247 571.073  1.00  0.00           N
ATOM   1640  CA  GLN A 920     502.877 505.526 569.867  1.00  0.00           C
ATOM   1641  CB  GLN A 920     501.391 505.120 569.834  1.00  0.00           C
ATOM   1642  CG  GLN A 920     501.044 503.943 570.747  1.00  0.00           C
ATOM   1643  CD  GLN A 920     499.541 503.709 570.664  1.00  0.00           C
ATOM   1644  OE1 GLN A 920     498.828 504.421 569.959  1.00  0.00           O
ATOM   1645  NE2 GLN A 920     499.039 502.687 571.409  1.00  0.00           N
ATOM   1646  C   GLN A 920     503.144 506.263 568.577  1.00  0.00           C
ATOM   1647  O   GLN A 920     503.317 505.640 567.530  1.00  0.00           O
ATOM   1648  N   LYS A 921     503.199 507.607 568.620  1.00  0.00           N
ATOM   1649  CA  LYS A 921     503.120 508.482 567.475  1.00  0.00           C
ATOM   1650  CB  LYS A 921     503.383 509.955 567.833  1.00  0.00           C
ATOM   1651  CG  LYS A 921     504.834 510.229 568.236  1.00  0.00           C
ATOM   1652  CD  LYS A 921     505.276 509.470 569.488  1.00  0.00           C
ATOM   1653  CE  LYS A 921     506.793 509.435 569.670  1.00  0.00           C
ATOM   1654  NZ  LYS A 921     507.408 508.676 568.558  1.00  0.00           N
ATOM   1655  C   LYS A 921     504.079 508.143 566.378  1.00  0.00           C
ATOM   1656  O   LYS A 921     503.767 508.385 565.213  1.00  0.00           O
ATOM   1657  N   LEU A 922     505.260 507.587 566.692  1.00  0.00           N
ATOM   1658  CA  LEU A 922     506.242 507.341 565.673  1.00  0.00           C
ATOM   1659  CB  LEU A 922     507.444 506.560 566.224  1.00  0.00           C
ATOM   1660  CG  LEU A 922     508.527 506.262 565.174  1.00  0.00           C
ATOM   1661  CD1 LEU A 922     509.189 507.553 564.671  1.00  0.00           C
ATOM   1662  CD2 LEU A 922     509.537 505.229 565.699  1.00  0.00           C
ATOM   1663  C   LEU A 922     505.645 506.494 564.592  1.00  0.00           C
ATOM   1664  O   LEU A 922     505.803 506.786 563.407  1.00  0.00           O
ATOM   1665  N   ILE A 923     504.919 505.433 564.978  1.00  0.00           N
ATOM   1666  CA  ILE A 923     504.347 504.532 564.023  1.00  0.00           C
ATOM   1667  CB  ILE A 923     503.587 503.424 564.693  1.00  0.00           C
ATOM   1668  CG2 ILE A 923     502.890 502.590 563.605  1.00  0.00           C
ATOM   1669  CG1 ILE A 923     504.516 502.605 565.604  1.00  0.00           C
ATOM   1670  CD1 ILE A 923     503.763 501.682 566.561  1.00  0.00           C
ATOM   1671  C   ILE A 923     503.359 505.283 563.192  1.00  0.00           C
ATOM   1672  O   ILE A 923     503.339 505.160 561.968  1.00  0.00           O
ATOM   1673  N   ALA A 924     502.514 506.100 563.845  1.00  0.00           N
ATOM   1674  CA  ALA A 924     501.481 506.781 563.125  1.00  0.00           C
ATOM   1675  CB  ALA A 924     500.596 507.646 564.039  1.00  0.00           C
ATOM   1676  C   ALA A 924     502.078 507.699 562.102  1.00  0.00           C
ATOM   1677  O   ALA A 924     501.649 507.702 560.949  1.00  0.00           O
ATOM   1678  N   ASN A 925     503.090 508.499 562.490  1.00  0.00           N
ATOM   1679  CA  ASN A 925     503.623 509.458 561.565  1.00  0.00           C
ATOM   1680  CB  ASN A 925     504.540 510.518 562.223  1.00  0.00           C
ATOM   1681  CG  ASN A 925     505.811 509.884 562.780  1.00  0.00           C
ATOM   1682  OD1 ASN A 925     506.732 509.551 562.037  1.00  0.00           O
ATOM   1683  ND2 ASN A 925     505.882 509.745 564.132  1.00  0.00           N
ATOM   1684  C   ASN A 925     504.384 508.804 560.451  1.00  0.00           C
ATOM   1685  O   ASN A 925     504.209 509.165 559.288  1.00  0.00           O
ATOM   1686  N   GLN A 926     505.241 507.812 560.767  1.00  0.00           N
ATOM   1687  CA  GLN A 926     506.098 507.263 559.754  1.00  0.00           C
ATOM   1688  CB  GLN A 926     507.125 506.261 560.314  1.00  0.00           C
ATOM   1689  CG  GLN A 926     508.367 506.066 559.433  1.00  0.00           C
ATOM   1690  CD  GLN A 926     507.979 505.471 558.088  1.00  0.00           C
ATOM   1691  OE1 GLN A 926     508.208 506.075 557.041  1.00  0.00           O
ATOM   1692  NE2 GLN A 926     507.390 504.246 558.112  1.00  0.00           N
ATOM   1693  C   GLN A 926     505.275 506.553 558.724  1.00  0.00           C
ATOM   1694  O   GLN A 926     505.496 506.709 557.525  1.00  0.00           O
ATOM   1695  N   PHE A 927     504.291 505.754 559.173  1.00  0.00           N
ATOM   1696  CA  PHE A 927     503.453 505.012 558.276  1.00  0.00           C
ATOM   1697  CB  PHE A 927     502.580 503.963 558.986  1.00  0.00           C
ATOM   1698  CG  PHE A 927     503.496 502.827 559.291  1.00  0.00           C
ATOM   1699  CD1 PHE A 927     504.296 502.845 560.410  1.00  0.00           C
ATOM   1700  CE1 PHE A 927     505.147 501.798 560.680  1.00  0.00           C
ATOM   1701  CZ  PHE A 927     505.210 500.722 559.827  1.00  0.00           C
ATOM   1702  CD2 PHE A 927     503.576 501.751 558.435  1.00  0.00           C
ATOM   1703  CE2 PHE A 927     504.423 500.701 558.701  1.00  0.00           C
ATOM   1704  C   PHE A 927     502.590 505.944 557.488  1.00  0.00           C
ATOM   1705  O   PHE A 927     502.284 505.679 556.327  1.00  0.00           O
ATOM   1706  N   ASN A 928     502.143 507.050 558.108  1.00  0.00           N
ATOM   1707  CA  ASN A 928     501.345 507.999 557.386  1.00  0.00           C
ATOM   1708  CB  ASN A 928     500.965 509.227 558.233  1.00  0.00           C
ATOM   1709  CG  ASN A 928     499.845 508.868 559.201  1.00  0.00           C
ATOM   1710  OD1 ASN A 928     499.234 507.806 559.104  1.00  0.00           O
ATOM   1711  ND2 ASN A 928     499.550 509.794 560.154  1.00  0.00           N
ATOM   1712  C   ASN A 928     502.174 508.498 556.249  1.00  0.00           C
ATOM   1713  O   ASN A 928     501.699 508.600 555.119  1.00  0.00           O
ATOM   1714  N   SER A 929     503.458 508.789 556.525  1.00  0.00           N
ATOM   1715  CA  SER A 929     504.347 509.326 555.537  1.00  0.00           C
ATOM   1716  CB  SER A 929     505.748 509.584 556.121  1.00  0.00           C
ATOM   1717  OG  SER A 929     506.593 510.172 555.145  1.00  0.00           O
ATOM   1718  C   SER A 929     504.467 508.326 554.427  1.00  0.00           C
ATOM   1719  O   SER A 929     504.516 508.691 553.252  1.00  0.00           O
ATOM   1720  N   ALA A 930     504.515 507.027 554.782  1.00  0.00           N
ATOM   1721  CA  ALA A 930     504.602 505.970 553.817  1.00  0.00           C
ATOM   1722  CB  ALA A 930     504.713 504.584 554.472  1.00  0.00           C
ATOM   1723  C   ALA A 930     503.356 505.975 552.981  1.00  0.00           C
ATOM   1724  O   ALA A 930     503.409 505.750 551.773  1.00  0.00           O
ATOM   1725  N   ILE A 931     502.194 506.226 553.615  1.00  0.00           N
ATOM   1726  CA  ILE A 931     500.921 506.224 552.941  1.00  0.00           C
ATOM   1727  CB  ILE A 931     499.779 506.528 553.866  1.00  0.00           C
ATOM   1728  CG2 ILE A 931     498.497 506.586 553.019  1.00  0.00           C
ATOM   1729  CG1 ILE A 931     499.709 505.491 554.997  1.00  0.00           C
ATOM   1730  CD1 ILE A 931     499.462 504.069 554.499  1.00  0.00           C
ATOM   1731  C   ILE A 931     500.916 507.301 551.899  1.00  0.00           C
ATOM   1732  O   ILE A 931     500.442 507.099 550.782  1.00  0.00           O
ATOM   1733  N   GLY A 932     501.439 508.490 552.244  1.00  0.00           N
ATOM   1734  CA  GLY A 932     501.483 509.577 551.309  1.00  0.00           C
ATOM   1735  C   GLY A 932     502.332 509.164 550.151  1.00  0.00           C
ATOM   1736  O   GLY A 932     502.084 509.560 549.013  1.00  0.00           O
ATOM   1737  N   LYS A 933     503.393 508.382 550.418  1.00  0.00           N
ATOM   1738  CA  LYS A 933     504.263 507.953 549.361  1.00  0.00           C
ATOM   1739  CB  LYS A 933     505.455 507.134 549.860  1.00  0.00           C
ATOM   1740  CG  LYS A 933     506.442 507.973 550.663  1.00  0.00           C
ATOM   1741  CD  LYS A 933     507.467 507.131 551.417  1.00  0.00           C
ATOM   1742  CE  LYS A 933     508.517 507.969 552.143  1.00  0.00           C
ATOM   1743  NZ  LYS A 933     509.450 507.079 552.868  1.00  0.00           N
ATOM   1744  C   LYS A 933     503.500 507.091 548.404  1.00  0.00           C
ATOM   1745  O   LYS A 933     503.708 507.176 547.195  1.00  0.00           O
ATOM   1746  N   ILE A 934     502.622 506.204 548.915  1.00  0.00           N
ATOM   1747  CA  ILE A 934     501.844 505.400 548.016  1.00  0.00           C
ATOM   1748  CB  ILE A 934     501.148 504.202 548.623  1.00  0.00           C
ATOM   1749  CG2 ILE A 934     502.215 503.166 548.988  1.00  0.00           C
ATOM   1750  CG1 ILE A 934     500.216 504.560 549.778  1.00  0.00           C
ATOM   1751  CD1 ILE A 934     499.455 503.343 550.307  1.00  0.00           C
ATOM   1752  C   ILE A 934     500.904 506.280 547.255  1.00  0.00           C
ATOM   1753  O   ILE A 934     500.608 506.023 546.089  1.00  0.00           O
ATOM   1754  N   GLN A 935     500.400 507.348 547.899  1.00  0.00           N
ATOM   1755  CA  GLN A 935     499.520 508.253 547.221  1.00  0.00           C
ATOM   1756  CB  GLN A 935     499.136 509.441 548.122  1.00  0.00           C
ATOM   1757  CG  GLN A 935     498.143 510.420 547.498  1.00  0.00           C
ATOM   1758  CD  GLN A 935     497.947 511.565 548.483  1.00  0.00           C
ATOM   1759  OE1 GLN A 935     497.065 512.405 548.311  1.00  0.00           O
ATOM   1760  NE2 GLN A 935     498.796 511.607 549.545  1.00  0.00           N
ATOM   1761  C   GLN A 935     500.260 508.800 546.038  1.00  0.00           C
ATOM   1762  O   GLN A 935     499.724 508.858 544.932  1.00  0.00           O
ATOM   1763  N   ASP A 936     501.534 509.187 546.238  1.00  0.00           N
ATOM   1764  CA  ASP A 936     502.327 509.740 545.176  1.00  0.00           C
ATOM   1765  CB  ASP A 936     503.734 510.152 545.628  1.00  0.00           C
ATOM   1766  CG  ASP A 936     503.581 511.369 546.523  1.00  0.00           C
ATOM   1767  OD1 ASP A 936     502.481 511.984 546.499  1.00  0.00           O
ATOM   1768  OD2 ASP A 936     504.561 511.700 547.241  1.00  0.00           O
ATOM   1769  C   ASP A 936     502.497 508.702 544.112  1.00  0.00           C
ATOM   1770  O   ASP A 936     502.430 509.008 542.923  1.00  0.00           O
ATOM   1771  N   SER A 937     502.722 507.437 544.511  1.00  0.00           N
ATOM   1772  CA  SER A 937     502.935 506.412 543.533  1.00  0.00           C
ATOM   1773  CB  SER A 937     503.189 505.019 544.136  1.00  0.00           C
ATOM   1774  OG  SER A 937     504.446 504.983 544.794  1.00  0.00           O
ATOM   1775  C   SER A 937     501.718 506.276 542.673  1.00  0.00           C
ATOM   1776  O   SER A 937     501.830 506.164 541.454  1.00  0.00           O
ATOM   1777  N   LEU A 938     500.520 506.259 543.284  1.00  0.00           N
ATOM   1778  CA  LEU A 938     499.313 506.062 542.534  1.00  0.00           C
ATOM   1779  CB  LEU A 938     498.103 505.730 543.417  1.00  0.00           C
ATOM   1780  CG  LEU A 938     498.241 504.314 544.004  1.00  0.00           C
ATOM   1781  CD1 LEU A 938     497.021 503.919 544.848  1.00  0.00           C
ATOM   1782  CD2 LEU A 938     498.557 503.298 542.891  1.00  0.00           C
ATOM   1783  C   LEU A 938     499.006 507.220 541.641  1.00  0.00           C
ATOM   1784  O   LEU A 938     498.548 507.013 540.523  1.00  0.00           O
ATOM   1785  N   SER A 939     499.226 508.465 542.101  1.00  0.00           N
ATOM   1786  CA  SER A 939     498.970 509.601 541.259  1.00  0.00           C
ATOM   1787  CB  SER A 939     499.259 510.939 541.957  1.00  0.00           C
ATOM   1788  OG  SER A 939     498.463 511.064 543.125  1.00  0.00           O
ATOM   1789  C   SER A 939     499.915 509.504 540.105  1.00  0.00           C
ATOM   1790  O   SER A 939     499.580 509.857 538.974  1.00  0.00           O
ATOM   1791  N   SER A 940     501.143 509.025 540.380  1.00  0.00           N
ATOM   1792  CA  SER A 940     502.137 508.886 539.360  1.00  0.00           C
ATOM   1793  CB  SER A 940     503.517 508.506 539.913  1.00  0.00           C
ATOM   1794  OG  SER A 940     504.463 508.500 538.856  1.00  0.00           O
ATOM   1795  C   SER A 940     501.706 507.819 538.397  1.00  0.00           C
ATOM   1796  O   SER A 940     501.893 507.960 537.189  1.00  0.00           O
ATOM   1797  N   THR A 941     501.118 506.716 538.902  1.00  0.00           N
ATOM   1798  CA  THR A 941     500.695 505.665 538.022  1.00  0.00           C
ATOM   1799  CB  THR A 941     500.358 504.369 538.711  1.00  0.00           C
ATOM   1800  OG1 THR A 941     500.285 503.323 537.756  1.00  0.00           O
ATOM   1801  CG2 THR A 941     499.033 504.480 539.455  1.00  0.00           C
ATOM   1802  C   THR A 941     499.563 506.169 537.175  1.00  0.00           C
ATOM   1803  O   THR A 941     499.425 505.778 536.017  1.00  0.00           O
ATOM   1804  N   ALA A 942     498.716 507.057 537.732  1.00  0.00           N
ATOM   1805  CA  ALA A 942     497.638 507.623 536.971  1.00  0.00           C
ATOM   1806  CB  ALA A 942     496.770 508.598 537.787  1.00  0.00           C
ATOM   1807  C   ALA A 942     498.232 508.391 535.833  1.00  0.00           C
ATOM   1808  O   ALA A 942     497.739 508.331 534.708  1.00  0.00           O
ATOM   1809  N   SER A 943     499.326 509.129 536.099  1.00  0.00           N
ATOM   1810  CA  SER A 943     499.951 509.940 535.095  1.00  0.00           C
ATOM   1811  CB  SER A 943     501.126 510.755 535.657  1.00  0.00           C
ATOM   1812  OG  SER A 943     500.657 511.643 536.662  1.00  0.00           O
ATOM   1813  C   SER A 943     500.466 509.063 533.992  1.00  0.00           C
ATOM   1814  O   SER A 943     500.313 509.386 532.816  1.00  0.00           O
ATOM   1815  N   ALA A 944     501.094 507.923 534.338  1.00  0.00           N
ATOM   1816  CA  ALA A 944     501.656 507.067 533.328  1.00  0.00           C
ATOM   1817  CB  ALA A 944     502.409 505.864 533.918  1.00  0.00           C
ATOM   1818  C   ALA A 944     500.569 506.513 532.454  1.00  0.00           C
ATOM   1819  O   ALA A 944     500.695 506.491 531.231  1.00  0.00           O
ATOM   1820  N   LEU A 945     499.469 506.050 533.076  1.00  0.00           N
ATOM   1821  CA  LEU A 945     498.377 505.412 532.400  1.00  0.00           C
ATOM   1822  CB  LEU A 945     497.398 504.741 533.381  1.00  0.00           C
ATOM   1823  CG  LEU A 945     498.048 503.561 534.135  1.00  0.00           C
ATOM   1824  CD1 LEU A 945     497.065 502.893 535.110  1.00  0.00           C
ATOM   1825  CD2 LEU A 945     498.676 502.557 533.155  1.00  0.00           C
ATOM   1826  C   LEU A 945     497.623 506.368 531.528  1.00  0.00           C
ATOM   1827  O   LEU A 945     497.100 505.968 530.490  1.00  0.00           O
ATOM   1828  N   GLY A 946     497.486 507.639 531.952  1.00  0.00           N
ATOM   1829  CA  GLY A 946     496.805 508.617 531.148  1.00  0.00           C
ATOM   1830  C   GLY A 946     497.602 508.840 529.900  1.00  0.00           C
ATOM   1831  O   GLY A 946     497.048 508.994 528.813  1.00  0.00           O
ATOM   1832  N   LYS A 947     498.940 508.896 530.038  1.00  0.00           N
ATOM   1833  CA  LYS A 947     499.794 509.108 528.906  1.00  0.00           C
ATOM   1834  CB  LYS A 947     501.276 509.286 529.275  1.00  0.00           C
ATOM   1835  CG  LYS A 947     501.556 510.622 529.962  1.00  0.00           C
ATOM   1836  CD  LYS A 947     502.981 510.755 530.495  1.00  0.00           C
ATOM   1837  CE  LYS A 947     504.037 510.616 529.399  1.00  0.00           C
ATOM   1838  NZ  LYS A 947     503.584 511.307 528.173  1.00  0.00           N
ATOM   1839  C   LYS A 947     499.686 507.932 527.987  1.00  0.00           C
ATOM   1840  O   LYS A 947     499.673 508.088 526.768  1.00  0.00           O
ATOM   1841  N   LEU A 948     499.621 506.715 528.555  1.00  0.00           N
ATOM   1842  CA  LEU A 948     499.507 505.523 527.767  1.00  0.00           C
ATOM   1843  CB  LEU A 948     499.525 504.231 528.606  1.00  0.00           C
ATOM   1844  CG  LEU A 948     500.842 503.992 529.368  1.00  0.00           C
ATOM   1845  CD1 LEU A 948     500.807 502.662 530.139  1.00  0.00           C
ATOM   1846  CD2 LEU A 948     502.057 504.111 528.435  1.00  0.00           C
ATOM   1847  C   LEU A 948     498.189 505.547 527.050  1.00  0.00           C
ATOM   1848  O   LEU A 948     498.112 505.146 525.890  1.00  0.00           O
ATOM   1849  N   GLN A 949     497.110 506.014 527.720  1.00  0.00           N
ATOM   1850  CA  GLN A 949     495.819 505.997 527.088  1.00  0.00           C
ATOM   1851  CB  GLN A 949     494.693 506.680 527.888  1.00  0.00           C
ATOM   1852  CG  GLN A 949     494.199 505.982 529.150  1.00  0.00           C
ATOM   1853  CD  GLN A 949     493.051 506.834 529.685  1.00  0.00           C
ATOM   1854  OE1 GLN A 949     492.642 507.814 529.062  1.00  0.00           O
ATOM   1855  NE2 GLN A 949     492.507 506.452 530.870  1.00  0.00           N
ATOM   1856  C   GLN A 949     495.868 506.834 525.859  1.00  0.00           C
ATOM   1857  O   GLN A 949     495.512 506.380 524.775  1.00  0.00           O
ATOM   1858  N   ASP A 950     496.345 508.080 526.002  1.00  0.00           N
ATOM   1859  CA  ASP A 950     496.307 509.000 524.907  1.00  0.00           C
ATOM   1860  CB  ASP A 950     496.754 510.412 525.312  1.00  0.00           C
ATOM   1861  CG  ASP A 950     496.298 511.367 524.221  1.00  0.00           C
ATOM   1862  OD1 ASP A 950     495.834 510.874 523.159  1.00  0.00           O
ATOM   1863  OD2 ASP A 950     496.405 512.603 524.438  1.00  0.00           O
ATOM   1864  C   ASP A 950     497.187 508.524 523.787  1.00  0.00           C
ATOM   1865  O   ASP A 950     496.771 508.539 522.630  1.00  0.00           O
ATOM   1866  N   VAL A 951     498.428 508.089 524.092  1.00  0.00           N
ATOM   1867  CA  VAL A 951     499.337 507.676 523.055  1.00  0.00           C
ATOM   1868  CB  VAL A 951     500.746 507.432 523.517  1.00  0.00           C
ATOM   1869  CG1 VAL A 951     501.394 508.775 523.866  1.00  0.00           C
ATOM   1870  CG2 VAL A 951     500.720 506.446 524.693  1.00  0.00           C
ATOM   1871  C   VAL A 951     498.884 506.429 522.360  1.00  0.00           C
ATOM   1872  O   VAL A 951     498.947 506.362 521.133  1.00  0.00           O
ATOM   1873  N   VAL A 952     498.434 505.394 523.101  1.00  0.00           N
ATOM   1874  CA  VAL A 952     498.034 504.191 522.424  1.00  0.00           C
ATOM   1875  CB  VAL A 952     497.696 503.015 523.303  1.00  0.00           C
ATOM   1876  CG1 VAL A 952     498.983 502.508 523.968  1.00  0.00           C
ATOM   1877  CG2 VAL A 952     496.619 503.424 524.311  1.00  0.00           C
ATOM   1878  C   VAL A 952     496.856 504.501 521.558  1.00  0.00           C
ATOM   1879  O   VAL A 952     496.737 503.976 520.453  1.00  0.00           O
ATOM   1880  N   ASN A 953     495.945 505.361 522.048  1.00  0.00           N
ATOM   1881  CA  ASN A 953     494.797 505.747 521.284  1.00  0.00           C
ATOM   1882  CB  ASN A 953     493.843 506.671 522.070  1.00  0.00           C
ATOM   1883  CG  ASN A 953     493.283 505.896 523.260  1.00  0.00           C
ATOM   1884  OD1 ASN A 953     493.387 504.672 523.327  1.00  0.00           O
ATOM   1885  ND2 ASN A 953     492.684 506.626 524.240  1.00  0.00           N
ATOM   1886  C   ASN A 953     495.264 506.496 520.065  1.00  0.00           C
ATOM   1887  O   ASN A 953     494.723 506.306 518.977  1.00  0.00           O
ATOM   1888  N   GLN A 954     496.287 507.368 520.207  1.00  0.00           N
ATOM   1889  CA  GLN A 954     496.756 508.162 519.101  1.00  0.00           C
ATOM   1890  CB  GLN A 954     497.855 509.167 519.496  1.00  0.00           C
ATOM   1891  CG  GLN A 954     498.133 510.243 518.437  1.00  0.00           C
ATOM   1892  CD  GLN A 954     499.078 509.714 517.362  1.00  0.00           C
ATOM   1893  OE1 GLN A 954     499.772 508.717 517.555  1.00  0.00           O
ATOM   1894  NE2 GLN A 954     499.120 510.417 516.198  1.00  0.00           N
ATOM   1895  C   GLN A 954     497.330 507.261 518.047  1.00  0.00           C
ATOM   1896  O   GLN A 954     497.089 507.463 516.858  1.00  0.00           O
ATOM   1897  N   ASN A 955     498.102 506.235 518.455  1.00  0.00           N
ATOM   1898  CA  ASN A 955     498.696 505.321 517.519  1.00  0.00           C
ATOM   1899  CB  ASN A 955     499.534 504.214 518.193  1.00  0.00           C
ATOM   1900  CG  ASN A 955     500.727 504.824 518.921  1.00  0.00           C
ATOM   1901  OD1 ASN A 955     501.353 505.770 518.445  1.00  0.00           O
ATOM   1902  ND2 ASN A 955     501.055 504.259 520.115  1.00  0.00           N
ATOM   1903  C   ASN A 955     497.576 504.626 516.803  1.00  0.00           C
ATOM   1904  O   ASN A 955     497.664 504.351 515.608  1.00  0.00           O
ATOM   1905  N   ALA A 956     496.498 504.297 517.541  1.00  0.00           N
ATOM   1906  CA  ALA A 956     495.339 503.651 516.992  1.00  0.00           C
ATOM   1907  CB  ALA A 956     494.288 503.309 518.063  1.00  0.00           C
ATOM   1908  C   ALA A 956     494.696 504.566 515.991  1.00  0.00           C
ATOM   1909  O   ALA A 956     494.226 504.115 514.948  1.00  0.00           O
ATOM   1910  N   GLN A 957     494.644 505.880 516.291  1.00  0.00           N
ATOM   1911  CA  GLN A 957     494.039 506.829 515.398  1.00  0.00           C
ATOM   1912  CB  GLN A 957     493.999 508.258 515.967  1.00  0.00           C
ATOM   1913  CG  GLN A 957     493.242 509.245 515.075  1.00  0.00           C
ATOM   1914  CD  GLN A 957     491.759 508.907 515.153  1.00  0.00           C
ATOM   1915  OE1 GLN A 957     491.147 508.980 516.218  1.00  0.00           O
ATOM   1916  NE2 GLN A 957     491.163 508.522 513.993  1.00  0.00           N
ATOM   1917  C   GLN A 957     494.849 506.863 514.135  1.00  0.00           C
ATOM   1918  O   GLN A 957     494.295 506.926 513.039  1.00  0.00           O
ATOM   1919  N   ALA A 958     496.191 506.821 514.264  1.00  0.00           N
ATOM   1920  CA  ALA A 958     497.071 506.829 513.129  1.00  0.00           C
ATOM   1921  CB  ALA A 958     498.560 506.776 513.512  1.00  0.00           C
ATOM   1922  C   ALA A 958     496.794 505.589 512.333  1.00  0.00           C
ATOM   1923  O   ALA A 958     496.800 505.625 511.103  1.00  0.00           O
ATOM   1924  N   LEU A 959     496.570 504.448 513.020  1.00  0.00           N
ATOM   1925  CA  LEU A 959     496.255 503.231 512.322  1.00  0.00           C
ATOM   1926  CB  LEU A 959     496.101 501.953 513.175  1.00  0.00           C
ATOM   1927  CG  LEU A 959     497.397 501.164 513.432  1.00  0.00           C
ATOM   1928  CD1 LEU A 959     498.048 500.758 512.098  1.00  0.00           C
ATOM   1929  CD2 LEU A 959     498.342 501.867 514.413  1.00  0.00           C
ATOM   1930  C   LEU A 959     494.956 503.359 511.589  1.00  0.00           C
ATOM   1931  O   LEU A 959     494.840 502.881 510.463  1.00  0.00           O
ATOM   1932  N   ASN A 960     493.936 503.980 512.212  1.00  0.00           N
ATOM   1933  CA  ASN A 960     492.649 504.120 511.585  1.00  0.00           C
ATOM   1934  CB  ASN A 960     491.610 504.812 512.490  1.00  0.00           C
ATOM   1935  CG  ASN A 960     491.249 503.883 513.642  1.00  0.00           C
ATOM   1936  OD1 ASN A 960     491.152 504.308 514.792  1.00  0.00           O
ATOM   1937  ND2 ASN A 960     491.032 502.578 513.325  1.00  0.00           N
ATOM   1938  C   ASN A 960     492.799 504.981 510.370  1.00  0.00           C
ATOM   1939  O   ASN A 960     492.219 504.695 509.323  1.00  0.00           O
ATOM   1940  N   THR A 961     493.589 506.067 510.489  1.00  0.00           N
ATOM   1941  CA  THR A 961     493.789 506.994 509.413  1.00  0.00           C
ATOM   1942  CB  THR A 961     494.661 508.144 509.815  1.00  0.00           C
ATOM   1943  OG1 THR A 961     494.072 508.839 510.905  1.00  0.00           O
ATOM   1944  CG2 THR A 961     494.829 509.087 508.613  1.00  0.00           C
ATOM   1945  C   THR A 961     494.455 506.277 508.281  1.00  0.00           C
ATOM   1946  O   THR A 961     494.065 506.434 507.125  1.00  0.00           O
ATOM   1947  N   LEU A 962     495.485 505.467 508.590  1.00  0.00           N
ATOM   1948  CA  LEU A 962     496.200 504.727 507.588  1.00  0.00           C
ATOM   1949  CB  LEU A 962     497.339 503.888 508.202  1.00  0.00           C
ATOM   1950  CG  LEU A 962     498.447 504.699 508.908  1.00  0.00           C
ATOM   1951  CD1 LEU A 962     499.500 503.766 509.530  1.00  0.00           C
ATOM   1952  CD2 LEU A 962     499.084 505.734 507.966  1.00  0.00           C
ATOM   1953  C   LEU A 962     495.262 503.748 506.942  1.00  0.00           C
ATOM   1954  O   LEU A 962     495.181 503.661 505.719  1.00  0.00           O
ATOM   1955  N   VAL A 963     494.494 503.004 507.759  1.00  0.00           N
ATOM   1956  CA  VAL A 963     493.636 501.964 507.261  1.00  0.00           C
ATOM   1957  CB  VAL A 963     492.884 501.301 508.370  1.00  0.00           C
ATOM   1958  CG1 VAL A 963     491.774 500.434 507.760  1.00  0.00           C
ATOM   1959  CG2 VAL A 963     493.896 500.520 509.227  1.00  0.00           C
ATOM   1960  C   VAL A 963     492.625 502.510 506.302  1.00  0.00           C
ATOM   1961  O   VAL A 963     492.490 502.001 505.192  1.00  0.00           O
ATOM   1962  N   LYS A 964     491.885 503.559 506.705  1.00  0.00           N
ATOM   1963  CA  LYS A 964     490.828 504.075 505.881  1.00  0.00           C
ATOM   1964  CB  LYS A 964     490.054 505.208 506.582  1.00  0.00           C
ATOM   1965  CG  LYS A 964     488.723 505.595 505.926  1.00  0.00           C
ATOM   1966  CD  LYS A 964     488.818 506.152 504.503  1.00  0.00           C
ATOM   1967  CE  LYS A 964     487.466 506.626 503.960  1.00  0.00           C
ATOM   1968  NZ  LYS A 964     487.662 507.500 502.782  1.00  0.00           N
ATOM   1969  C   LYS A 964     491.379 504.670 504.623  1.00  0.00           C
ATOM   1970  O   LYS A 964     490.943 504.338 503.523  1.00  0.00           O
ATOM   1971  N   GLN A 965     492.365 505.573 504.770  1.00  0.00           N
ATOM   1972  CA  GLN A 965     492.903 506.322 503.673  1.00  0.00           C
ATOM   1973  CB  GLN A 965     493.760 507.503 504.145  1.00  0.00           C
ATOM   1974  CG  GLN A 965     492.929 508.527 504.920  1.00  0.00           C
ATOM   1975  CD  GLN A 965     493.849 509.654 505.357  1.00  0.00           C
ATOM   1976  OE1 GLN A 965     495.066 509.489 505.411  1.00  0.00           O
ATOM   1977  NE2 GLN A 965     493.252 510.832 505.682  1.00  0.00           N
ATOM   1978  C   GLN A 965     493.721 505.466 502.755  1.00  0.00           C
ATOM   1979  O   GLN A 965     493.698 505.665 501.542  1.00  0.00           O
ATOM   1980  N   LEU A 966     494.497 504.516 503.311  1.00  0.00           N
ATOM   1981  CA  LEU A 966     495.283 503.623 502.507  1.00  0.00           C
ATOM   1982  CB  LEU A 966     496.221 502.676 503.277  1.00  0.00           C
ATOM   1983  CG  LEU A 966     497.651 503.200 503.501  1.00  0.00           C
ATOM   1984  CD1 LEU A 966     497.702 504.460 504.375  1.00  0.00           C
ATOM   1985  CD2 LEU A 966     498.555 502.060 503.998  1.00  0.00           C
ATOM   1986  C   LEU A 966     494.389 502.755 501.692  1.00  0.00           C
ATOM   1987  O   LEU A 966     494.764 502.315 500.608  1.00  0.00           O
ATOM   1988  N   SER A 967     493.208 502.422 502.232  1.00  0.00           N
ATOM   1989  CA  SER A 967     492.271 501.634 501.494  1.00  0.00           C
ATOM   1990  CB  SER A 967     491.035 501.281 502.339  1.00  0.00           C
ATOM   1991  OG  SER A 967     490.204 500.367 501.641  1.00  0.00           O
ATOM   1992  C   SER A 967     491.850 502.464 500.320  1.00  0.00           C
ATOM   1993  O   SER A 967     491.618 501.950 499.226  1.00  0.00           O
ATOM   1994  N   SER A 968     491.757 503.791 500.530  1.00  0.00           N
ATOM   1995  CA  SER A 968     491.365 504.716 499.510  1.00  0.00           C
ATOM   1996  CB  SER A 968     491.257 506.156 500.041  1.00  0.00           C
ATOM   1997  OG  SER A 968     490.323 506.214 501.110  1.00  0.00           O
ATOM   1998  C   SER A 968     492.414 504.714 498.442  1.00  0.00           C
ATOM   1999  O   SER A 968     492.090 504.751 497.257  1.00  0.00           O
ATOM   2000  N   ASN A 969     493.708 504.687 498.826  1.00  0.00           N
ATOM   2001  CA  ASN A 969     494.709 504.706 497.803  1.00  0.00           C
ATOM   2002  CB  ASN A 969     496.142 505.055 498.254  1.00  0.00           C
ATOM   2003  CG  ASN A 969     496.764 503.906 499.007  1.00  0.00           C
ATOM   2004  OD1 ASN A 969     497.024 502.854 498.432  1.00  0.00           O
ATOM   2005  ND2 ASN A 969     497.051 504.110 500.315  1.00  0.00           N
ATOM   2006  C   ASN A 969     494.687 503.402 497.059  1.00  0.00           C
ATOM   2007  O   ASN A 969     494.958 503.375 495.861  1.00  0.00           O
ATOM   2008  N   PHE A 970     494.376 502.275 497.740  1.00  0.00           N
ATOM   2009  CA  PHE A 970     494.305 501.014 497.052  1.00  0.00           C
ATOM   2010  CB  PHE A 970     494.017 499.801 497.953  1.00  0.00           C
ATOM   2011  CG  PHE A 970     495.257 499.498 498.719  1.00  0.00           C
ATOM   2012  CD1 PHE A 970     496.374 499.041 498.058  1.00  0.00           C
ATOM   2013  CE1 PHE A 970     497.524 498.749 498.750  1.00  0.00           C
ATOM   2014  CZ  PHE A 970     497.563 498.902 500.115  1.00  0.00           C
ATOM   2015  CD2 PHE A 970     495.298 499.636 500.087  1.00  0.00           C
ATOM   2016  CE2 PHE A 970     496.447 499.343 500.784  1.00  0.00           C
ATOM   2017  C   PHE A 970     493.200 501.085 496.045  1.00  0.00           C
ATOM   2018  O   PHE A 970     493.360 500.645 494.908  1.00  0.00           O
ATOM   2019  N   GLY A 971     492.045 501.654 496.436  1.00  0.00           N
ATOM   2020  CA  GLY A 971     490.916 501.728 495.555  1.00  0.00           C
ATOM   2021  C   GLY A 971     491.276 502.545 494.354  1.00  0.00           C
ATOM   2022  O   GLY A 971     490.858 502.228 493.243  1.00  0.00           O
ATOM   2023  N   ALA A 972     492.009 503.657 494.559  1.00  0.00           N
ATOM   2024  CA  ALA A 972     492.415 504.508 493.477  1.00  0.00           C
ATOM   2025  CB  ALA A 972     493.071 505.813 493.959  1.00  0.00           C
ATOM   2026  C   ALA A 972     493.408 503.809 492.592  1.00  0.00           C
ATOM   2027  O   ALA A 972     493.307 503.879 491.369  1.00  0.00           O
ATOM   2028  N   ILE A 973     494.411 503.127 493.187  1.00  0.00           N
ATOM   2029  CA  ILE A 973     495.421 502.473 492.398  1.00  0.00           C
ATOM   2030  CB  ILE A 973     496.600 501.970 493.183  1.00  0.00           C
ATOM   2031  CG2 ILE A 973     497.532 501.235 492.201  1.00  0.00           C
ATOM   2032  CG1 ILE A 973     497.302 503.138 493.900  1.00  0.00           C
ATOM   2033  CD1 ILE A 973     498.348 502.695 494.922  1.00  0.00           C
ATOM   2034  C   ILE A 973     494.811 501.320 491.660  1.00  0.00           C
ATOM   2035  O   ILE A 973     495.138 501.077 490.499  1.00  0.00           O
ATOM   2036  N   SER A 974     493.916 500.573 492.332  1.00  0.00           N
ATOM   2037  CA  SER A 974     493.261 499.416 491.782  1.00  0.00           C
ATOM   2038  CB  SER A 974     492.277 498.785 492.787  1.00  0.00           C
ATOM   2039  OG  SER A 974     491.603 497.682 492.199  1.00  0.00           O
ATOM   2040  C   SER A 974     492.461 499.805 490.579  1.00  0.00           C
ATOM   2041  O   SER A 974     492.551 499.148 489.544  1.00  0.00           O
ATOM   2042  N   SER A 975     491.652 500.881 490.676  1.00  0.00           N
ATOM   2043  CA  SER A 975     490.820 501.235 489.562  1.00  0.00           C
ATOM   2044  CB  SER A 975     489.818 502.363 489.861  1.00  0.00           C
ATOM   2045  OG  SER A 975     490.505 503.576 490.127  1.00  0.00           O
ATOM   2046  C   SER A 975     491.673 501.663 488.408  1.00  0.00           C
ATOM   2047  O   SER A 975     491.426 501.259 487.274  1.00  0.00           O
ATOM   2048  N   VAL A 976     492.709 502.486 488.665  1.00  0.00           N
ATOM   2049  CA  VAL A 976     493.555 502.957 487.605  1.00  0.00           C
ATOM   2050  CB  VAL A 976     494.590 503.947 488.049  1.00  0.00           C
ATOM   2051  CG1 VAL A 976     495.585 504.157 486.894  1.00  0.00           C
ATOM   2052  CG2 VAL A 976     493.871 505.245 488.457  1.00  0.00           C
ATOM   2053  C   VAL A 976     494.265 501.794 486.984  1.00  0.00           C
ATOM   2054  O   VAL A 976     494.441 501.743 485.770  1.00  0.00           O
ATOM   2055  N   LEU A 977     494.690 500.825 487.813  1.00  0.00           N
ATOM   2056  CA  LEU A 977     495.398 499.655 487.370  1.00  0.00           C
ATOM   2057  CB  LEU A 977     495.685 498.701 488.544  1.00  0.00           C
ATOM   2058  CG  LEU A 977     496.403 497.394 488.160  1.00  0.00           C
ATOM   2059  CD1 LEU A 977     497.879 497.635 487.806  1.00  0.00           C
ATOM   2060  CD2 LEU A 977     496.198 496.314 489.234  1.00  0.00           C
ATOM   2061  C   LEU A 977     494.531 498.884 486.418  1.00  0.00           C
ATOM   2062  O   LEU A 977     495.009 498.415 485.386  1.00  0.00           O
ATOM   2063  N   ASN A 978     493.234 498.718 486.748  1.00  0.00           N
ATOM   2064  CA  ASN A 978     492.327 497.981 485.910  1.00  0.00           C
ATOM   2065  CB  ASN A 978     490.914 497.842 486.505  1.00  0.00           C
ATOM   2066  CG  ASN A 978     490.947 496.820 487.631  1.00  0.00           C
ATOM   2067  OD1 ASN A 978     491.268 495.652 487.417  1.00  0.00           O
ATOM   2068  ND2 ASN A 978     490.603 497.269 488.867  1.00  0.00           N
ATOM   2069  C   ASN A 978     492.170 498.708 484.613  1.00  0.00           C
ATOM   2070  O   ASN A 978     492.159 498.088 483.553  1.00  0.00           O
ATOM   2071  N   ASP A 979     492.046 500.050 484.675  1.00  0.00           N
ATOM   2072  CA  ASP A 979     491.840 500.872 483.515  1.00  0.00           C
ATOM   2073  CB  ASP A 979     491.702 502.363 483.859  1.00  0.00           C
ATOM   2074  CG  ASP A 979     490.406 502.575 484.627  1.00  0.00           C
ATOM   2075  OD1 ASP A 979     489.498 501.707 484.530  1.00  0.00           O
ATOM   2076  OD2 ASP A 979     490.310 503.621 485.324  1.00  0.00           O
ATOM   2077  C   ASP A 979     493.040 500.746 482.633  1.00  0.00           C
ATOM   2078  O   ASP A 979     492.919 500.715 481.410  1.00  0.00           O
ATOM   2079  N   ILE A 980     494.239 500.691 483.244  1.00  0.00           N
ATOM   2080  CA  ILE A 980     495.466 500.557 482.516  1.00  0.00           C
ATOM   2081  CB  ILE A 980     496.672 500.582 483.414  1.00  0.00           C
ATOM   2082  CG2 ILE A 980     497.898 500.154 482.591  1.00  0.00           C
ATOM   2083  CG1 ILE A 980     496.834 501.972 484.051  1.00  0.00           C
ATOM   2084  CD1 ILE A 980     497.157 503.060 483.027  1.00  0.00           C
ATOM   2085  C   ILE A 980     495.433 499.240 481.800  1.00  0.00           C
ATOM   2086  O   ILE A 980     495.815 499.155 480.635  1.00  0.00           O
ATOM   2087  N   LEU A 981     494.977 498.172 482.484  1.00  0.00           N
ATOM   2088  CA  LEU A 981     494.884 496.868 481.887  1.00  0.00           C
ATOM   2089  CB  LEU A 981     494.371 495.809 482.883  1.00  0.00           C
ATOM   2090  CG  LEU A 981     495.401 495.428 483.962  1.00  0.00           C
ATOM   2091  CD1 LEU A 981     494.849 494.375 484.940  1.00  0.00           C
ATOM   2092  CD2 LEU A 981     496.703 494.955 483.301  1.00  0.00           C
ATOM   2093  C   LEU A 981     493.911 496.915 480.750  1.00  0.00           C
ATOM   2094  O   LEU A 981     494.218 496.464 479.649  1.00  0.00           O
ATOM   2095  N   SER A 982     492.726 497.512 480.979  1.00  0.00           N
ATOM   2096  CA  SER A 982     491.682 497.536 479.993  1.00  0.00           C
ATOM   2097  CB  SER A 982     490.410 498.239 480.494  1.00  0.00           C
ATOM   2098  OG  SER A 982     489.434 498.267 479.463  1.00  0.00           O
ATOM   2099  C   SER A 982     492.141 498.260 478.765  1.00  0.00           C
ATOM   2100  O   SER A 982     491.858 497.826 477.650  1.00  0.00           O
ATOM   2101  N   ARG A 983     492.824 499.405 478.928  1.00  0.00           N
ATOM   2102  CA  ARG A 983     493.282 500.168 477.802  1.00  0.00           C
ATOM   2103  CB  ARG A 983     493.745 501.587 478.175  1.00  0.00           C
ATOM   2104  CG  ARG A 983     492.623 502.416 478.805  1.00  0.00           C
ATOM   2105  CD  ARG A 983     492.814 503.930 478.700  1.00  0.00           C
ATOM   2106  NE  ARG A 983     492.074 504.386 477.488  1.00  0.00           N
ATOM   2107  CZ  ARG A 983     492.716 504.493 476.289  1.00  0.00           C
ATOM   2108  NH1 ARG A 983     494.036 504.159 476.192  1.00  0.00           N
ATOM   2109  NH2 ARG A 983     492.044 504.944 475.190  1.00  0.00           N
ATOM   2110  C   ARG A 983     494.415 499.469 477.112  1.00  0.00           C
ATOM   2111  O   ARG A 983     494.558 499.578 475.896  1.00  0.00           O
ATOM   2112  N   LEU A 984     495.285 498.776 477.874  1.00  0.00           N
ATOM   2113  CA  LEU A 984     496.408 498.089 477.299  1.00  0.00           C
ATOM   2114  CB  LEU A 984     497.304 497.418 478.356  1.00  0.00           C
ATOM   2115  CG  LEU A 984     498.522 496.675 477.771  1.00  0.00           C
ATOM   2116  CD1 LEU A 984     499.570 497.660 477.224  1.00  0.00           C
ATOM   2117  CD2 LEU A 984     499.106 495.671 478.777  1.00  0.00           C
ATOM   2118  C   LEU A 984     495.893 496.992 476.421  1.00  0.00           C
ATOM   2119  O   LEU A 984     496.378 496.791 475.311  1.00  0.00           O
ATOM   2120  N   ASP A 985     494.879 496.249 476.897  1.00  0.00           N
ATOM   2121  CA  ASP A 985     494.339 495.152 476.147  1.00  0.00           C
ATOM   2122  CB  ASP A 985     493.281 494.353 476.925  1.00  0.00           C
ATOM   2123  CG  ASP A 985     494.043 493.567 477.984  1.00  0.00           C
ATOM   2124  OD1 ASP A 985     495.292 493.470 477.850  1.00  0.00           O
ATOM   2125  OD2 ASP A 985     493.396 493.055 478.935  1.00  0.00           O
ATOM   2126  C   ASP A 985     493.736 495.685 474.891  1.00  0.00           C
ATOM   2127  O   ASP A 985     493.795 495.033 473.850  1.00  0.00           O
ATOM   2128  N   LYS A 986     493.124 496.883 474.954  1.00  0.00           N
ATOM   2129  CA  LYS A 986     492.573 497.466 473.768  1.00  0.00           C
ATOM   2130  CB  LYS A 986     491.920 498.843 473.992  1.00  0.00           C
ATOM   2131  CG  LYS A 986     490.616 498.820 474.789  1.00  0.00           C
ATOM   2132  CD  LYS A 986     490.153 500.211 475.234  1.00  0.00           C
ATOM   2133  CE  LYS A 986     489.587 501.077 474.104  1.00  0.00           C
ATOM   2134  NZ  LYS A 986     490.685 501.715 473.343  1.00  0.00           N
ATOM   2135  C   LYS A 986     493.704 497.709 472.814  1.00  0.00           C
ATOM   2136  O   LYS A 986     493.594 497.386 471.633  1.00  0.00           O
ATOM   2137  N   VAL A 987     494.838 498.268 473.299  1.00  0.00           N
ATOM   2138  CA  VAL A 987     495.896 498.575 472.379  1.00  0.00           C
ATOM   2139  CB  VAL A 987     497.126 499.282 472.915  1.00  0.00           C
ATOM   2140  CG1 VAL A 987     496.713 500.586 473.603  1.00  0.00           C
ATOM   2141  CG2 VAL A 987     497.996 498.334 473.750  1.00  0.00           C
ATOM   2142  C   VAL A 987     496.393 497.302 471.783  1.00  0.00           C
ATOM   2143  O   VAL A 987     496.718 497.258 470.600  1.00  0.00           O
ATOM   2144  N   GLU A 988     496.489 496.230 472.590  1.00  0.00           N
ATOM   2145  CA  GLU A 988     496.997 494.999 472.064  1.00  0.00           C
ATOM   2146  CB  GLU A 988     497.105 493.885 473.118  1.00  0.00           C
ATOM   2147  CG  GLU A 988     497.817 492.642 472.583  1.00  0.00           C
ATOM   2148  CD  GLU A 988     497.825 491.577 473.669  1.00  0.00           C
ATOM   2149  OE1 GLU A 988     497.529 491.921 474.845  1.00  0.00           O
ATOM   2150  OE2 GLU A 988     498.126 490.401 473.333  1.00  0.00           O
ATOM   2151  C   GLU A 988     496.084 494.486 470.994  1.00  0.00           C
ATOM   2152  O   GLU A 988     496.536 494.154 469.900  1.00  0.00           O
ATOM   2153  N   ALA A 989     494.767 494.432 471.276  1.00  0.00           N
ATOM   2154  CA  ALA A 989     493.829 493.859 470.353  1.00  0.00           C
ATOM   2155  CB  ALA A 989     492.396 493.814 470.912  1.00  0.00           C
ATOM   2156  C   ALA A 989     493.782 494.658 469.087  1.00  0.00           C
ATOM   2157  O   ALA A 989     493.860 494.099 467.994  1.00  0.00           O
ATOM   2158  N   GLU A 990     493.677 495.994 469.205  1.00  0.00           N
ATOM   2159  CA  GLU A 990     493.577 496.855 468.062  1.00  0.00           C
ATOM   2160  CB  GLU A 990     493.263 498.314 468.444  1.00  0.00           C
ATOM   2161  CG  GLU A 990     491.772 498.589 468.685  1.00  0.00           C
ATOM   2162  CD  GLU A 990     491.243 497.697 469.800  1.00  0.00           C
ATOM   2163  OE1 GLU A 990     490.799 496.561 469.484  1.00  0.00           O
ATOM   2164  OE2 GLU A 990     491.261 498.142 470.978  1.00  0.00           O
ATOM   2165  C   GLU A 990     494.856 496.809 467.276  1.00  0.00           C
ATOM   2166  O   GLU A 990     494.828 496.817 466.047  1.00  0.00           O
ATOM   2167  N   VAL A 991     496.018 496.752 467.956  1.00  0.00           N
ATOM   2168  CA  VAL A 991     497.273 496.717 467.256  1.00  0.00           C
ATOM   2169  CB  VAL A 991     498.480 496.767 468.152  1.00  0.00           C
ATOM   2170  CG1 VAL A 991     499.727 496.432 467.313  1.00  0.00           C
ATOM   2171  CG2 VAL A 991     498.556 498.170 468.779  1.00  0.00           C
ATOM   2172  C   VAL A 991     497.361 495.476 466.419  1.00  0.00           C
ATOM   2173  O   VAL A 991     497.849 495.525 465.293  1.00  0.00           O
ATOM   2174  N   GLN A 992     496.903 494.323 466.941  1.00  0.00           N
ATOM   2175  CA  GLN A 992     496.969 493.099 466.191  1.00  0.00           C
ATOM   2176  CB  GLN A 992     496.607 491.875 467.048  1.00  0.00           C
ATOM   2177  CG  GLN A 992     497.647 491.712 468.160  1.00  0.00           C
ATOM   2178  CD  GLN A 992     497.407 490.435 468.947  1.00  0.00           C
ATOM   2179  OE1 GLN A 992     496.365 489.795 468.830  1.00  0.00           O
ATOM   2180  NE2 GLN A 992     498.417 490.054 469.775  1.00  0.00           N
ATOM   2181  C   GLN A 992     496.071 493.215 464.995  1.00  0.00           C
ATOM   2182  O   GLN A 992     496.403 492.744 463.909  1.00  0.00           O
ATOM   2183  N   ILE A 993     494.910 493.868 465.171  1.00  0.00           N
ATOM   2184  CA  ILE A 993     493.943 494.086 464.133  1.00  0.00           C
ATOM   2185  CB  ILE A 993     492.747 494.811 464.689  1.00  0.00           C
ATOM   2186  CG2 ILE A 993     491.790 495.186 463.551  1.00  0.00           C
ATOM   2187  CG1 ILE A 993     492.089 493.951 465.781  1.00  0.00           C
ATOM   2188  CD1 ILE A 993     491.098 494.728 466.644  1.00  0.00           C
ATOM   2189  C   ILE A 993     494.581 494.940 463.069  1.00  0.00           C
ATOM   2190  O   ILE A 993     494.435 494.674 461.878  1.00  0.00           O
ATOM   2191  N   ASP A 994     495.334 495.981 463.478  1.00  0.00           N
ATOM   2192  CA  ASP A 994     495.960 496.913 462.578  1.00  0.00           C
ATOM   2193  CB  ASP A 994     496.736 498.027 463.306  1.00  0.00           C
ATOM   2194  CG  ASP A 994     495.764 498.987 463.978  1.00  0.00           C
ATOM   2195  OD1 ASP A 994     494.580 499.043 463.554  1.00  0.00           O
ATOM   2196  OD2 ASP A 994     496.203 499.687 464.929  1.00  0.00           O
ATOM   2197  C   ASP A 994     496.963 496.221 461.705  1.00  0.00           C
ATOM   2198  O   ASP A 994     497.137 496.606 460.550  1.00  0.00           O
ATOM   2199  N   ARG A 995     497.694 495.218 462.232  1.00  0.00           N
ATOM   2200  CA  ARG A 995     498.663 494.553 461.404  1.00  0.00           C
ATOM   2201  CB  ARG A 995     499.434 493.421 462.107  1.00  0.00           C
ATOM   2202  CG  ARG A 995     500.216 493.787 463.375  1.00  0.00           C
ATOM   2203  CD  ARG A 995     500.162 495.249 463.818  1.00  0.00           C
ATOM   2204  NE  ARG A 995     500.814 496.112 462.798  1.00  0.00           N
ATOM   2205  CZ  ARG A 995     500.537 497.448 462.826  1.00  0.00           C
ATOM   2206  NH1 ARG A 995     499.665 497.939 463.752  1.00  0.00           N
ATOM   2207  NH2 ARG A 995     501.121 498.301 461.939  1.00  0.00           N
ATOM   2208  C   ARG A 995     497.911 493.894 460.295  1.00  0.00           C
ATOM   2209  O   ARG A 995     498.305 493.943 459.131  1.00  0.00           O
ATOM   2210  N   LEU A 996     496.792 493.248 460.661  1.00  0.00           N
ATOM   2211  CA  LEU A 996     495.971 492.516 459.751  1.00  0.00           C
ATOM   2212  CB  LEU A 996     494.901 491.714 460.522  1.00  0.00           C
ATOM   2213  CG  LEU A 996     494.078 490.697 459.708  1.00  0.00           C
ATOM   2214  CD1 LEU A 996     493.171 489.879 460.637  1.00  0.00           C
ATOM   2215  CD2 LEU A 996     493.272 491.360 458.584  1.00  0.00           C
ATOM   2216  C   LEU A 996     495.332 493.460 458.766  1.00  0.00           C
ATOM   2217  O   LEU A 996     495.317 493.176 457.569  1.00  0.00           O
ATOM   2218  N   ILE A 997     494.806 494.619 459.225  1.00  0.00           N
ATOM   2219  CA  ILE A 997     494.201 495.550 458.307  1.00  0.00           C
ATOM   2220  CB  ILE A 997     493.551 496.761 458.931  1.00  0.00           C
ATOM   2221  CG2 ILE A 997     493.521 497.871 457.869  1.00  0.00           C
ATOM   2222  CG1 ILE A 997     492.150 496.441 459.477  1.00  0.00           C
ATOM   2223  CD1 ILE A 997     492.124 495.478 460.647  1.00  0.00           C
ATOM   2224  C   ILE A 997     495.222 496.051 457.339  1.00  0.00           C
ATOM   2225  O   ILE A 997     494.944 496.144 456.146  1.00  0.00           O
ATOM   2226  N   THR A 998     496.437 496.379 457.814  1.00  0.00           N
ATOM   2227  CA  THR A 998     497.410 496.960 456.936  1.00  0.00           C
ATOM   2228  CB  THR A 998     498.625 497.467 457.658  1.00  0.00           C
ATOM   2229  OG1 THR A 998     499.243 498.489 456.895  1.00  0.00           O
ATOM   2230  CG2 THR A 998     499.618 496.316 457.851  1.00  0.00           C
ATOM   2231  C   THR A 998     497.804 495.982 455.865  1.00  0.00           C
ATOM   2232  O   THR A 998     497.972 496.367 454.710  1.00  0.00           O
ATOM   2233  N   GLY A 999     497.975 494.689 456.202  1.00  0.00           N
ATOM   2234  CA  GLY A 999     498.356 493.736 455.194  1.00  0.00           C
ATOM   2235  C   GLY A 999     497.252 493.624 454.187  1.00  0.00           C
ATOM   2236  O   GLY A 999     497.504 493.586 452.983  1.00  0.00           O
ATOM   2237  N   ARG A1000     495.993 493.549 454.664  1.00  0.00           N
ATOM   2238  CA  ARG A1000     494.876 493.386 453.778  1.00  0.00           C
ATOM   2239  CB  ARG A1000     493.579 492.881 454.445  1.00  0.00           C
ATOM   2240  CG  ARG A1000     492.931 493.764 455.502  1.00  0.00           C
ATOM   2241  CD  ARG A1000     491.890 492.997 456.322  1.00  0.00           C
ATOM   2242  NE  ARG A1000     491.071 492.173 455.382  1.00  0.00           N
ATOM   2243  CZ  ARG A1000     491.441 490.886 455.109  1.00  0.00           C
ATOM   2244  NH1 ARG A1000     492.586 490.380 455.650  1.00  0.00           N
ATOM   2245  NH2 ARG A1000     490.661 490.093 454.320  1.00  0.00           N
ATOM   2246  C   ARG A1000     494.641 494.631 452.970  1.00  0.00           C
ATOM   2247  O   ARG A1000     494.180 494.550 451.832  1.00  0.00           O
ATOM   2248  N   LEU A1001     494.939 495.819 453.537  1.00  0.00           N
ATOM   2249  CA  LEU A1001     494.768 497.069 452.844  1.00  0.00           C
ATOM   2250  CB  LEU A1001     495.174 498.289 453.695  1.00  0.00           C
ATOM   2251  CG  LEU A1001     494.215 498.652 454.847  1.00  0.00           C
ATOM   2252  CD1 LEU A1001     494.755 499.844 455.655  1.00  0.00           C
ATOM   2253  CD2 LEU A1001     492.795 498.925 454.325  1.00  0.00           C
ATOM   2254  C   LEU A1001     495.646 497.094 451.627  1.00  0.00           C
ATOM   2255  O   LEU A1001     495.212 497.512 450.555  1.00  0.00           O
ATOM   2256  N   GLN A1002     496.920 496.670 451.746  1.00  0.00           N
ATOM   2257  CA  GLN A1002     497.757 496.713 450.582  1.00  0.00           C
ATOM   2258  CB  GLN A1002     499.267 496.961 450.816  1.00  0.00           C
ATOM   2259  CG  GLN A1002     500.029 496.087 451.800  1.00  0.00           C
ATOM   2260  CD  GLN A1002     501.363 496.805 452.013  1.00  0.00           C
ATOM   2261  OE1 GLN A1002     502.296 496.662 451.222  1.00  0.00           O
ATOM   2262  NE2 GLN A1002     501.451 497.624 453.097  1.00  0.00           N
ATOM   2263  C   GLN A1002     497.374 495.692 449.556  1.00  0.00           C
ATOM   2264  O   GLN A1002     497.614 495.883 448.365  1.00  0.00           O
ATOM   2265  N   SER A1003     496.781 494.563 449.980  1.00  0.00           N
ATOM   2266  CA  SER A1003     496.297 493.616 449.020  1.00  0.00           C
ATOM   2267  CB  SER A1003     495.775 492.334 449.677  1.00  0.00           C
ATOM   2268  OG  SER A1003     495.577 491.351 448.677  1.00  0.00           O
ATOM   2269  C   SER A1003     495.173 494.280 448.261  1.00  0.00           C
ATOM   2270  O   SER A1003     494.985 494.025 447.072  1.00  0.00           O
ATOM   2271  N   LEU A1004     494.391 495.147 448.947  1.00  0.00           N
ATOM   2272  CA  LEU A1004     493.330 495.920 448.346  1.00  0.00           C
ATOM   2273  CB  LEU A1004     492.619 496.863 449.336  1.00  0.00           C
ATOM   2274  CG  LEU A1004     491.599 497.810 448.660  1.00  0.00           C
ATOM   2275  CD1 LEU A1004     490.281 497.092 448.334  1.00  0.00           C
ATOM   2276  CD2 LEU A1004     491.422 499.125 449.438  1.00  0.00           C
ATOM   2277  C   LEU A1004     493.945 496.863 447.363  1.00  0.00           C
ATOM   2278  O   LEU A1004     493.415 497.071 446.274  1.00  0.00           O
ATOM   2279  N   GLN A1005     495.077 497.488 447.742  1.00  0.00           N
ATOM   2280  CA  GLN A1005     495.695 498.442 446.868  1.00  0.00           C
ATOM   2281  CB  GLN A1005     496.890 499.199 447.479  1.00  0.00           C
ATOM   2282  CG  GLN A1005     497.220 500.517 446.757  1.00  0.00           C
ATOM   2283  CD  GLN A1005     497.811 500.235 445.381  1.00  0.00           C
ATOM   2284  OE1 GLN A1005     497.364 500.768 444.368  1.00  0.00           O
ATOM   2285  NE2 GLN A1005     498.864 499.382 445.338  1.00  0.00           N
ATOM   2286  C   GLN A1005     496.175 497.720 445.637  1.00  0.00           C
ATOM   2287  O   GLN A1005     496.090 498.259 444.537  1.00  0.00           O
ATOM   2288  N   THR A1006     496.686 496.476 445.790  1.00  0.00           N
ATOM   2289  CA  THR A1006     497.181 495.687 444.684  1.00  0.00           C
ATOM   2290  CB  THR A1006     497.761 494.378 445.123  1.00  0.00           C
ATOM   2291  OG1 THR A1006     498.831 494.609 446.028  1.00  0.00           O
ATOM   2292  CG2 THR A1006     498.272 493.623 443.885  1.00  0.00           C
ATOM   2293  C   THR A1006     496.046 495.425 443.739  1.00  0.00           C
ATOM   2294  O   THR A1006     496.244 495.411 442.526  1.00  0.00           O
ATOM   2295  N   TYR A1007     494.829 495.191 444.274  1.00  0.00           N
ATOM   2296  CA  TYR A1007     493.651 494.968 443.474  1.00  0.00           C
ATOM   2297  CB  TYR A1007     492.395 494.766 444.355  1.00  0.00           C
ATOM   2298  CG  TYR A1007     491.121 494.695 443.562  1.00  0.00           C
ATOM   2299  CD1 TYR A1007     490.498 495.843 443.115  1.00  0.00           C
ATOM   2300  CE1 TYR A1007     489.326 495.791 442.396  1.00  0.00           C
ATOM   2301  CZ  TYR A1007     488.752 494.576 442.111  1.00  0.00           C
ATOM   2302  OH  TYR A1007     487.548 494.515 441.376  1.00  0.00           O
ATOM   2303  CD2 TYR A1007     490.534 493.485 443.266  1.00  0.00           C
ATOM   2304  CE2 TYR A1007     489.360 493.423 442.548  1.00  0.00           C
ATOM   2305  C   TYR A1007     493.382 496.203 442.657  1.00  0.00           C
ATOM   2306  O   TYR A1007     493.132 496.111 441.457  1.00  0.00           O
ATOM   2307  N   VAL A1008     493.413 497.395 443.291  1.00  0.00           N
ATOM   2308  CA  VAL A1008     493.103 498.627 442.609  1.00  0.00           C
ATOM   2309  CB  VAL A1008     492.888 499.786 443.553  1.00  0.00           C
ATOM   2310  CG1 VAL A1008     494.222 500.273 444.129  1.00  0.00           C
ATOM   2311  CG2 VAL A1008     492.083 500.863 442.819  1.00  0.00           C
ATOM   2312  C   VAL A1008     494.170 498.924 441.600  1.00  0.00           C
ATOM   2313  O   VAL A1008     493.878 499.462 440.533  1.00  0.00           O
ATOM   2314  N   THR A1009     495.439 498.595 441.919  1.00  0.00           N
ATOM   2315  CA  THR A1009     496.524 498.834 441.012  1.00  0.00           C
ATOM   2316  CB  THR A1009     497.874 498.668 441.671  1.00  0.00           C
ATOM   2317  OG1 THR A1009     498.834 499.484 441.022  1.00  0.00           O
ATOM   2318  CG2 THR A1009     498.326 497.203 441.609  1.00  0.00           C
ATOM   2319  C   THR A1009     496.339 497.944 439.822  1.00  0.00           C
ATOM   2320  O   THR A1009     496.574 498.391 438.704  1.00  0.00           O
ATOM   2321  N   GLN A1010     495.889 496.678 440.020  1.00  0.00           N
ATOM   2322  CA  GLN A1010     495.637 495.787 438.915  1.00  0.00           C
ATOM   2323  CB  GLN A1010     495.187 494.377 439.319  1.00  0.00           C
ATOM   2324  CG  GLN A1010     495.046 493.451 438.107  1.00  0.00           C
ATOM   2325  CD  GLN A1010     496.433 492.922 437.765  1.00  0.00           C
ATOM   2326  OE1 GLN A1010     496.678 492.428 436.665  1.00  0.00           O
ATOM   2327  NE2 GLN A1010     497.368 493.021 438.748  1.00  0.00           N
ATOM   2328  C   GLN A1010     494.511 496.358 438.077  1.00  0.00           C
ATOM   2329  O   GLN A1010     494.577 496.296 436.852  1.00  0.00           O
ATOM   2330  N   GLN A1011     493.448 496.922 438.704  1.00  0.00           N
ATOM   2331  CA  GLN A1011     492.271 497.450 438.020  1.00  0.00           C
ATOM   2332  CB  GLN A1011     491.154 497.895 438.983  1.00  0.00           C
ATOM   2333  CG  GLN A1011     489.899 498.389 438.254  1.00  0.00           C
ATOM   2334  CD  GLN A1011     489.214 497.169 437.654  1.00  0.00           C
ATOM   2335  OE1 GLN A1011     489.525 496.033 438.010  1.00  0.00           O
ATOM   2336  NE2 GLN A1011     488.255 497.401 436.718  1.00  0.00           N
ATOM   2337  C   GLN A1011     492.588 498.656 437.165  1.00  0.00           C
ATOM   2338  O   GLN A1011     491.959 498.875 436.128  1.00  0.00           O
ATOM   2339  N   LEU A1012     493.505 499.518 437.644  1.00  0.00           N
ATOM   2340  CA  LEU A1012     494.003 500.710 437.005  1.00  0.00           C
ATOM   2341  CB  LEU A1012     495.033 501.399 437.896  1.00  0.00           C
ATOM   2342  CG  LEU A1012     494.449 501.816 439.245  1.00  0.00           C
ATOM   2343  CD1 LEU A1012     495.555 502.293 440.198  1.00  0.00           C
ATOM   2344  CD2 LEU A1012     493.325 502.846 439.047  1.00  0.00           C
ATOM   2345  C   LEU A1012     494.794 500.324 435.800  1.00  0.00           C
ATOM   2346  O   LEU A1012     494.732 501.014 434.782  1.00  0.00           O
ATOM   2347  N   ILE A1013     495.589 499.234 435.940  1.00  0.00           N
ATOM   2348  CA  ILE A1013     496.440 498.687 434.920  1.00  0.00           C
ATOM   2349  CB  ILE A1013     497.090 497.378 435.299  1.00  0.00           C
ATOM   2350  CG2 ILE A1013     497.817 496.834 434.057  1.00  0.00           C
ATOM   2351  CG1 ILE A1013     497.980 497.496 436.547  1.00  0.00           C
ATOM   2352  CD1 ILE A1013     499.092 498.533 436.460  1.00  0.00           C
ATOM   2353  C   ILE A1013     495.519 498.320 433.822  1.00  0.00           C
ATOM   2354  O   ILE A1013     495.831 498.532 432.652  1.00  0.00           O
ATOM   2355  N   ARG A1014     494.374 497.714 434.202  1.00  0.00           N
ATOM   2356  CA  ARG A1014     493.359 497.334 433.271  1.00  0.00           C
ATOM   2357  CB  ARG A1014     492.180 496.541 433.842  1.00  0.00           C
ATOM   2358  CG  ARG A1014     491.059 496.402 432.800  1.00  0.00           C
ATOM   2359  CD  ARG A1014     489.920 495.511 433.277  1.00  0.00           C
ATOM   2360  NE  ARG A1014     490.642 494.328 433.800  1.00  0.00           N
ATOM   2361  CZ  ARG A1014     491.150 493.422 432.918  1.00  0.00           C
ATOM   2362  NH1 ARG A1014     490.531 493.203 431.721  1.00  0.00           N
ATOM   2363  NH2 ARG A1014     492.323 492.791 433.218  1.00  0.00           N
ATOM   2364  C   ARG A1014     492.724 498.562 432.675  1.00  0.00           C
ATOM   2365  O   ARG A1014     492.344 498.554 431.508  1.00  0.00           O
ATOM   2366  N   ALA A1015     492.530 499.645 433.453  1.00  0.00           N
ATOM   2367  CA  ALA A1015     491.925 500.808 432.867  1.00  0.00           C
ATOM   2368  CB  ALA A1015     491.711 501.962 433.866  1.00  0.00           C
ATOM   2369  C   ALA A1015     492.834 501.307 431.790  1.00  0.00           C
ATOM   2370  O   ALA A1015     492.353 501.755 430.750  1.00  0.00           O
ATOM   2371  N   ALA A1016     494.164 501.285 432.051  1.00  0.00           N
ATOM   2372  CA  ALA A1016     495.216 501.706 431.156  1.00  0.00           C
ATOM   2373  CB  ALA A1016     496.608 501.634 431.805  1.00  0.00           C
ATOM   2374  C   ALA A1016     495.256 500.819 429.952  1.00  0.00           C
ATOM   2375  O   ALA A1016     495.487 501.287 428.837  1.00  0.00           O
ATOM   2376  N   GLU A1017     495.089 499.499 430.144  1.00  0.00           N
ATOM   2377  CA  GLU A1017     495.075 498.637 429.003  1.00  0.00           C
ATOM   2378  CB  GLU A1017     495.279 497.136 429.303  1.00  0.00           C
ATOM   2379  CG  GLU A1017     496.783 496.858 429.458  1.00  0.00           C
ATOM   2380  CD  GLU A1017     497.097 495.375 429.630  1.00  0.00           C
ATOM   2381  OE1 GLU A1017     496.176 494.589 429.978  1.00  0.00           O
ATOM   2382  OE2 GLU A1017     498.287 495.015 429.422  1.00  0.00           O
ATOM   2383  C   GLU A1017     493.837 498.908 428.187  1.00  0.00           C
ATOM   2384  O   GLU A1017     493.906 498.833 426.962  1.00  0.00           O
ATOM   2385  N   ILE A1018     492.683 499.232 428.827  1.00  0.00           N
ATOM   2386  CA  ILE A1018     491.454 499.544 428.138  1.00  0.00           C
ATOM   2387  CB  ILE A1018     490.245 499.552 429.023  1.00  0.00           C
ATOM   2388  CG2 ILE A1018     489.035 500.104 428.250  1.00  0.00           C
ATOM   2389  CG1 ILE A1018     490.049 498.104 429.498  1.00  0.00           C
ATOM   2390  CD1 ILE A1018     488.854 497.884 430.413  1.00  0.00           C
ATOM   2391  C   ILE A1018     491.597 500.820 427.366  1.00  0.00           C
ATOM   2392  O   ILE A1018     491.043 500.969 426.278  1.00  0.00           O
ATOM   2393  N   ARG A1019     492.330 501.786 427.934  1.00  0.00           N
ATOM   2394  CA  ARG A1019     492.655 503.033 427.305  1.00  0.00           C
ATOM   2395  CB  ARG A1019     493.833 503.652 428.054  1.00  0.00           C
ATOM   2396  CG  ARG A1019     494.071 505.119 427.797  1.00  0.00           C
ATOM   2397  CD  ARG A1019     493.125 505.873 428.702  1.00  0.00           C
ATOM   2398  NE  ARG A1019     492.801 504.927 429.812  1.00  0.00           N
ATOM   2399  CZ  ARG A1019     493.627 504.784 430.890  1.00  0.00           C
ATOM   2400  NH1 ARG A1019     494.879 505.327 430.878  1.00  0.00           N
ATOM   2401  NH2 ARG A1019     493.177 504.134 432.002  1.00  0.00           N
ATOM   2402  C   ARG A1019     493.355 502.751 426.008  1.00  0.00           C
ATOM   2403  O   ARG A1019     492.984 503.245 424.944  1.00  0.00           O
ATOM   2404  N   ALA A1020     494.438 501.957 426.106  1.00  0.00           N
ATOM   2405  CA  ALA A1020     495.297 501.644 425.000  1.00  0.00           C
ATOM   2406  CB  ALA A1020     496.518 500.804 425.416  1.00  0.00           C
ATOM   2407  C   ALA A1020     494.541 500.850 423.974  1.00  0.00           C
ATOM   2408  O   ALA A1020     494.695 501.078 422.775  1.00  0.00           O
ATOM   2409  N   SER A1021     493.715 499.885 424.431  1.00  0.00           N
ATOM   2410  CA  SER A1021     492.930 499.033 423.578  1.00  0.00           C
ATOM   2411  CB  SER A1021     492.091 498.010 424.372  1.00  0.00           C
ATOM   2412  OG  SER A1021     492.920 497.155 425.145  1.00  0.00           O
ATOM   2413  C   SER A1021     491.934 499.883 422.842  1.00  0.00           C
ATOM   2414  O   SER A1021     491.659 499.650 421.667  1.00  0.00           O
ATOM   2415  N   ALA A1022     491.356 500.885 423.538  1.00  0.00           N
ATOM   2416  CA  ALA A1022     490.403 501.810 422.984  1.00  0.00           C
ATOM   2417  CB  ALA A1022     489.891 502.825 424.019  1.00  0.00           C
ATOM   2418  C   ALA A1022     491.102 502.563 421.885  1.00  0.00           C
ATOM   2419  O   ALA A1022     490.496 502.880 420.862  1.00  0.00           O
ATOM   2420  N   ASN A1023     492.399 502.892 422.075  1.00  0.00           N
ATOM   2421  CA  ASN A1023     493.139 503.572 421.045  1.00  0.00           C
ATOM   2422  CB  ASN A1023     494.595 503.885 421.427  1.00  0.00           C
ATOM   2423  CG  ASN A1023     494.588 505.088 422.354  1.00  0.00           C
ATOM   2424  OD1 ASN A1023     493.886 506.069 422.110  1.00  0.00           O
ATOM   2425  ND2 ASN A1023     495.395 505.016 423.446  1.00  0.00           N
ATOM   2426  C   ASN A1023     493.194 502.674 419.850  1.00  0.00           C
ATOM   2427  O   ASN A1023     492.995 503.126 418.723  1.00  0.00           O
ATOM   2428  N   LEU A1024     493.463 501.371 420.060  1.00  0.00           N
ATOM   2429  CA  LEU A1024     493.517 500.486 418.935  1.00  0.00           C
ATOM   2430  CB  LEU A1024     493.998 499.048 419.215  1.00  0.00           C
ATOM   2431  CG  LEU A1024     495.516 498.926 419.442  1.00  0.00           C
ATOM   2432  CD1 LEU A1024     495.935 499.423 420.833  1.00  0.00           C
ATOM   2433  CD2 LEU A1024     496.017 497.515 419.101  1.00  0.00           C
ATOM   2434  C   LEU A1024     492.159 500.389 418.305  1.00  0.00           C
ATOM   2435  O   LEU A1024     492.054 500.268 417.086  1.00  0.00           O
ATOM   2436  N   ALA A1025     491.078 500.423 419.108  1.00  0.00           N
ATOM   2437  CA  ALA A1025     489.761 500.322 418.544  1.00  0.00           C
ATOM   2438  CB  ALA A1025     488.650 500.394 419.607  1.00  0.00           C
ATOM   2439  C   ALA A1025     489.555 501.476 417.616  1.00  0.00           C
ATOM   2440  O   ALA A1025     489.025 501.312 416.517  1.00  0.00           O
ATOM   2441  N   ALA A1026     489.981 502.679 418.042  1.00  0.00           N
ATOM   2442  CA  ALA A1026     489.815 503.863 417.249  1.00  0.00           C
ATOM   2443  CB  ALA A1026     490.331 505.126 417.960  1.00  0.00           C
ATOM   2444  C   ALA A1026     490.596 503.716 415.979  1.00  0.00           C
ATOM   2445  O   ALA A1026     490.088 504.013 414.899  1.00  0.00           O
ATOM   2446  N   THR A1027     491.850 503.228 416.072  1.00  0.00           N
ATOM   2447  CA  THR A1027     492.664 503.110 414.897  1.00  0.00           C
ATOM   2448  CB  THR A1027     494.089 502.701 415.159  1.00  0.00           C
ATOM   2449  OG1 THR A1027     494.855 502.871 413.977  1.00  0.00           O
ATOM   2450  CG2 THR A1027     494.146 501.230 415.597  1.00  0.00           C
ATOM   2451  C   THR A1027     492.047 502.101 413.971  1.00  0.00           C
ATOM   2452  O   THR A1027     492.039 502.287 412.757  1.00  0.00           O
ATOM   2453  N   LYS A1028     491.519 500.994 414.526  1.00  0.00           N
ATOM   2454  CA  LYS A1028     490.921 499.940 413.752  1.00  0.00           C
ATOM   2455  CB  LYS A1028     490.420 498.785 414.643  1.00  0.00           C
ATOM   2456  CG  LYS A1028     491.514 497.995 415.363  1.00  0.00           C
ATOM   2457  CD  LYS A1028     492.386 497.162 414.426  1.00  0.00           C
ATOM   2458  CE  LYS A1028     491.752 495.827 414.026  1.00  0.00           C
ATOM   2459  NZ  LYS A1028     491.853 494.859 415.143  1.00  0.00           N
ATOM   2460  C   LYS A1028     489.698 500.452 413.051  1.00  0.00           C
ATOM   2461  O   LYS A1028     489.453 500.111 411.895  1.00  0.00           O
ATOM   2462  N   MET A1029     488.879 501.268 413.743  1.00  0.00           N
ATOM   2463  CA  MET A1029     487.678 501.774 413.143  1.00  0.00           C
ATOM   2464  CB  MET A1029     486.774 502.553 414.115  1.00  0.00           C
ATOM   2465  CG  MET A1029     486.118 501.644 415.160  1.00  0.00           C
ATOM   2466  SD  MET A1029     484.906 502.462 416.240  1.00  0.00           S
ATOM   2467  CE  MET A1029     483.638 502.631 414.951  1.00  0.00           C
ATOM   2468  C   MET A1029     488.078 502.651 412.015  1.00  0.00           C
ATOM   2469  O   MET A1029     487.372 502.775 411.018  1.00  0.00           O
ATOM   2470  N   SER A1030     489.208 503.343 412.187  1.00  0.00           N
ATOM   2471  CA  SER A1030     489.751 504.166 411.160  1.00  0.00           C
ATOM   2472  CB  SER A1030     490.957 504.917 411.709  1.00  0.00           C
ATOM   2473  OG  SER A1030     491.712 505.408 410.630  1.00  0.00           O
ATOM   2474  C   SER A1030     490.189 503.342 409.967  1.00  0.00           C
ATOM   2475  O   SER A1030     489.603 503.429 408.888  1.00  0.00           O
ATOM   2476  N   GLU A1031     491.240 502.511 410.135  1.00  0.00           N
ATOM   2477  CA  GLU A1031     491.841 501.801 409.033  1.00  0.00           C
ATOM   2478  CB  GLU A1031     493.230 501.240 409.418  1.00  0.00           C
ATOM   2479  CG  GLU A1031     494.247 502.364 409.672  1.00  0.00           C
ATOM   2480  CD  GLU A1031     495.493 501.837 410.381  1.00  0.00           C
ATOM   2481  OE1 GLU A1031     495.897 500.672 410.123  1.00  0.00           O
ATOM   2482  OE2 GLU A1031     496.063 502.613 411.196  1.00  0.00           O
ATOM   2483  C   GLU A1031     490.990 500.695 408.467  1.00  0.00           C
ATOM   2484  O   GLU A1031     490.831 500.589 407.251  1.00  0.00           O
ATOM   2485  N   CYS A1032     490.441 499.821 409.331  1.00  0.00           N
ATOM   2486  CA  CYS A1032     489.702 498.670 408.881  1.00  0.00           C
ATOM   2487  CB  CYS A1032     489.437 497.695 410.041  1.00  0.00           C
ATOM   2488  SG  CYS A1032     490.963 497.282 410.944  1.00  0.00           S
ATOM   2489  C   CYS A1032     488.376 499.039 408.270  1.00  0.00           C
ATOM   2490  O   CYS A1032     487.990 498.504 407.230  1.00  0.00           O
ATOM   2491  N   VAL A1033     487.604 499.905 408.959  1.00  0.00           N
ATOM   2492  CA  VAL A1033     486.292 500.295 408.517  1.00  0.00           C
ATOM   2493  CB  VAL A1033     485.510 500.922 409.631  1.00  0.00           C
ATOM   2494  CG1 VAL A1033     484.135 501.351 409.096  1.00  0.00           C
ATOM   2495  CG2 VAL A1033     485.453 499.921 410.799  1.00  0.00           C
ATOM   2496  C   VAL A1033     486.313 501.267 407.370  1.00  0.00           C
ATOM   2497  O   VAL A1033     485.675 501.054 406.340  1.00  0.00           O
ATOM   2498  N   LEU A1034     487.042 502.382 407.553  1.00  0.00           N
ATOM   2499  CA  LEU A1034     487.124 503.480 406.630  1.00  0.00           C
ATOM   2500  CB  LEU A1034     487.734 504.737 407.259  1.00  0.00           C
ATOM   2501  CG  LEU A1034     486.932 505.243 408.469  1.00  0.00           C
ATOM   2502  CD1 LEU A1034     487.505 506.564 409.001  1.00  0.00           C
ATOM   2503  CD2 LEU A1034     485.429 505.316 408.159  1.00  0.00           C
ATOM   2504  C   LEU A1034     487.958 503.133 405.444  1.00  0.00           C
ATOM   2505  O   LEU A1034     487.801 503.718 404.376  1.00  0.00           O
ATOM   2506  N   GLY A1035     488.932 502.226 405.612  1.00  0.00           N
ATOM   2507  CA  GLY A1035     489.789 501.948 404.501  1.00  0.00           C
ATOM   2508  C   GLY A1035     489.841 500.479 404.273  1.00  0.00           C
ATOM   2509  O   GLY A1035     489.029 499.717 404.794  1.00  0.00           O
ATOM   2510  N   GLN A1036     490.761 500.060 403.385  1.00  0.00           N
ATOM   2511  CA  GLN A1036     491.034 498.666 403.265  1.00  0.00           C
ATOM   2512  CB  GLN A1036     490.695 498.040 401.903  1.00  0.00           C
ATOM   2513  CG  GLN A1036     491.531 498.521 400.726  1.00  0.00           C
ATOM   2514  CD  GLN A1036     490.947 497.824 399.505  1.00  0.00           C
ATOM   2515  OE1 GLN A1036     490.742 498.439 398.460  1.00  0.00           O
ATOM   2516  NE2 GLN A1036     490.657 496.502 399.646  1.00  0.00           N
ATOM   2517  C   GLN A1036     492.498 498.584 403.543  1.00  0.00           C
ATOM   2518  O   GLN A1036     493.312 499.156 402.819  1.00  0.00           O
ATOM   2519  N   SER A1037     492.863 497.884 404.633  1.00  0.00           N
ATOM   2520  CA  SER A1037     494.222 497.854 405.084  1.00  0.00           C
ATOM   2521  CB  SER A1037     494.389 497.407 406.547  1.00  0.00           C
ATOM   2522  OG  SER A1037     493.814 498.351 407.432  1.00  0.00           O
ATOM   2523  C   SER A1037     495.025 496.881 404.281  1.00  0.00           C
ATOM   2524  O   SER A1037     494.623 495.748 404.029  1.00  0.00           O
ATOM   2525  N   LYS A1038     496.210 497.351 403.865  1.00  0.00           N
ATOM   2526  CA  LYS A1038     497.238 496.670 403.137  1.00  0.00           C
ATOM   2527  CB  LYS A1038     498.260 497.615 402.480  1.00  0.00           C
ATOM   2528  CG  LYS A1038     497.835 498.188 401.128  1.00  0.00           C
ATOM   2529  CD  LYS A1038     496.666 499.169 401.168  1.00  0.00           C
ATOM   2530  CE  LYS A1038     496.454 499.887 399.834  1.00  0.00           C
ATOM   2531  NZ  LYS A1038     495.123 500.529 399.808  1.00  0.00           N
ATOM   2532  C   LYS A1038     498.032 495.762 404.031  1.00  0.00           C
ATOM   2533  O   LYS A1038     499.081 495.288 403.599  1.00  0.00           O
ATOM   2534  N   ARG A1039     497.668 495.642 405.327  1.00  0.00           N
ATOM   2535  CA  ARG A1039     498.436 494.905 406.302  1.00  0.00           C
ATOM   2536  CB  ARG A1039     498.303 495.556 407.695  1.00  0.00           C
ATOM   2537  CG  ARG A1039     498.724 497.031 407.731  1.00  0.00           C
ATOM   2538  CD  ARG A1039     498.279 497.785 408.992  1.00  0.00           C
ATOM   2539  NE  ARG A1039     499.021 497.218 410.155  1.00  0.00           N
ATOM   2540  CZ  ARG A1039     498.914 497.774 411.398  1.00  0.00           C
ATOM   2541  NH1 ARG A1039     498.113 498.861 411.606  1.00  0.00           N
ATOM   2542  NH2 ARG A1039     499.616 497.239 412.439  1.00  0.00           N
ATOM   2543  C   ARG A1039     497.993 493.474 406.434  1.00  0.00           C
ATOM   2544  O   ARG A1039     496.805 493.172 406.532  1.00  0.00           O
ATOM   2545  N   VAL A1040     498.978 492.548 406.468  1.00  0.00           N
ATOM   2546  CA  VAL A1040     498.747 491.133 406.595  1.00  0.00           C
ATOM   2547  CB  VAL A1040     499.954 490.344 406.182  1.00  0.00           C
ATOM   2548  CG1 VAL A1040     499.754 488.867 406.549  1.00  0.00           C
ATOM   2549  CG2 VAL A1040     500.170 490.584 404.676  1.00  0.00           C
ATOM   2550  C   VAL A1040     498.402 490.823 408.024  1.00  0.00           C
ATOM   2551  O   VAL A1040     499.069 491.291 408.943  1.00  0.00           O
ATOM   2552  N   ASP A1041     497.318 490.034 408.219  1.00  0.00           N
ATOM   2553  CA  ASP A1041     496.780 489.571 409.477  1.00  0.00           C
ATOM   2554  CB  ASP A1041     497.614 488.498 410.201  1.00  0.00           C
ATOM   2555  CG  ASP A1041     497.383 487.137 409.549  1.00  0.00           C
ATOM   2556  OD1 ASP A1041     496.244 486.608 409.660  1.00  0.00           O
ATOM   2557  OD2 ASP A1041     498.345 486.608 408.933  1.00  0.00           O
ATOM   2558  C   ASP A1041     496.490 490.704 410.413  1.00  0.00           C
ATOM   2559  O   ASP A1041     496.455 490.518 411.630  1.00  0.00           O
ATOM   2560  N   PHE A1042     496.229 491.906 409.868  1.00  0.00           N
ATOM   2561  CA  PHE A1042     495.812 493.023 410.670  1.00  0.00           C
ATOM   2562  CB  PHE A1042     496.706 494.266 410.515  1.00  0.00           C
ATOM   2563  CG  PHE A1042     496.217 495.324 411.447  1.00  0.00           C
ATOM   2564  CD1 PHE A1042     496.477 495.252 412.798  1.00  0.00           C
ATOM   2565  CE1 PHE A1042     496.028 496.233 413.651  1.00  0.00           C
ATOM   2566  CZ  PHE A1042     495.318 497.302 413.159  1.00  0.00           C
ATOM   2567  CD2 PHE A1042     495.513 496.402 410.963  1.00  0.00           C
ATOM   2568  CE2 PHE A1042     495.062 497.386 411.811  1.00  0.00           C
ATOM   2569  C   PHE A1042     494.442 493.321 410.142  1.00  0.00           C
ATOM   2570  O   PHE A1042     494.168 493.053 408.973  1.00  0.00           O
ATOM   2571  N   CYS A1043     493.560 493.923 410.965  1.00  0.00           N
ATOM   2572  CA  CYS A1043     492.169 494.032 410.612  1.00  0.00           C
ATOM   2573  CB  CYS A1043     491.870 494.847 409.336  1.00  0.00           C
ATOM   2574  SG  CYS A1043     492.252 496.617 409.517  1.00  0.00           S
ATOM   2575  C   CYS A1043     491.646 492.636 410.433  1.00  0.00           C
ATOM   2576  O   CYS A1043     490.892 492.339 409.508  1.00  0.00           O
ATOM   2577  N   GLY A1044     492.039 491.735 411.357  1.00  0.00           N
ATOM   2578  CA  GLY A1044     491.621 490.363 411.304  1.00  0.00           C
ATOM   2579  C   GLY A1044     492.679 489.590 410.567  1.00  0.00           C
ATOM   2580  O   GLY A1044     493.582 490.172 409.971  1.00  0.00           O
ATOM   2581  N   LYS A1045     492.584 488.243 410.586  1.00  0.00           N
ATOM   2582  CA  LYS A1045     493.555 487.389 409.955  1.00  0.00           C
ATOM   2583  CB  LYS A1045     493.492 485.933 410.463  1.00  0.00           C
ATOM   2584  CG  LYS A1045     494.102 485.762 411.858  1.00  0.00           C
ATOM   2585  CD  LYS A1045     493.385 486.557 412.952  1.00  0.00           C
ATOM   2586  CE  LYS A1045     494.204 486.696 414.239  1.00  0.00           C
ATOM   2587  NZ  LYS A1045     493.463 487.511 415.228  1.00  0.00           N
ATOM   2588  C   LYS A1045     493.357 487.387 408.467  1.00  0.00           C
ATOM   2589  O   LYS A1045     492.245 487.581 407.981  1.00  0.00           O
ATOM   2590  N   GLY A1046     494.455 487.164 407.706  1.00  0.00           N
ATOM   2591  CA  GLY A1046     494.411 487.111 406.268  1.00  0.00           C
ATOM   2592  C   GLY A1046     494.588 488.480 405.677  1.00  0.00           C
ATOM   2593  O   GLY A1046     495.301 489.326 406.216  1.00  0.00           O
ATOM   2594  N   TYR A1047     493.953 488.703 404.507  1.00  0.00           N
ATOM   2595  CA  TYR A1047     494.067 489.944 403.790  1.00  0.00           C
ATOM   2596  CB  TYR A1047     494.389 489.720 402.293  1.00  0.00           C
ATOM   2597  CG  TYR A1047     495.681 488.966 402.218  1.00  0.00           C
ATOM   2598  CD1 TYR A1047     496.811 489.515 402.775  1.00  0.00           C
ATOM   2599  CE1 TYR A1047     498.018 488.860 402.725  1.00  0.00           C
ATOM   2600  CZ  TYR A1047     498.118 487.642 402.100  1.00  0.00           C
ATOM   2601  OH  TYR A1047     499.361 486.976 402.053  1.00  0.00           O
ATOM   2602  CD2 TYR A1047     495.792 487.748 401.576  1.00  0.00           C
ATOM   2603  CE2 TYR A1047     497.001 487.086 401.520  1.00  0.00           C
ATOM   2604  C   TYR A1047     492.728 490.630 403.888  1.00  0.00           C
ATOM   2605  O   TYR A1047     491.702 490.067 403.516  1.00  0.00           O
ATOM   2606  N   HIS A1048     492.722 491.879 404.404  1.00  0.00           N
ATOM   2607  CA  HIS A1048     491.543 492.659 404.705  1.00  0.00           C
ATOM   2608  CB  HIS A1048     491.903 493.839 405.619  1.00  0.00           C
ATOM   2609  ND1 HIS A1048     490.518 495.908 405.186  1.00  0.00           N
ATOM   2610  CG  HIS A1048     490.749 494.743 405.882  1.00  0.00           C
ATOM   2611  CE1 HIS A1048     489.374 496.438 405.685  1.00  0.00           C
ATOM   2612  NE2 HIS A1048     488.858 495.696 406.649  1.00  0.00           N
ATOM   2613  CD2 HIS A1048     489.728 494.628 406.772  1.00  0.00           C
ATOM   2614  C   HIS A1048     490.829 493.218 403.494  1.00  0.00           C
ATOM   2615  O   HIS A1048     491.431 493.884 402.653  1.00  0.00           O
ATOM   2616  N   LEU A1049     489.547 492.825 403.286  1.00  0.00           N
ATOM   2617  CA  LEU A1049     488.691 493.483 402.327  1.00  0.00           C
ATOM   2618  CB  LEU A1049     487.716 492.529 401.623  1.00  0.00           C
ATOM   2619  CG  LEU A1049     488.445 491.606 400.632  1.00  0.00           C
ATOM   2620  CD1 LEU A1049     487.463 490.721 399.849  1.00  0.00           C
ATOM   2621  CD2 LEU A1049     489.371 492.420 399.713  1.00  0.00           C
ATOM   2622  C   LEU A1049     487.895 494.617 402.915  1.00  0.00           C
ATOM   2623  O   LEU A1049     487.909 495.734 402.401  1.00  0.00           O
ATOM   2624  N   MET A1050     487.173 494.341 404.031  1.00  0.00           N
ATOM   2625  CA  MET A1050     486.320 495.323 404.654  1.00  0.00           C
ATOM   2626  CB  MET A1050     484.948 495.452 403.977  1.00  0.00           C
ATOM   2627  CG  MET A1050     485.022 495.776 402.490  1.00  0.00           C
ATOM   2628  SD  MET A1050     483.416 495.848 401.646  1.00  0.00           S
ATOM   2629  CE  MET A1050     484.095 495.412 400.018  1.00  0.00           C
ATOM   2630  C   MET A1050     485.996 494.822 406.031  1.00  0.00           C
ATOM   2631  O   MET A1050     486.021 493.620 406.290  1.00  0.00           O
ATOM   2632  N   SER A1051     485.654 495.749 406.949  1.00  0.00           N
ATOM   2633  CA  SER A1051     485.306 495.388 408.296  1.00  0.00           C
ATOM   2634  CB  SER A1051     486.124 496.105 409.386  1.00  0.00           C
ATOM   2635  OG  SER A1051     487.508 495.836 409.272  1.00  0.00           O
ATOM   2636  C   SER A1051     483.948 495.934 408.553  1.00  0.00           C
ATOM   2637  O   SER A1051     483.608 497.012 408.070  1.00  0.00           O
ATOM   2638  N   PHE A1052     483.129 495.205 409.333  1.00  0.00           N
ATOM   2639  CA  PHE A1052     481.863 495.759 409.704  1.00  0.00           C
ATOM   2640  CB  PHE A1052     480.667 494.847 409.401  1.00  0.00           C
ATOM   2641  CG  PHE A1052     480.708 494.680 407.929  1.00  0.00           C
ATOM   2642  CD1 PHE A1052     480.671 495.794 407.125  1.00  0.00           C
ATOM   2643  CE1 PHE A1052     480.709 495.671 405.759  1.00  0.00           C
ATOM   2644  CZ  PHE A1052     480.771 494.424 405.186  1.00  0.00           C
ATOM   2645  CD2 PHE A1052     480.759 493.433 407.352  1.00  0.00           C
ATOM   2646  CE2 PHE A1052     480.793 493.306 405.984  1.00  0.00           C
ATOM   2647  C   PHE A1052     481.906 495.973 411.182  1.00  0.00           C
ATOM   2648  O   PHE A1052     482.095 495.021 411.937  1.00  0.00           O
ATOM   2649  N   PRO A1053     481.783 497.202 411.619  1.00  0.00           N
ATOM   2650  CD  PRO A1053     482.445 498.295 410.925  1.00  0.00           C
ATOM   2651  CA  PRO A1053     481.750 497.432 413.039  1.00  0.00           C
ATOM   2652  CB  PRO A1053     482.314 498.835 413.277  1.00  0.00           C
ATOM   2653  CG  PRO A1053     482.322 499.489 411.886  1.00  0.00           C
ATOM   2654  C   PRO A1053     480.373 497.223 413.595  1.00  0.00           C
ATOM   2655  O   PRO A1053     479.393 497.403 412.871  1.00  0.00           O
ATOM   2656  N   GLN A1054     480.292 496.844 414.885  1.00  0.00           N
ATOM   2657  CA  GLN A1054     479.053 496.624 415.576  1.00  0.00           C
ATOM   2658  CB  GLN A1054     478.659 495.137 415.648  1.00  0.00           C
ATOM   2659  CG  GLN A1054     478.413 494.497 414.282  1.00  0.00           C
ATOM   2660  CD  GLN A1054     478.087 493.022 414.480  1.00  0.00           C
ATOM   2661  OE1 GLN A1054     476.922 492.629 414.515  1.00  0.00           O
ATOM   2662  NE2 GLN A1054     479.146 492.179 414.610  1.00  0.00           N
ATOM   2663  C   GLN A1054     479.308 497.051 416.987  1.00  0.00           C
ATOM   2664  O   GLN A1054     480.434 496.956 417.471  1.00  0.00           O
ATOM   2665  N   SER A1055     478.268 497.540 417.690  1.00  0.00           N
ATOM   2666  CA  SER A1055     478.463 497.987 419.040  1.00  0.00           C
ATOM   2667  CB  SER A1055     477.487 499.098 419.472  1.00  0.00           C
ATOM   2668  OG  SER A1055     476.148 498.633 419.407  1.00  0.00           O
ATOM   2669  C   SER A1055     478.319 496.834 419.982  1.00  0.00           C
ATOM   2670  O   SER A1055     478.023 495.710 419.581  1.00  0.00           O
ATOM   2671  N   ALA A1056     478.580 497.117 421.275  1.00  0.00           N
ATOM   2672  CA  ALA A1056     478.505 496.195 422.375  1.00  0.00           C
ATOM   2673  CB  ALA A1056     479.786 495.371 422.580  1.00  0.00           C
ATOM   2674  C   ALA A1056     478.343 497.078 423.577  1.00  0.00           C
ATOM   2675  O   ALA A1056     478.455 498.296 423.442  1.00  0.00           O
ATOM   2676  N   PRO A1057     478.017 496.575 424.738  1.00  0.00           N
ATOM   2677  CD  PRO A1057     477.205 495.381 424.899  1.00  0.00           C
ATOM   2678  CA  PRO A1057     477.924 497.458 425.865  1.00  0.00           C
ATOM   2679  CB  PRO A1057     477.326 496.625 426.996  1.00  0.00           C
ATOM   2680  CG  PRO A1057     476.495 495.558 426.255  1.00  0.00           C
ATOM   2681  C   PRO A1057     479.230 498.107 426.207  1.00  0.00           C
ATOM   2682  O   PRO A1057     479.282 499.332 426.302  1.00  0.00           O
ATOM   2683  N   HIS A1058     480.258 497.280 426.484  1.00  0.00           N
ATOM   2684  CA  HIS A1058     481.601 497.682 426.807  1.00  0.00           C
ATOM   2685  CB  HIS A1058     482.224 496.799 427.896  1.00  0.00           C
ATOM   2686  ND1 HIS A1058     481.700 498.392 429.769  1.00  0.00           N
ATOM   2687  CG  HIS A1058     481.577 497.146 429.199  1.00  0.00           C
ATOM   2688  CE1 HIS A1058     480.961 498.378 430.905  1.00  0.00           C
ATOM   2689  NE2 HIS A1058     480.375 497.212 431.105  1.00  0.00           N
ATOM   2690  CD2 HIS A1058     480.765 496.435 430.029  1.00  0.00           C
ATOM   2691  C   HIS A1058     482.542 497.805 425.643  1.00  0.00           C
ATOM   2692  O   HIS A1058     483.519 498.550 425.720  1.00  0.00           O
ATOM   2693  N   GLY A1059     482.323 497.059 424.540  1.00  0.00           N
ATOM   2694  CA  GLY A1059     483.361 497.082 423.546  1.00  0.00           C
ATOM   2695  C   GLY A1059     482.814 497.274 422.175  1.00  0.00           C
ATOM   2696  O   GLY A1059     481.639 497.579 421.993  1.00  0.00           O
ATOM   2697  N   VAL A1060     483.707 497.142 421.170  1.00  0.00           N
ATOM   2698  CA  VAL A1060     483.338 497.258 419.793  1.00  0.00           C
ATOM   2699  CB  VAL A1060     484.237 498.179 419.019  1.00  0.00           C
ATOM   2700  CG1 VAL A1060     483.823 498.146 417.539  1.00  0.00           C
ATOM   2701  CG2 VAL A1060     484.192 499.577 419.657  1.00  0.00           C
ATOM   2702  C   VAL A1060     483.542 495.901 419.207  1.00  0.00           C
ATOM   2703  O   VAL A1060     484.610 495.320 419.367  1.00  0.00           O
ATOM   2704  N   VAL A1061     482.533 495.343 418.514  1.00  0.00           N
ATOM   2705  CA  VAL A1061     482.751 494.056 417.926  1.00  0.00           C
ATOM   2706  CB  VAL A1061     481.590 493.115 418.028  1.00  0.00           C
ATOM   2707  CG1 VAL A1061     481.894 491.874 417.172  1.00  0.00           C
ATOM   2708  CG2 VAL A1061     481.379 492.786 419.513  1.00  0.00           C
ATOM   2709  C   VAL A1061     483.016 494.288 416.478  1.00  0.00           C
ATOM   2710  O   VAL A1061     482.383 495.125 415.837  1.00  0.00           O
ATOM   2711  N   PHE A1062     483.998 493.551 415.933  1.00  0.00           N
ATOM   2712  CA  PHE A1062     484.373 493.698 414.561  1.00  0.00           C
ATOM   2713  CB  PHE A1062     485.890 493.820 414.361  1.00  0.00           C
ATOM   2714  CG  PHE A1062     486.277 495.239 414.579  1.00  0.00           C
ATOM   2715  CD1 PHE A1062     485.997 495.897 415.751  1.00  0.00           C
ATOM   2716  CE1 PHE A1062     486.373 497.209 415.926  1.00  0.00           C
ATOM   2717  CZ  PHE A1062     487.050 497.871 414.933  1.00  0.00           C
ATOM   2718  CD2 PHE A1062     486.972 495.904 413.600  1.00  0.00           C
ATOM   2719  CE2 PHE A1062     487.353 497.211 413.769  1.00  0.00           C
ATOM   2720  C   PHE A1062     483.944 492.485 413.817  1.00  0.00           C
ATOM   2721  O   PHE A1062     483.818 491.395 414.377  1.00  0.00           O
ATOM   2722  N   LEU A1063     483.656 492.683 412.520  1.00  0.00           N
ATOM   2723  CA  LEU A1063     483.304 491.601 411.658  1.00  0.00           C
ATOM   2724  CB  LEU A1063     481.839 491.709 411.205  1.00  0.00           C
ATOM   2725  CG  LEU A1063     481.382 490.567 410.290  1.00  0.00           C
ATOM   2726  CD1 LEU A1063     481.524 489.223 411.017  1.00  0.00           C
ATOM   2727  CD2 LEU A1063     479.957 490.806 409.762  1.00  0.00           C
ATOM   2728  C   LEU A1063     484.158 491.802 410.446  1.00  0.00           C
ATOM   2729  O   LEU A1063     483.708 492.355 409.445  1.00  0.00           O
ATOM   2730  N   HIS A1064     485.425 491.356 410.507  1.00  0.00           N
ATOM   2731  CA  HIS A1064     486.322 491.570 409.410  1.00  0.00           C
ATOM   2732  CB  HIS A1064     487.802 491.353 409.792  1.00  0.00           C
ATOM   2733  ND1 HIS A1064     488.600 493.619 410.607  1.00  0.00           N
ATOM   2734  CG  HIS A1064     488.297 492.299 410.848  1.00  0.00           C
ATOM   2735  CE1 HIS A1064     489.003 494.151 411.789  1.00  0.00           C
ATOM   2736  NE2 HIS A1064     488.982 493.267 412.770  1.00  0.00           N
ATOM   2737  CD2 HIS A1064     488.541 492.101 412.173  1.00  0.00           C
ATOM   2738  C   HIS A1064     486.018 490.587 408.323  1.00  0.00           C
ATOM   2739  O   HIS A1064     485.934 489.386 408.577  1.00  0.00           O
ATOM   2740  N   VAL A1065     485.845 491.086 407.078  1.00  0.00           N
ATOM   2741  CA  VAL A1065     485.711 490.220 405.945  1.00  0.00           C
ATOM   2742  CB  VAL A1065     484.831 490.720 404.843  1.00  0.00           C
ATOM   2743  CG1 VAL A1065     484.997 489.781 403.631  1.00  0.00           C
ATOM   2744  CG2 VAL A1065     483.393 490.800 405.372  1.00  0.00           C
ATOM   2745  C   VAL A1065     487.076 490.208 405.358  1.00  0.00           C
ATOM   2746  O   VAL A1065     487.597 491.245 404.950  1.00  0.00           O
ATOM   2747  N   THR A1066     487.686 489.020 405.301  1.00  0.00           N
ATOM   2748  CA  THR A1066     489.037 488.930 404.857  1.00  0.00           C
ATOM   2749  CB  THR A1066     489.952 488.820 406.036  1.00  0.00           C
ATOM   2750  OG1 THR A1066     491.298 488.629 405.638  1.00  0.00           O
ATOM   2751  CG2 THR A1066     489.451 487.685 406.936  1.00  0.00           C
ATOM   2752  C   THR A1066     489.145 487.711 403.979  1.00  0.00           C
ATOM   2753  O   THR A1066     488.136 487.069 403.688  1.00  0.00           O
ATOM   2754  N   TYR A1067     490.353 487.428 403.443  1.00  0.00           N
ATOM   2755  CA  TYR A1067     490.535 486.205 402.711  1.00  0.00           C
ATOM   2756  CB  TYR A1067     490.352 486.324 401.170  1.00  0.00           C
ATOM   2757  CG  TYR A1067     491.341 487.217 400.488  1.00  0.00           C
ATOM   2758  CD1 TYR A1067     491.286 488.586 400.618  1.00  0.00           C
ATOM   2759  CE1 TYR A1067     492.197 489.391 399.963  1.00  0.00           C
ATOM   2760  CZ  TYR A1067     493.167 488.834 399.158  1.00  0.00           C
ATOM   2761  OH  TYR A1067     494.102 489.644 398.479  1.00  0.00           O
ATOM   2762  CD2 TYR A1067     492.307 486.671 399.672  1.00  0.00           C
ATOM   2763  CE2 TYR A1067     493.217 487.468 399.015  1.00  0.00           C
ATOM   2764  C   TYR A1067     491.857 485.608 403.125  1.00  0.00           C
ATOM   2765  O   TYR A1067     492.844 486.328 403.284  1.00  0.00           O
ATOM   2766  N   VAL A1068     491.896 484.266 403.327  1.00  0.00           N
ATOM   2767  CA  VAL A1068     493.043 483.591 403.901  1.00  0.00           C
ATOM   2768  CB  VAL A1068     492.672 482.611 404.969  1.00  0.00           C
ATOM   2769  CG1 VAL A1068     493.752 482.652 406.055  1.00  0.00           C
ATOM   2770  CG2 VAL A1068     491.196 482.744 405.360  1.00  0.00           C
ATOM   2771  C   VAL A1068     493.565 482.642 402.862  1.00  0.00           C
ATOM   2772  O   VAL A1068     492.819 482.253 401.966  1.00  0.00           O
ATOM   2773  N   PRO A1069     494.815 482.240 402.937  1.00  0.00           N
ATOM   2774  CD  PRO A1069     495.878 483.079 403.467  1.00  0.00           C
ATOM   2775  CA  PRO A1069     495.302 481.283 401.980  1.00  0.00           C
ATOM   2776  CB  PRO A1069     496.828 481.317 402.076  1.00  0.00           C
ATOM   2777  CG  PRO A1069     497.125 482.724 402.634  1.00  0.00           C
ATOM   2778  C   PRO A1069     494.699 479.946 402.267  1.00  0.00           C
ATOM   2779  O   PRO A1069     494.861 479.440 403.378  1.00  0.00           O
ATOM   2780  N   ALA A1070     493.953 479.395 401.292  1.00  0.00           N
ATOM   2781  CA  ALA A1070     493.418 478.068 401.325  1.00  0.00           C
ATOM   2782  CB  ALA A1070     492.403 477.831 400.195  1.00  0.00           C
ATOM   2783  C   ALA A1070     494.541 477.134 401.097  1.00  0.00           C
ATOM   2784  O   ALA A1070     494.618 476.060 401.695  1.00  0.00           O
ATOM   2785  N   GLN A1071     495.445 477.529 400.183  1.00  0.00           N
ATOM   2786  CA  GLN A1071     496.449 476.584 399.845  1.00  0.00           C
ATOM   2787  CB  GLN A1071     495.888 475.551 398.870  1.00  0.00           C
ATOM   2788  CG  GLN A1071     496.845 474.438 398.477  1.00  0.00           C
ATOM   2789  CD  GLN A1071     496.214 473.819 397.246  1.00  0.00           C
ATOM   2790  OE1 GLN A1071     495.150 474.252 396.805  1.00  0.00           O
ATOM   2791  NE2 GLN A1071     496.888 472.794 396.663  1.00  0.00           N
ATOM   2792  C   GLN A1071     497.594 477.253 399.152  1.00  0.00           C
ATOM   2793  O   GLN A1071     497.472 478.344 398.595  1.00  0.00           O
ATOM   2794  N   GLU A1072     498.767 476.599 399.253  1.00  0.00           N
ATOM   2795  CA  GLU A1072     499.929 476.884 398.466  1.00  0.00           C
ATOM   2796  CB  GLU A1072     500.500 478.267 398.380  1.00  0.00           C
ATOM   2797  CG  GLU A1072     501.252 478.427 397.043  1.00  0.00           C
ATOM   2798  CD  GLU A1072     502.393 479.421 397.160  1.00  0.00           C
ATOM   2799  OE1 GLU A1072     503.493 478.980 397.589  1.00  0.00           O
ATOM   2800  OE2 GLU A1072     502.188 480.627 396.866  1.00  0.00           O
ATOM   2801  C   GLU A1072     501.037 476.010 398.937  1.00  0.00           C
ATOM   2802  O   GLU A1072     500.779 474.963 399.523  1.00  0.00           O
ATOM   2803  N   LYS A1073     502.307 476.404 398.677  1.00  0.00           N
ATOM   2804  CA  LYS A1073     503.366 475.501 399.018  1.00  0.00           C
ATOM   2805  CB  LYS A1073     503.848 474.659 397.825  1.00  0.00           C
ATOM   2806  CG  LYS A1073     504.604 475.482 396.784  1.00  0.00           C
ATOM   2807  CD  LYS A1073     505.178 474.665 395.625  1.00  0.00           C
ATOM   2808  CE  LYS A1073     505.818 475.544 394.549  1.00  0.00           C
ATOM   2809  NZ  LYS A1073     506.221 474.724 393.385  1.00  0.00           N
ATOM   2810  C   LYS A1073     504.568 476.195 399.564  1.00  0.00           C
ATOM   2811  O   LYS A1073     504.714 477.415 399.491  1.00  0.00           O
ATOM   2812  N   ASN A1074     505.472 475.438 400.241  1.00  0.00           N
ATOM   2813  CA  ASN A1074     506.725 475.987 400.723  1.00  0.00           C
ATOM   2814  CB  ASN A1074     507.538 475.041 401.644  1.00  0.00           C
ATOM   2815  CG  ASN A1074     506.878 474.876 403.018  1.00  0.00           C
ATOM   2816  OD1 ASN A1074     506.264 475.791 403.567  1.00  0.00           O
ATOM   2817  ND2 ASN A1074     507.062 473.667 403.599  1.00  0.00           N
ATOM   2818  C   ASN A1074     507.552 476.227 399.501  1.00  0.00           C
ATOM   2819  O   ASN A1074     507.881 475.266 398.806  1.00  0.00           O
ATOM   2820  N   PHE A1075     507.866 477.511 399.190  1.00  0.00           N
ATOM   2821  CA  PHE A1075     508.544 477.768 397.964  1.00  0.00           C
ATOM   2822  CB  PHE A1075     507.653 478.467 396.924  1.00  0.00           C
ATOM   2823  CG  PHE A1075     508.373 478.390 395.626  1.00  0.00           C
ATOM   2824  CD1 PHE A1075     508.480 477.184 394.969  1.00  0.00           C
ATOM   2825  CE1 PHE A1075     509.142 477.099 393.768  1.00  0.00           C
ATOM   2826  CZ  PHE A1075     509.695 478.226 393.212  1.00  0.00           C
ATOM   2827  CD2 PHE A1075     508.920 479.515 395.057  1.00  0.00           C
ATOM   2828  CE2 PHE A1075     509.583 479.435 393.855  1.00  0.00           C
ATOM   2829  C   PHE A1075     509.741 478.611 398.261  1.00  0.00           C
ATOM   2830  O   PHE A1075     509.816 479.277 399.291  1.00  0.00           O
ATOM   2831  N   THR A1076     510.721 478.583 397.340  1.00  0.00           N
ATOM   2832  CA  THR A1076     511.975 479.263 397.498  1.00  0.00           C
ATOM   2833  CB  THR A1076     512.968 478.922 396.431  1.00  0.00           C
ATOM   2834  OG1 THR A1076     514.187 479.616 396.650  1.00  0.00           O
ATOM   2835  CG2 THR A1076     512.369 479.307 395.071  1.00  0.00           C
ATOM   2836  C   THR A1076     511.773 480.740 397.460  1.00  0.00           C
ATOM   2837  O   THR A1076     511.020 481.259 396.637  1.00  0.00           O
ATOM   2838  N   THR A1077     512.460 481.453 398.375  1.00  0.00           N
ATOM   2839  CA  THR A1077     512.358 482.877 398.444  1.00  0.00           C
ATOM   2840  CB  THR A1077     511.443 483.325 399.549  1.00  0.00           C
ATOM   2841  OG1 THR A1077     510.147 482.780 399.343  1.00  0.00           O
ATOM   2842  CG2 THR A1077     511.366 484.859 399.566  1.00  0.00           C
ATOM   2843  C   THR A1077     513.736 483.423 398.684  1.00  0.00           C
ATOM   2844  O   THR A1077     514.580 482.751 399.276  1.00  0.00           O
ATOM   2845  N   ALA A1078     514.021 484.649 398.187  1.00  0.00           N
ATOM   2846  CA  ALA A1078     515.317 485.232 398.422  1.00  0.00           C
ATOM   2847  CB  ALA A1078     516.291 485.039 397.250  1.00  0.00           C
ATOM   2848  C   ALA A1078     515.130 486.715 398.594  1.00  0.00           C
ATOM   2849  O   ALA A1078     514.348 487.322 397.866  1.00  0.00           O
ATOM   2850  N   PRO A1079     515.763 487.321 399.575  1.00  0.00           N
ATOM   2851  CD  PRO A1079     516.061 486.655 400.831  1.00  0.00           C
ATOM   2852  CA  PRO A1079     515.692 488.751 399.731  1.00  0.00           C
ATOM   2853  CB  PRO A1079     516.113 489.050 401.173  1.00  0.00           C
ATOM   2854  CG  PRO A1079     516.753 487.741 401.671  1.00  0.00           C
ATOM   2855  C   PRO A1079     516.460 489.536 398.713  1.00  0.00           C
ATOM   2856  O   PRO A1079     515.923 490.506 398.180  1.00  0.00           O
ATOM   2857  N   ALA A1080     517.713 489.126 398.423  1.00  0.00           N
ATOM   2858  CA  ALA A1080     518.544 489.832 397.489  1.00  0.00           C
ATOM   2859  CB  ALA A1080     519.299 491.025 398.102  1.00  0.00           C
ATOM   2860  C   ALA A1080     519.573 488.861 396.989  1.00  0.00           C
ATOM   2861  O   ALA A1080     519.866 487.863 397.646  1.00  0.00           O
ATOM   2862  N   ILE A1081     520.134 489.133 395.790  1.00  0.00           N
ATOM   2863  CA  ILE A1081     521.119 488.277 395.179  1.00  0.00           C
ATOM   2864  CB  ILE A1081     520.573 487.568 393.976  1.00  0.00           C
ATOM   2865  CG2 ILE A1081     519.990 488.634 393.035  1.00  0.00           C
ATOM   2866  CG1 ILE A1081     521.627 486.649 393.338  1.00  0.00           C
ATOM   2867  CD1 ILE A1081     521.061 485.768 392.225  1.00  0.00           C
ATOM   2868  C   ILE A1081     522.282 489.129 394.741  1.00  0.00           C
ATOM   2869  O   ILE A1081     522.079 490.259 394.300  1.00  0.00           O
ATOM   2870  N   CYS A1082     523.537 488.622 394.868  1.00  0.00           N
ATOM   2871  CA  CYS A1082     524.694 489.404 394.486  1.00  0.00           C
ATOM   2872  CB  CYS A1082     525.750 489.574 395.589  1.00  0.00           C
ATOM   2873  SG  CYS A1082     525.452 490.900 396.783  1.00  0.00           S
ATOM   2874  C   CYS A1082     525.477 488.729 393.397  1.00  0.00           C
ATOM   2875  O   CYS A1082     526.371 487.931 393.679  1.00  0.00           O
ATOM   2876  N   HIS A1083     525.169 489.019 392.117  1.00  0.00           N
ATOM   2877  CA  HIS A1083     525.949 488.422 391.066  1.00  0.00           C
ATOM   2878  CB  HIS A1083     525.405 488.724 389.664  1.00  0.00           C
ATOM   2879  ND1 HIS A1083     523.555 487.150 388.933  1.00  0.00           N
ATOM   2880  CG  HIS A1083     523.977 488.347 389.463  1.00  0.00           C
ATOM   2881  CE1 HIS A1083     522.199 487.195 388.905  1.00  0.00           C
ATOM   2882  NE2 HIS A1083     521.726 488.334 389.378  1.00  0.00           N
ATOM   2883  CD2 HIS A1083     522.849 489.058 389.730  1.00  0.00           C
ATOM   2884  C   HIS A1083     527.318 489.032 391.012  1.00  0.00           C
ATOM   2885  O   HIS A1083     528.349 488.379 391.171  1.00  0.00           O
ATOM   2886  N   ASP A1084     527.283 490.352 390.759  1.00  0.00           N
ATOM   2887  CA  ASP A1084     528.330 491.292 390.485  1.00  0.00           C
ATOM   2888  CB  ASP A1084     527.775 492.566 389.836  1.00  0.00           C
ATOM   2889  CG  ASP A1084     527.239 492.181 388.468  1.00  0.00           C
ATOM   2890  OD1 ASP A1084     527.102 490.957 388.202  1.00  0.00           O
ATOM   2891  OD2 ASP A1084     526.967 493.109 387.663  1.00  0.00           O
ATOM   2892  C   ASP A1084     529.052 491.709 391.717  1.00  0.00           C
ATOM   2893  O   ASP A1084     530.097 492.351 391.630  1.00  0.00           O
ATOM   2894  N   GLY A1085     528.520 491.406 392.908  1.00  0.00           N
ATOM   2895  CA  GLY A1085     529.106 492.077 394.020  1.00  0.00           C
ATOM   2896  C   GLY A1085     528.258 493.296 394.064  1.00  0.00           C
ATOM   2897  O   GLY A1085     528.693 494.388 394.427  1.00  0.00           O
ATOM   2898  N   LYS A1086     527.012 493.114 393.578  1.00  0.00           N
ATOM   2899  CA  LYS A1086     526.032 494.153 393.563  1.00  0.00           C
ATOM   2900  CB  LYS A1086     525.900 494.889 392.240  1.00  0.00           C
ATOM   2901  CG  LYS A1086     527.084 495.750 391.842  1.00  0.00           C
ATOM   2902  CD  LYS A1086     526.788 496.379 390.488  1.00  0.00           C
ATOM   2903  CE  LYS A1086     527.753 497.475 390.064  1.00  0.00           C
ATOM   2904  NZ  LYS A1086     528.221 497.179 388.696  1.00  0.00           N
ATOM   2905  C   LYS A1086     524.694 493.524 393.801  1.00  0.00           C
ATOM   2906  O   LYS A1086     524.372 492.480 393.234  1.00  0.00           O
ATOM   2907  N   ALA A1087     523.868 494.186 394.632  1.00  0.00           N
ATOM   2908  CA  ALA A1087     522.595 493.668 395.047  1.00  0.00           C
ATOM   2909  CB  ALA A1087     522.107 494.215 396.399  1.00  0.00           C
ATOM   2910  C   ALA A1087     521.497 493.977 394.076  1.00  0.00           C
ATOM   2911  O   ALA A1087     521.655 494.754 393.138  1.00  0.00           O
ATOM   2912  N   HIS A1088     520.343 493.308 394.284  1.00  0.00           N
ATOM   2913  CA  HIS A1088     519.144 493.581 393.543  1.00  0.00           C
ATOM   2914  CB  HIS A1088     518.858 492.522 392.445  1.00  0.00           C
ATOM   2915  ND1 HIS A1088     519.394 492.582 389.945  1.00  0.00           N
ATOM   2916  CG  HIS A1088     519.802 492.516 391.262  1.00  0.00           C
ATOM   2917  CE1 HIS A1088     520.515 492.538 389.180  1.00  0.00           C
ATOM   2918  NE2 HIS A1088     521.613 492.453 389.909  1.00  0.00           N
ATOM   2919  CD2 HIS A1088     521.162 492.440 391.217  1.00  0.00           C
ATOM   2920  C   HIS A1088     518.008 493.522 394.547  1.00  0.00           C
ATOM   2921  O   HIS A1088     517.893 492.516 395.247  1.00  0.00           O
ATOM   2922  N   PHE A1089     517.172 494.596 394.703  1.00  0.00           N
ATOM   2923  CA  PHE A1089     516.042 494.393 395.589  1.00  0.00           C
ATOM   2924  CB  PHE A1089     515.786 495.211 396.855  1.00  0.00           C
ATOM   2925  CG  PHE A1089     517.083 495.589 397.380  1.00  0.00           C
ATOM   2926  CD1 PHE A1089     517.884 494.789 398.152  1.00  0.00           C
ATOM   2927  CE1 PHE A1089     519.096 495.298 398.556  1.00  0.00           C
ATOM   2928  CZ  PHE A1089     519.472 496.564 398.175  1.00  0.00           C
ATOM   2929  CD2 PHE A1089     517.454 496.835 396.997  1.00  0.00           C
ATOM   2930  CE2 PHE A1089     518.653 497.340 397.398  1.00  0.00           C
ATOM   2931  C   PHE A1089     514.789 494.737 394.865  1.00  0.00           C
ATOM   2932  O   PHE A1089     514.638 495.738 394.167  1.00  0.00           O
ATOM   2933  N   PRO A1090     513.894 493.835 395.084  1.00  0.00           N
ATOM   2934  CD  PRO A1090     514.330 492.485 395.369  1.00  0.00           C
ATOM   2935  CA  PRO A1090     512.573 493.884 394.516  1.00  0.00           C
ATOM   2936  CB  PRO A1090     512.046 492.448 394.606  1.00  0.00           C
ATOM   2937  CG  PRO A1090     513.023 491.719 395.552  1.00  0.00           C
ATOM   2938  C   PRO A1090     511.637 494.867 395.152  1.00  0.00           C
ATOM   2939  O   PRO A1090     511.253 494.648 396.298  1.00  0.00           O
ATOM   2940  N   ARG A1091     511.161 495.885 394.408  1.00  0.00           N
ATOM   2941  CA  ARG A1091     510.201 496.780 394.987  1.00  0.00           C
ATOM   2942  CB  ARG A1091     509.982 498.073 394.182  1.00  0.00           C
ATOM   2943  CG  ARG A1091     508.764 498.879 394.646  1.00  0.00           C
ATOM   2944  CD  ARG A1091     508.933 499.532 396.017  1.00  0.00           C
ATOM   2945  NE  ARG A1091     509.715 500.783 395.823  1.00  0.00           N
ATOM   2946  CZ  ARG A1091     509.082 501.969 395.591  1.00  0.00           C
ATOM   2947  NH1 ARG A1091     507.719 502.028 395.534  1.00  0.00           N
ATOM   2948  NH2 ARG A1091     509.820 503.106 395.437  1.00  0.00           N
ATOM   2949  C   ARG A1091     508.894 496.059 394.993  1.00  0.00           C
ATOM   2950  O   ARG A1091     508.411 495.632 393.947  1.00  0.00           O
ATOM   2951  N   GLU A1092     508.281 495.940 396.186  1.00  0.00           N
ATOM   2952  CA  GLU A1092     507.018 495.284 396.372  1.00  0.00           C
ATOM   2953  CB  GLU A1092     505.841 496.021 395.704  1.00  0.00           C
ATOM   2954  CG  GLU A1092     505.533 497.394 396.317  1.00  0.00           C
ATOM   2955  CD  GLU A1092     504.886 497.199 397.681  1.00  0.00           C
ATOM   2956  OE1 GLU A1092     504.895 496.044 398.182  1.00  0.00           O
ATOM   2957  OE2 GLU A1092     504.375 498.206 398.241  1.00  0.00           O
ATOM   2958  C   GLU A1092     507.098 493.887 395.837  1.00  0.00           C
ATOM   2959  O   GLU A1092     506.126 493.377 395.281  1.00  0.00           O
ATOM   2960  N   GLY A1093     508.249 493.206 396.035  1.00  0.00           N
ATOM   2961  CA  GLY A1093     508.362 491.870 395.522  1.00  0.00           C
ATOM   2962  C   GLY A1093     509.397 491.106 396.294  1.00  0.00           C
ATOM   2963  O   GLY A1093     510.044 491.636 397.197  1.00  0.00           O
ATOM   2964  N   VAL A1094     509.536 489.805 395.951  1.00  0.00           N
ATOM   2965  CA  VAL A1094     510.479 488.881 396.527  1.00  0.00           C
ATOM   2966  CB  VAL A1094     509.858 487.939 397.500  1.00  0.00           C
ATOM   2967  CG1 VAL A1094     509.468 488.681 398.777  1.00  0.00           C
ATOM   2968  CG2 VAL A1094     508.651 487.335 396.781  1.00  0.00           C
ATOM   2969  C   VAL A1094     510.961 488.003 395.409  1.00  0.00           C
ATOM   2970  O   VAL A1094     510.186 487.664 394.517  1.00  0.00           O
ATOM   2971  N   PHE A1095     512.248 487.586 395.430  1.00  0.00           N
ATOM   2972  CA  PHE A1095     512.747 486.755 394.364  1.00  0.00           C
ATOM   2973  CB  PHE A1095     514.282 486.668 394.242  1.00  0.00           C
ATOM   2974  CG  PHE A1095     514.852 487.998 393.880  1.00  0.00           C
ATOM   2975  CD1 PHE A1095     514.472 488.647 392.726  1.00  0.00           C
ATOM   2976  CE1 PHE A1095     515.017 489.866 392.396  1.00  0.00           C
ATOM   2977  CZ  PHE A1095     515.965 490.439 393.211  1.00  0.00           C
ATOM   2978  CD2 PHE A1095     515.819 488.569 394.675  1.00  0.00           C
ATOM   2979  CE2 PHE A1095     516.369 489.786 394.350  1.00  0.00           C
ATOM   2980  C   PHE A1095     512.265 485.343 394.536  1.00  0.00           C
ATOM   2981  O   PHE A1095     512.280 484.797 395.639  1.00  0.00           O
ATOM   2982  N   VAL A1096     511.844 484.713 393.414  1.00  0.00           N
ATOM   2983  CA  VAL A1096     511.365 483.353 393.394  1.00  0.00           C
ATOM   2984  CB  VAL A1096     509.871 483.183 393.518  1.00  0.00           C
ATOM   2985  CG1 VAL A1096     509.446 483.339 394.977  1.00  0.00           C
ATOM   2986  CG2 VAL A1096     509.187 484.219 392.615  1.00  0.00           C
ATOM   2987  C   VAL A1096     511.749 482.684 392.117  1.00  0.00           C
ATOM   2988  O   VAL A1096     512.298 483.296 391.202  1.00  0.00           O
ATOM   2989  N   SER A1097     511.491 481.361 392.058  1.00  0.00           N
ATOM   2990  CA  SER A1097     511.748 480.618 390.861  1.00  0.00           C
ATOM   2991  CB  SER A1097     512.833 479.528 390.989  1.00  0.00           C
ATOM   2992  OG  SER A1097     512.437 478.511 391.895  1.00  0.00           O
ATOM   2993  C   SER A1097     510.453 479.996 390.452  1.00  0.00           C
ATOM   2994  O   SER A1097     509.464 480.048 391.178  1.00  0.00           O
ATOM   2995  N   ASN A1098     510.341 479.458 389.220  1.00  0.00           N
ATOM   2996  CA  ASN A1098     509.137 478.744 388.816  1.00  0.00           C
ATOM   2997  CB  ASN A1098     508.361 479.369 387.626  1.00  0.00           C
ATOM   2998  CG  ASN A1098     509.221 479.691 386.398  1.00  0.00           C
ATOM   2999  OD1 ASN A1098     509.573 480.849 386.172  1.00  0.00           O
ATOM   3000  ND2 ASN A1098     509.508 478.666 385.566  1.00  0.00           N
ATOM   3001  C   ASN A1098     509.545 477.320 388.594  1.00  0.00           C
ATOM   3002  O   ASN A1098     508.916 476.567 387.851  1.00  0.00           O
ATOM   3003  N   GLY A1099     510.646 476.947 389.272  1.00  0.00           N
ATOM   3004  CA  GLY A1099     511.332 475.705 389.125  1.00  0.00           C
ATOM   3005  C   GLY A1099     512.773 476.064 388.975  1.00  0.00           C
ATOM   3006  O   GLY A1099     513.613 475.580 389.726  1.00  0.00           O
ATOM   3007  N   THR A1100     513.130 476.916 387.998  1.00  0.00           N
ATOM   3008  CA  THR A1100     514.497 477.340 387.980  1.00  0.00           C
ATOM   3009  CB  THR A1100     515.447 476.376 387.327  1.00  0.00           C
ATOM   3010  OG1 THR A1100     515.368 475.087 387.915  1.00  0.00           O
ATOM   3011  CG2 THR A1100     516.866 476.934 387.521  1.00  0.00           C
ATOM   3012  C   THR A1100     514.565 478.555 387.118  1.00  0.00           C
ATOM   3013  O   THR A1100     515.021 478.483 385.978  1.00  0.00           O
ATOM   3014  N   HIS A1101     514.107 479.710 387.617  1.00  0.00           N
ATOM   3015  CA  HIS A1101     514.270 480.889 386.823  1.00  0.00           C
ATOM   3016  CB  HIS A1101     513.363 480.938 385.575  1.00  0.00           C
ATOM   3017  ND1 HIS A1101     513.315 481.927 383.234  1.00  0.00           N
ATOM   3018  CG  HIS A1101     513.823 481.906 384.515  1.00  0.00           C
ATOM   3019  CE1 HIS A1101     513.970 482.912 382.569  1.00  0.00           C
ATOM   3020  NE2 HIS A1101     514.859 483.524 383.329  1.00  0.00           N
ATOM   3021  CD2 HIS A1101     514.765 482.889 384.556  1.00  0.00           C
ATOM   3022  C   HIS A1101     513.902 482.009 387.736  1.00  0.00           C
ATOM   3023  O   HIS A1101     512.809 482.021 388.299  1.00  0.00           O
ATOM   3024  N   TRP A1102     514.810 482.986 387.911  1.00  0.00           N
ATOM   3025  CA  TRP A1102     514.552 484.033 388.854  1.00  0.00           C
ATOM   3026  CB  TRP A1102     515.773 484.931 389.134  1.00  0.00           C
ATOM   3027  CG  TRP A1102     516.921 484.250 389.846  1.00  0.00           C
ATOM   3028  CD1 TRP A1102     518.038 483.664 389.324  1.00  0.00           C
ATOM   3029  NE1 TRP A1102     518.828 483.172 390.337  1.00  0.00           N
ATOM   3030  CE2 TRP A1102     518.212 483.439 391.542  1.00  0.00           C
ATOM   3031  CD2 TRP A1102     517.019 484.110 391.273  1.00  0.00           C
ATOM   3032  CE3 TRP A1102     516.184 484.508 392.277  1.00  0.00           C
ATOM   3033  CZ3 TRP A1102     516.569 484.220 393.568  1.00  0.00           C
ATOM   3034  CZ2 TRP A1102     518.590 483.155 392.824  1.00  0.00           C
ATOM   3035  CH2 TRP A1102     517.748 483.557 393.838  1.00  0.00           C
ATOM   3036  C   TRP A1102     513.461 484.927 388.342  1.00  0.00           C
ATOM   3037  O   TRP A1102     513.535 485.454 387.233  1.00  0.00           O
ATOM   3038  N   PHE A1103     512.429 485.136 389.188  1.00  0.00           N
ATOM   3039  CA  PHE A1103     511.279 485.945 388.894  1.00  0.00           C
ATOM   3040  CB  PHE A1103     510.052 485.089 388.514  1.00  0.00           C
ATOM   3041  CG  PHE A1103     510.200 484.568 387.116  1.00  0.00           C
ATOM   3042  CD1 PHE A1103     511.250 483.766 386.736  1.00  0.00           C
ATOM   3043  CE1 PHE A1103     511.350 483.295 385.445  1.00  0.00           C
ATOM   3044  CZ  PHE A1103     510.398 483.596 384.506  1.00  0.00           C
ATOM   3045  CD2 PHE A1103     509.241 484.845 386.172  1.00  0.00           C
ATOM   3046  CE2 PHE A1103     509.336 484.375 384.883  1.00  0.00           C
ATOM   3047  C   PHE A1103     510.953 486.705 390.152  1.00  0.00           C
ATOM   3048  O   PHE A1103     511.512 486.423 391.212  1.00  0.00           O
ATOM   3049  N   VAL A1104     510.069 487.725 390.057  1.00  0.00           N
ATOM   3050  CA  VAL A1104     509.702 488.492 391.220  1.00  0.00           C
ATOM   3051  CB  VAL A1104     510.372 489.830 391.269  1.00  0.00           C
ATOM   3052  CG1 VAL A1104     509.611 490.807 390.361  1.00  0.00           C
ATOM   3053  CG2 VAL A1104     510.501 490.253 392.735  1.00  0.00           C
ATOM   3054  C   VAL A1104     508.217 488.702 391.136  1.00  0.00           C
ATOM   3055  O   VAL A1104     507.672 488.861 390.046  1.00  0.00           O
ATOM   3056  N   THR A1105     507.525 488.750 392.292  1.00  0.00           N
ATOM   3057  CA  THR A1105     506.086 488.728 392.299  1.00  0.00           C
ATOM   3058  CB  THR A1105     505.662 487.304 392.571  1.00  0.00           C
ATOM   3059  OG1 THR A1105     504.255 487.117 392.610  1.00  0.00           O
ATOM   3060  CG2 THR A1105     506.334 486.866 393.875  1.00  0.00           C
ATOM   3061  C   THR A1105     505.581 489.665 393.368  1.00  0.00           C
ATOM   3062  O   THR A1105     506.265 490.609 393.759  1.00  0.00           O
ATOM   3063  N   GLN A1106     504.317 489.466 393.797  1.00  0.00           N
ATOM   3064  CA  GLN A1106     503.717 490.177 394.885  1.00  0.00           C
ATOM   3065  CB  GLN A1106     502.237 490.531 394.637  1.00  0.00           C
ATOM   3066  CG  GLN A1106     501.603 491.397 395.726  1.00  0.00           C
ATOM   3067  CD  GLN A1106     502.147 492.809 395.582  1.00  0.00           C
ATOM   3068  OE1 GLN A1106     501.765 493.713 396.322  1.00  0.00           O
ATOM   3069  NE2 GLN A1106     503.068 493.006 394.601  1.00  0.00           N
ATOM   3070  C   GLN A1106     503.769 489.202 396.024  1.00  0.00           C
ATOM   3071  O   GLN A1106     503.649 487.996 395.817  1.00  0.00           O
ATOM   3072  N   ARG A1107     503.962 489.693 397.261  1.00  0.00           N
ATOM   3073  CA  ARG A1107     504.083 488.827 398.405  1.00  0.00           C
ATOM   3074  CB  ARG A1107     504.396 489.553 399.725  1.00  0.00           C
ATOM   3075  CG  ARG A1107     504.160 488.679 400.966  1.00  0.00           C
ATOM   3076  CD  ARG A1107     504.955 487.370 401.002  1.00  0.00           C
ATOM   3077  NE  ARG A1107     506.404 487.711 401.020  1.00  0.00           N
ATOM   3078  CZ  ARG A1107     507.268 487.000 401.803  1.00  0.00           C
ATOM   3079  NH1 ARG A1107     506.801 486.020 402.630  1.00  0.00           N
ATOM   3080  NH2 ARG A1107     508.605 487.271 401.755  1.00  0.00           N
ATOM   3081  C   ARG A1107     502.826 488.046 398.638  1.00  0.00           C
ATOM   3082  O   ARG A1107     502.884 486.903 399.087  1.00  0.00           O
ATOM   3083  N   ASN A1108     501.656 488.644 398.356  1.00  0.00           N
ATOM   3084  CA  ASN A1108     500.398 488.034 398.688  1.00  0.00           C
ATOM   3085  CB  ASN A1108     499.207 488.932 398.335  1.00  0.00           C
ATOM   3086  CG  ASN A1108     499.284 490.113 399.285  1.00  0.00           C
ATOM   3087  OD1 ASN A1108     500.078 490.110 400.225  1.00  0.00           O
ATOM   3088  ND2 ASN A1108     498.436 491.148 399.047  1.00  0.00           N
ATOM   3089  C   ASN A1108     500.194 486.714 398.003  1.00  0.00           C
ATOM   3090  O   ASN A1108     499.790 485.752 398.656  1.00  0.00           O
ATOM   3091  N   PHE A1109     500.426 486.632 396.675  1.00  0.00           N
ATOM   3092  CA  PHE A1109     500.287 485.381 395.975  1.00  0.00           C
ATOM   3093  CB  PHE A1109     498.895 485.126 395.373  1.00  0.00           C
ATOM   3094  CG  PHE A1109     498.756 486.044 394.213  1.00  0.00           C
ATOM   3095  CD1 PHE A1109     498.415 487.361 394.394  1.00  0.00           C
ATOM   3096  CE1 PHE A1109     498.295 488.201 393.312  1.00  0.00           C
ATOM   3097  CZ  PHE A1109     498.515 487.728 392.041  1.00  0.00           C
ATOM   3098  CD2 PHE A1109     498.972 485.576 392.938  1.00  0.00           C
ATOM   3099  CE2 PHE A1109     498.854 486.411 391.853  1.00  0.00           C
ATOM   3100  C   PHE A1109     501.235 485.482 394.831  1.00  0.00           C
ATOM   3101  O   PHE A1109     501.596 486.585 394.424  1.00  0.00           O
ATOM   3102  N   TYR A1110     501.655 484.341 394.252  1.00  0.00           N
ATOM   3103  CA  TYR A1110     502.703 484.478 393.286  1.00  0.00           C
ATOM   3104  CB  TYR A1110     503.929 483.622 393.642  1.00  0.00           C
ATOM   3105  CG  TYR A1110     504.647 484.244 394.790  1.00  0.00           C
ATOM   3106  CD1 TYR A1110     503.959 484.892 395.787  1.00  0.00           C
ATOM   3107  CE1 TYR A1110     504.619 485.441 396.859  1.00  0.00           C
ATOM   3108  CZ  TYR A1110     505.982 485.331 396.949  1.00  0.00           C
ATOM   3109  OH  TYR A1110     506.654 485.891 398.053  1.00  0.00           O
ATOM   3110  CD2 TYR A1110     506.013 484.124 394.899  1.00  0.00           C
ATOM   3111  CE2 TYR A1110     506.682 484.671 395.968  1.00  0.00           C
ATOM   3112  C   TYR A1110     502.301 484.085 391.903  1.00  0.00           C
ATOM   3113  O   TYR A1110     502.079 482.914 391.601  1.00  0.00           O
ATOM   3114  N   GLU A1111     502.193 485.103 391.030  1.00  0.00           N
ATOM   3115  CA  GLU A1111     502.169 484.892 389.613  1.00  0.00           C
ATOM   3116  CB  GLU A1111     501.248 485.829 388.816  1.00  0.00           C
ATOM   3117  CG  GLU A1111     499.756 485.600 389.020  1.00  0.00           C
ATOM   3118  CD  GLU A1111     499.025 486.614 388.151  1.00  0.00           C
ATOM   3119  OE1 GLU A1111     499.714 487.351 387.397  1.00  0.00           O
ATOM   3120  OE2 GLU A1111     497.768 486.664 388.226  1.00  0.00           O
ATOM   3121  C   GLU A1111     503.547 485.372 389.296  1.00  0.00           C
ATOM   3122  O   GLU A1111     503.800 486.566 389.446  1.00  0.00           O
ATOM   3123  N   PRO A1112     504.475 484.550 388.902  1.00  0.00           N
ATOM   3124  CD  PRO A1112     504.556 483.192 389.420  1.00  0.00           C
ATOM   3125  CA  PRO A1112     505.777 485.142 388.799  1.00  0.00           C
ATOM   3126  CB  PRO A1112     506.785 483.999 388.862  1.00  0.00           C
ATOM   3127  CG  PRO A1112     506.051 482.939 389.701  1.00  0.00           C
ATOM   3128  C   PRO A1112     505.997 486.095 387.671  1.00  0.00           C
ATOM   3129  O   PRO A1112     506.029 485.659 386.524  1.00  0.00           O
ATOM   3130  N   GLN A1113     506.244 487.383 387.980  1.00  0.00           N
ATOM   3131  CA  GLN A1113     506.549 488.355 386.969  1.00  0.00           C
ATOM   3132  CB  GLN A1113     506.256 489.811 387.387  1.00  0.00           C
ATOM   3133  CG  GLN A1113     506.580 490.840 386.298  1.00  0.00           C
ATOM   3134  CD  GLN A1113     506.198 492.225 386.806  1.00  0.00           C
ATOM   3135  OE1 GLN A1113     506.090 492.453 388.010  1.00  0.00           O
ATOM   3136  NE2 GLN A1113     505.983 493.178 385.860  1.00  0.00           N
ATOM   3137  C   GLN A1113     508.024 488.249 386.717  1.00  0.00           C
ATOM   3138  O   GLN A1113     508.792 487.908 387.613  1.00  0.00           O
ATOM   3139  N   ILE A1114     508.457 488.547 385.478  1.00  0.00           N
ATOM   3140  CA  ILE A1114     509.838 488.428 385.097  1.00  0.00           C
ATOM   3141  CB  ILE A1114     510.014 488.383 383.600  1.00  0.00           C
ATOM   3142  CG2 ILE A1114     509.929 489.829 383.083  1.00  0.00           C
ATOM   3143  CG1 ILE A1114     511.294 487.635 383.175  1.00  0.00           C
ATOM   3144  CD1 ILE A1114     512.612 488.266 383.609  1.00  0.00           C
ATOM   3145  C   ILE A1114     510.571 489.607 385.669  1.00  0.00           C
ATOM   3146  O   ILE A1114     509.999 490.684 385.835  1.00  0.00           O
ATOM   3147  N   ILE A1115     511.850 489.434 386.063  1.00  0.00           N
ATOM   3148  CA  ILE A1115     512.508 490.581 386.619  1.00  0.00           C
ATOM   3149  CB  ILE A1115     513.764 490.313 387.400  1.00  0.00           C
ATOM   3150  CG2 ILE A1115     513.374 489.647 388.721  1.00  0.00           C
ATOM   3151  CG1 ILE A1115     514.807 489.559 386.570  1.00  0.00           C
ATOM   3152  CD1 ILE A1115     516.142 489.413 387.299  1.00  0.00           C
ATOM   3153  C   ILE A1115     512.777 491.610 385.577  1.00  0.00           C
ATOM   3154  O   ILE A1115     513.389 491.361 384.538  1.00  0.00           O
ATOM   3155  N   THR A1116     512.266 492.820 385.867  1.00  0.00           N
ATOM   3156  CA  THR A1116     512.436 493.976 385.046  1.00  0.00           C
ATOM   3157  CB  THR A1116     511.233 494.868 385.053  1.00  0.00           C
ATOM   3158  OG1 THR A1116     511.424 495.984 384.199  1.00  0.00           O
ATOM   3159  CG2 THR A1116     511.014 495.347 386.491  1.00  0.00           C
ATOM   3160  C   THR A1116     513.566 494.748 385.638  1.00  0.00           C
ATOM   3161  O   THR A1116     514.144 494.345 386.644  1.00  0.00           O
ATOM   3162  N   THR A1117     513.972 495.836 384.962  1.00  0.00           N
ATOM   3163  CA  THR A1117     514.989 496.701 385.476  1.00  0.00           C
ATOM   3164  CB  THR A1117     515.558 497.605 384.425  1.00  0.00           C
ATOM   3165  OG1 THR A1117     516.690 498.290 384.937  1.00  0.00           O
ATOM   3166  CG2 THR A1117     514.479 498.604 383.977  1.00  0.00           C
ATOM   3167  C   THR A1117     514.436 497.553 386.584  1.00  0.00           C
ATOM   3168  O   THR A1117     515.120 497.819 387.569  1.00  0.00           O
ATOM   3169  N   ASP A1118     513.183 498.029 386.419  1.00  0.00           N
ATOM   3170  CA  ASP A1118     512.536 498.963 387.304  1.00  0.00           C
ATOM   3171  CB  ASP A1118     511.207 499.467 386.741  1.00  0.00           C
ATOM   3172  CG  ASP A1118     511.532 500.222 385.471  1.00  0.00           C
ATOM   3173  OD1 ASP A1118     512.712 500.636 385.313  1.00  0.00           O
ATOM   3174  OD2 ASP A1118     510.605 500.385 384.635  1.00  0.00           O
ATOM   3175  C   ASP A1118     512.206 498.392 388.647  1.00  0.00           C
ATOM   3176  O   ASP A1118     512.473 499.020 389.670  1.00  0.00           O
ATOM   3177  N   ASN A1119     511.604 497.189 388.677  1.00  0.00           N
ATOM   3178  CA  ASN A1119     511.152 496.623 389.913  1.00  0.00           C
ATOM   3179  CB  ASN A1119     510.408 495.282 389.726  1.00  0.00           C
ATOM   3180  CG  ASN A1119     509.108 495.502 388.946  1.00  0.00           C
ATOM   3181  OD1 ASN A1119     508.810 494.770 388.004  1.00  0.00           O
ATOM   3182  ND2 ASN A1119     508.299 496.518 389.349  1.00  0.00           N
ATOM   3183  C   ASN A1119     512.345 496.392 390.784  1.00  0.00           C
ATOM   3184  O   ASN A1119     512.286 496.587 391.997  1.00  0.00           O
ATOM   3185  N   THR A1120     513.467 495.950 390.185  1.00  0.00           N
ATOM   3186  CA  THR A1120     514.653 495.725 390.957  1.00  0.00           C
ATOM   3187  CB  THR A1120     515.617 494.762 390.319  1.00  0.00           C
ATOM   3188  OG1 THR A1120     516.642 494.423 391.241  1.00  0.00           O
ATOM   3189  CG2 THR A1120     516.227 495.402 389.059  1.00  0.00           C
ATOM   3190  C   THR A1120     515.366 497.029 391.153  1.00  0.00           C
ATOM   3191  O   THR A1120     515.320 497.927 390.314  1.00  0.00           O
ATOM   3192  N   PHE A1121     516.032 497.160 392.316  1.00  0.00           N
ATOM   3193  CA  PHE A1121     516.854 498.295 392.610  1.00  0.00           C
ATOM   3194  CB  PHE A1121     516.461 499.063 393.887  1.00  0.00           C
ATOM   3195  CG  PHE A1121     515.150 499.734 393.636  1.00  0.00           C
ATOM   3196  CD1 PHE A1121     515.038 500.688 392.651  1.00  0.00           C
ATOM   3197  CE1 PHE A1121     513.841 501.321 392.413  1.00  0.00           C
ATOM   3198  CZ  PHE A1121     512.737 501.017 393.171  1.00  0.00           C
ATOM   3199  CD2 PHE A1121     514.043 499.447 394.403  1.00  0.00           C
ATOM   3200  CE2 PHE A1121     512.842 500.080 394.170  1.00  0.00           C
ATOM   3201  C   PHE A1121     518.213 497.711 392.823  1.00  0.00           C
ATOM   3202  O   PHE A1121     518.327 496.515 393.089  1.00  0.00           O
ATOM   3203  N   VAL A1122     519.286 498.516 392.687  1.00  0.00           N
ATOM   3204  CA  VAL A1122     520.577 497.905 392.798  1.00  0.00           C
ATOM   3205  CB  VAL A1122     521.248 497.748 391.462  1.00  0.00           C
ATOM   3206  CG1 VAL A1122     522.659 497.165 391.653  1.00  0.00           C
ATOM   3207  CG2 VAL A1122     520.332 496.880 390.580  1.00  0.00           C
ATOM   3208  C   VAL A1122     521.472 498.699 393.698  1.00  0.00           C
ATOM   3209  O   VAL A1122     521.365 499.920 393.812  1.00  0.00           O
ATOM   3210  N   SER A1123     522.379 497.974 394.383  1.00  0.00           N
ATOM   3211  CA  SER A1123     523.367 498.549 395.249  1.00  0.00           C
ATOM   3212  CB  SER A1123     523.440 497.887 396.639  1.00  0.00           C
ATOM   3213  OG  SER A1123     522.235 498.104 397.358  1.00  0.00           O
ATOM   3214  C   SER A1123     524.680 498.271 394.584  1.00  0.00           C
ATOM   3215  O   SER A1123     524.869 497.221 393.974  1.00  0.00           O
ATOM   3216  N   GLY A1124     525.612 499.232 394.685  1.00  0.00           N
ATOM   3217  CA  GLY A1124     526.918 499.165 394.099  1.00  0.00           C
ATOM   3218  C   GLY A1124     527.676 498.059 394.749  1.00  0.00           C
ATOM   3219  O   GLY A1124     528.654 497.560 394.193  1.00  0.00           O
ATOM   3220  N   ASN A1125     527.289 497.729 395.995  1.00  0.00           N
ATOM   3221  CA  ASN A1125     527.982 496.737 396.755  1.00  0.00           C
ATOM   3222  CB  ASN A1125     528.782 497.373 397.896  1.00  0.00           C
ATOM   3223  CG  ASN A1125     529.833 496.355 398.227  1.00  0.00           C
ATOM   3224  OD1 ASN A1125     529.973 495.382 397.491  1.00  0.00           O
ATOM   3225  ND2 ASN A1125     530.584 496.564 399.341  1.00  0.00           N
ATOM   3226  C   ASN A1125     526.970 495.815 397.392  1.00  0.00           C
ATOM   3227  O   ASN A1125     525.763 495.979 397.228  1.00  0.00           O
ATOM   3228  N   CYS A1126     527.473 494.706 397.976  1.00  0.00           N
ATOM   3229  CA  CYS A1126     526.786 493.716 398.767  1.00  0.00           C
ATOM   3230  CB  CYS A1126     527.393 492.319 398.636  1.00  0.00           C
ATOM   3231  SG  CYS A1126     527.310 491.702 396.935  1.00  0.00           S
ATOM   3232  C   CYS A1126     526.780 494.040 400.239  1.00  0.00           C
ATOM   3233  O   CYS A1126     526.171 493.310 401.015  1.00  0.00           O
ATOM   3234  N   ASP A1127     527.552 495.054 400.677  1.00  0.00           N
ATOM   3235  CA  ASP A1127     527.823 495.305 402.073  1.00  0.00           C
ATOM   3236  CB  ASP A1127     528.841 496.444 402.280  1.00  0.00           C
ATOM   3237  CG  ASP A1127     528.375 497.707 401.563  1.00  0.00           C
ATOM   3238  OD1 ASP A1127     527.218 497.740 401.066  1.00  0.00           O
ATOM   3239  OD2 ASP A1127     529.198 498.658 401.485  1.00  0.00           O
ATOM   3240  C   ASP A1127     526.607 495.523 402.926  1.00  0.00           C
ATOM   3241  O   ASP A1127     525.792 496.409 402.684  1.00  0.00           O
ATOM   3242  N   VAL A1128     526.483 494.711 404.003  1.00  0.00           N
ATOM   3243  CA  VAL A1128     525.311 494.799 404.824  1.00  0.00           C
ATOM   3244  CB  VAL A1128     524.848 493.485 405.386  1.00  0.00           C
ATOM   3245  CG1 VAL A1128     525.671 493.148 406.640  1.00  0.00           C
ATOM   3246  CG2 VAL A1128     523.329 493.559 405.603  1.00  0.00           C
ATOM   3247  C   VAL A1128     525.524 495.752 405.958  1.00  0.00           C
ATOM   3248  O   VAL A1128     526.568 495.755 406.611  1.00  0.00           O
ATOM   3249  N   VAL A1129     524.513 496.614 406.193  1.00  0.00           N
ATOM   3250  CA  VAL A1129     524.510 497.523 407.297  1.00  0.00           C
ATOM   3251  CB  VAL A1129     523.526 498.651 407.142  1.00  0.00           C
ATOM   3252  CG1 VAL A1129     523.606 499.556 408.384  1.00  0.00           C
ATOM   3253  CG2 VAL A1129     523.784 499.370 405.810  1.00  0.00           C
ATOM   3254  C   VAL A1129     524.016 496.725 408.458  1.00  0.00           C
ATOM   3255  O   VAL A1129     523.118 495.898 408.308  1.00  0.00           O
ATOM   3256  N   ILE A1130     524.587 496.950 409.654  1.00  0.00           N
ATOM   3257  CA  ILE A1130     524.145 496.208 410.799  1.00  0.00           C
ATOM   3258  CB  ILE A1130     525.272 495.563 411.538  1.00  0.00           C
ATOM   3259  CG2 ILE A1130     524.789 495.103 412.925  1.00  0.00           C
ATOM   3260  CG1 ILE A1130     525.799 494.435 410.632  1.00  0.00           C
ATOM   3261  CD1 ILE A1130     527.194 493.932 410.970  1.00  0.00           C
ATOM   3262  C   ILE A1130     523.347 497.126 411.667  1.00  0.00           C
ATOM   3263  O   ILE A1130     523.716 498.278 411.891  1.00  0.00           O
ATOM   3264  N   GLY A1131     522.188 496.630 412.145  1.00  0.00           N
ATOM   3265  CA  GLY A1131     521.257 497.450 412.868  1.00  0.00           C
ATOM   3266  C   GLY A1131     521.495 497.417 414.344  1.00  0.00           C
ATOM   3267  O   GLY A1131     522.486 496.887 414.842  1.00  0.00           O
ATOM   3268  N   ILE A1132     520.548 498.022 415.086  1.00  0.00           N
ATOM   3269  CA  ILE A1132     520.633 498.063 416.512  1.00  0.00           C
ATOM   3270  CB  ILE A1132     520.807 499.429 417.095  1.00  0.00           C
ATOM   3271  CG2 ILE A1132     519.473 500.176 416.953  1.00  0.00           C
ATOM   3272  CG1 ILE A1132     521.290 499.325 418.550  1.00  0.00           C
ATOM   3273  CD1 ILE A1132     521.655 500.675 419.159  1.00  0.00           C
ATOM   3274  C   ILE A1132     519.332 497.565 416.997  1.00  0.00           C
ATOM   3275  O   ILE A1132     518.359 497.525 416.247  1.00  0.00           O
ATOM   3276  N   VAL A1133     519.300 497.035 418.241  1.00  0.00           N
ATOM   3277  CA  VAL A1133     518.066 496.513 418.749  1.00  0.00           C
ATOM   3278  CB  VAL A1133     517.526 495.369 417.986  1.00  0.00           C
ATOM   3279  CG1 VAL A1133     516.418 495.799 417.015  1.00  0.00           C
ATOM   3280  CG2 VAL A1133     518.743 494.774 417.272  1.00  0.00           C
ATOM   3281  C   VAL A1133     518.085 496.202 420.209  1.00  0.00           C
ATOM   3282  O   VAL A1133     518.839 496.786 420.983  1.00  0.00           O
ATOM   3283  N   ASN A1134     517.216 495.327 420.761  1.00  0.00           N
ATOM   3284  CA  ASN A1134     517.073 495.004 422.166  1.00  0.00           C
ATOM   3285  CB  ASN A1134     518.334 494.798 423.084  1.00  0.00           C
ATOM   3286  CG  ASN A1134     517.972 493.882 424.274  1.00  0.00           C
ATOM   3287  OD1 ASN A1134     516.855 493.917 424.789  1.00  0.00           O
ATOM   3288  ND2 ASN A1134     518.918 493.027 424.718  1.00  0.00           N
ATOM   3289  C   ASN A1134     516.192 496.067 422.714  1.00  0.00           C
ATOM   3290  O   ASN A1134     516.434 496.587 423.803  1.00  0.00           O
ATOM   3291  N   ASN A1135     515.151 496.453 421.947  1.00  0.00           N
ATOM   3292  CA  ASN A1135     514.300 497.487 422.452  1.00  0.00           C
ATOM   3293  CB  ASN A1135     513.662 498.313 421.339  1.00  0.00           C
ATOM   3294  CG  ASN A1135     514.785 499.162 420.783  1.00  0.00           C
ATOM   3295  OD1 ASN A1135     515.467 499.860 421.530  1.00  0.00           O
ATOM   3296  ND2 ASN A1135     514.992 499.096 419.441  1.00  0.00           N
ATOM   3297  C   ASN A1135     513.203 496.902 423.300  1.00  0.00           C
ATOM   3298  O   ASN A1135     513.140 495.699 423.549  1.00  0.00           O
ATOM   3299  N   THR A1136     512.322 497.807 423.773  1.00  0.00           N
ATOM   3300  CA  THR A1136     511.164 497.613 424.610  1.00  0.00           C
ATOM   3301  CB  THR A1136     510.162 496.619 424.088  1.00  0.00           C
ATOM   3302  OG1 THR A1136     510.651 495.287 424.143  1.00  0.00           O
ATOM   3303  CG2 THR A1136     509.874 497.016 422.632  1.00  0.00           C
ATOM   3304  C   THR A1136     511.569 497.228 425.999  1.00  0.00           C
ATOM   3305  O   THR A1136     510.744 496.792 426.804  1.00  0.00           O
ATOM   3306  N   VAL A1137     512.860 497.424 426.315  1.00  0.00           N
ATOM   3307  CA  VAL A1137     513.346 497.205 427.640  1.00  0.00           C
ATOM   3308  CB  VAL A1137     514.820 496.958 427.710  1.00  0.00           C
ATOM   3309  CG1 VAL A1137     515.227 496.741 429.181  1.00  0.00           C
ATOM   3310  CG2 VAL A1137     515.138 495.789 426.764  1.00  0.00           C
ATOM   3311  C   VAL A1137     513.058 498.461 428.374  1.00  0.00           C
ATOM   3312  O   VAL A1137     513.078 499.559 427.818  1.00  0.00           O
ATOM   3313  N   TYR A1138     512.734 498.308 429.655  1.00  0.00           N
ATOM   3314  CA  TYR A1138     512.318 499.424 430.405  1.00  0.00           C
ATOM   3315  CB  TYR A1138     510.794 499.337 430.376  1.00  0.00           C
ATOM   3316  CG  TYR A1138     510.481 500.420 431.253  1.00  0.00           C
ATOM   3317  CD1 TYR A1138     510.845 501.663 430.839  1.00  0.00           C
ATOM   3318  CE1 TYR A1138     510.605 502.722 431.656  1.00  0.00           C
ATOM   3319  CZ  TYR A1138     510.028 502.508 432.875  1.00  0.00           C
ATOM   3320  OH  TYR A1138     509.789 503.616 433.708  1.00  0.00           O
ATOM   3321  CD2 TYR A1138     509.937 500.177 432.477  1.00  0.00           C
ATOM   3322  CE2 TYR A1138     509.694 501.242 433.295  1.00  0.00           C
ATOM   3323  C   TYR A1138     512.917 499.249 431.755  1.00  0.00           C
ATOM   3324  O   TYR A1138     512.763 498.186 432.340  1.00  0.00           O
ATOM   3325  N   ASP A1139     513.616 500.271 432.290  1.00  0.00           N
ATOM   3326  CA  ASP A1139     514.334 500.091 433.524  1.00  0.00           C
ATOM   3327  CB  ASP A1139     515.515 501.083 433.550  1.00  0.00           C
ATOM   3328  CG  ASP A1139     516.522 500.772 434.641  1.00  0.00           C
ATOM   3329  OD1 ASP A1139     516.092 500.572 435.804  1.00  0.00           O
ATOM   3330  OD2 ASP A1139     517.740 500.747 434.322  1.00  0.00           O
ATOM   3331  C   ASP A1139     513.347 500.330 434.636  1.00  0.00           C
ATOM   3332  O   ASP A1139     512.674 501.360 434.624  1.00  0.00           O
ATOM   3333  N   PRO A1140     513.162 499.400 435.560  1.00  0.00           N
ATOM   3334  CD  PRO A1140     513.292 497.979 435.270  1.00  0.00           C
ATOM   3335  CA  PRO A1140     512.191 499.606 436.601  1.00  0.00           C
ATOM   3336  CB  PRO A1140     511.797 498.237 437.155  1.00  0.00           C
ATOM   3337  CG  PRO A1140     512.835 497.275 436.564  1.00  0.00           C
ATOM   3338  C   PRO A1140     512.492 500.634 437.658  1.00  0.00           C
ATOM   3339  O   PRO A1140     511.547 501.284 438.099  1.00  0.00           O
ATOM   3340  N   LEU A1141     513.770 500.820 438.058  1.00  0.00           N
ATOM   3341  CA  LEU A1141     514.173 501.786 439.062  1.00  0.00           C
ATOM   3342  CB  LEU A1141     513.875 503.258 438.699  1.00  0.00           C
ATOM   3343  CG  LEU A1141     514.573 503.801 437.447  1.00  0.00           C
ATOM   3344  CD1 LEU A1141     516.070 503.689 437.590  1.00  0.00           C
ATOM   3345  CD2 LEU A1141     514.027 503.173 436.165  1.00  0.00           C
ATOM   3346  C   LEU A1141     513.480 501.610 440.396  1.00  0.00           C
ATOM   3347  O   LEU A1141     512.968 502.583 440.945  1.00  0.00           O
ATOM   3348  N   GLN A1142     513.411 500.357 440.889  1.00  0.00           N
ATOM   3349  CA  GLN A1142     512.937 499.702 442.101  1.00  0.00           C
ATOM   3350  CB  GLN A1142     512.482 498.267 441.782  1.00  0.00           C
ATOM   3351  CG  GLN A1142     511.320 498.221 440.786  1.00  0.00           C
ATOM   3352  CD  GLN A1142     511.135 496.801 440.263  1.00  0.00           C
ATOM   3353  OE1 GLN A1142     510.050 496.437 439.811  1.00  0.00           O
ATOM   3354  NE2 GLN A1142     512.217 495.979 440.301  1.00  0.00           N
ATOM   3355  C   GLN A1142     513.988 499.594 443.194  1.00  0.00           C
ATOM   3356  O   GLN A1142     513.788 498.834 444.142  1.00  0.00           O
ATOM   3357  N   PRO A1143     515.104 500.252 443.076  1.00  0.00           N
ATOM   3358  CD  PRO A1143     515.056 501.700 442.952  1.00  0.00           C
ATOM   3359  CA  PRO A1143     516.368 499.842 443.640  1.00  0.00           C
ATOM   3360  CB  PRO A1143     517.247 501.094 443.704  1.00  0.00           C
ATOM   3361  CG  PRO A1143     516.521 502.133 442.843  1.00  0.00           C
ATOM   3362  C   PRO A1143     516.612 499.041 444.887  1.00  0.00           C
ATOM   3363  O   PRO A1143     517.011 497.889 444.725  1.00  0.00           O
ATOM   3364  N   GLU A1144     516.419 499.547 446.119  1.00  0.00           N
ATOM   3365  CA  GLU A1144     516.925 498.698 447.166  1.00  0.00           C
ATOM   3366  CB  GLU A1144     518.413 498.918 447.457  1.00  0.00           C
ATOM   3367  CG  GLU A1144     518.875 500.384 447.546  1.00  0.00           C
ATOM   3368  CD  GLU A1144     517.990 501.213 448.471  1.00  0.00           C
ATOM   3369  OE1 GLU A1144     517.807 500.817 449.652  1.00  0.00           O
ATOM   3370  OE2 GLU A1144     517.461 502.248 447.988  1.00  0.00           O
ATOM   3371  C   GLU A1144     516.218 498.900 448.464  1.00  0.00           C
ATOM   3372  O   GLU A1144     515.525 499.895 448.667  1.00  0.00           O
ATOM   3373  N   LEU A1145     516.392 497.924 449.378  1.00  0.00           N
ATOM   3374  CA  LEU A1145     515.905 498.049 450.720  1.00  0.00           C
ATOM   3375  CB  LEU A1145     514.480 497.516 450.973  1.00  0.00           C
ATOM   3376  CG  LEU A1145     513.376 498.535 450.649  1.00  0.00           C
ATOM   3377  CD1 LEU A1145     511.974 497.961 450.908  1.00  0.00           C
ATOM   3378  CD2 LEU A1145     513.611 499.831 451.444  1.00  0.00           C
ATOM   3379  C   LEU A1145     516.804 497.335 451.661  1.00  0.00           C
ATOM   3380  O   LEU A1145     517.074 496.146 451.495  1.00  0.00           O
ATOM   3381  N   ASP A1146     517.174 498.065 452.733  1.00  0.00           N
ATOM   3382  CA  ASP A1146     518.060 497.682 453.781  1.00  0.00           C
ATOM   3383  CB  ASP A1146     518.315 498.758 454.832  1.00  0.00           C
ATOM   3384  CG  ASP A1146     517.003 499.178 455.456  1.00  0.00           C
ATOM   3385  OD1 ASP A1146     515.930 498.791 454.923  1.00  0.00           O
ATOM   3386  OD2 ASP A1146     517.060 499.914 456.476  1.00  0.00           O
ATOM   3387  C   ASP A1146     517.571 496.568 454.601  1.00  0.00           C
ATOM   3388  O   ASP A1146     516.535 495.960 454.345  1.00  0.00           O
ATOM   3389  N   SER A1147     518.405 496.259 455.613  1.00  0.00           N
ATOM   3390  CA  SER A1147     518.063 495.295 456.603  1.00  0.00           C
ATOM   3391  CB  SER A1147     519.266 494.708 457.347  1.00  0.00           C
ATOM   3392  OG  SER A1147     519.989 495.747 457.992  1.00  0.00           O
ATOM   3393  C   SER A1147     517.237 496.011 457.616  1.00  0.00           C
ATOM   3394  O   SER A1147     517.149 497.238 457.613  1.00  0.00           O
ATOM   3395  N   PHE A1148     516.578 495.250 458.500  1.00  0.00           N
ATOM   3396  CA  PHE A1148     515.829 495.846 459.561  1.00  0.00           C
ATOM   3397  CB  PHE A1148     515.019 494.847 460.407  1.00  0.00           C
ATOM   3398  CG  PHE A1148     513.730 494.637 459.703  1.00  0.00           C
ATOM   3399  CD1 PHE A1148     513.603 493.685 458.723  1.00  0.00           C
ATOM   3400  CE1 PHE A1148     512.401 493.513 458.081  1.00  0.00           C
ATOM   3401  CZ  PHE A1148     511.321 494.295 458.411  1.00  0.00           C
ATOM   3402  CD2 PHE A1148     512.648 495.422 460.026  1.00  0.00           C
ATOM   3403  CE2 PHE A1148     511.445 495.253 459.387  1.00  0.00           C
ATOM   3404  C   PHE A1148     516.777 496.523 460.483  1.00  0.00           C
ATOM   3405  O   PHE A1148     516.439 497.538 461.087  1.00  0.00           O
ATOM   3406  N   LYS A1149     517.988 495.960 460.632  1.00  0.00           N
ATOM   3407  CA  LYS A1149     518.914 496.496 461.581  1.00  0.00           C
ATOM   3408  CB  LYS A1149     520.261 495.759 461.559  1.00  0.00           C
ATOM   3409  CG  LYS A1149     520.108 494.257 461.792  1.00  0.00           C
ATOM   3410  CD  LYS A1149     519.228 493.944 463.000  1.00  0.00           C
ATOM   3411  CE  LYS A1149     519.420 494.925 464.155  1.00  0.00           C
ATOM   3412  NZ  LYS A1149     518.290 494.822 465.103  1.00  0.00           N
ATOM   3413  C   LYS A1149     519.188 497.928 461.265  1.00  0.00           C
ATOM   3414  O   LYS A1149     519.040 498.798 462.120  1.00  0.00           O
ATOM   3415  N   GLU A1150     519.547 498.225 460.008  1.00  0.00           N
ATOM   3416  CA  GLU A1150     519.912 499.564 459.657  1.00  0.00           C
ATOM   3417  CB  GLU A1150     520.348 499.654 458.189  1.00  0.00           C
ATOM   3418  CG  GLU A1150     520.708 501.069 457.754  1.00  0.00           C
ATOM   3419  CD  GLU A1150     522.050 501.453 458.352  1.00  0.00           C
ATOM   3420  OE1 GLU A1150     522.749 500.559 458.900  1.00  0.00           O
ATOM   3421  OE2 GLU A1150     522.392 502.661 458.263  1.00  0.00           O
ATOM   3422  C   GLU A1150     518.748 500.486 459.856  1.00  0.00           C
ATOM   3423  O   GLU A1150     518.893 501.571 460.419  1.00  0.00           O
ATOM   3424  N   GLU A1151     517.553 500.072 459.400  1.00  0.00           N
ATOM   3425  CA  GLU A1151     516.383 500.901 459.469  1.00  0.00           C
ATOM   3426  CB  GLU A1151     515.192 500.243 458.751  1.00  0.00           C
ATOM   3427  CG  GLU A1151     514.052 501.204 458.426  1.00  0.00           C
ATOM   3428  CD  GLU A1151     514.327 501.828 457.067  1.00  0.00           C
ATOM   3429  OE1 GLU A1151     515.440 502.382 456.869  1.00  0.00           O
ATOM   3430  OE2 GLU A1151     513.415 501.754 456.201  1.00  0.00           O
ATOM   3431  C   GLU A1151     515.972 501.128 460.895  1.00  0.00           C
ATOM   3432  O   GLU A1151     515.647 502.246 461.288  1.00  0.00           O
ATOM   3433  N   LEU A1152     515.935 500.058 461.709  1.00  0.00           N
ATOM   3434  CA  LEU A1152     515.518 500.189 463.079  1.00  0.00           C
ATOM   3435  CB  LEU A1152     515.249 498.839 463.763  1.00  0.00           C
ATOM   3436  CG  LEU A1152     513.922 498.183 463.343  1.00  0.00           C
ATOM   3437  CD1 LEU A1152     513.743 496.820 464.027  1.00  0.00           C
ATOM   3438  CD2 LEU A1152     512.732 499.118 463.625  1.00  0.00           C
ATOM   3439  C   LEU A1152     516.517 500.933 463.904  1.00  0.00           C
ATOM   3440  O   LEU A1152     516.151 501.791 464.705  1.00  0.00           O
ATOM   3441  N   ASP A1153     517.815 500.659 463.701  1.00  0.00           N
ATOM   3442  CA  ASP A1153     518.802 501.196 464.588  1.00  0.00           C
ATOM   3443  CB  ASP A1153     520.226 500.744 464.234  1.00  0.00           C
ATOM   3444  CG  ASP A1153     520.271 499.251 464.521  1.00  0.00           C
ATOM   3445  OD1 ASP A1153     519.391 498.774 465.287  1.00  0.00           O
ATOM   3446  OD2 ASP A1153     521.170 498.565 463.965  1.00  0.00           O
ATOM   3447  C   ASP A1153     518.749 502.685 464.581  1.00  0.00           C
ATOM   3448  O   ASP A1153     518.972 503.299 465.623  1.00  0.00           O
ATOM   3449  N   LYS A1154     518.490 503.339 463.431  1.00  0.00           N
ATOM   3450  CA  LYS A1154     518.476 504.763 463.584  1.00  0.00           C
ATOM   3451  CB  LYS A1154     518.517 505.626 462.302  1.00  0.00           C
ATOM   3452  CG  LYS A1154     517.292 505.597 461.393  1.00  0.00           C
ATOM   3453  CD  LYS A1154     517.198 504.358 460.513  1.00  0.00           C
ATOM   3454  CE  LYS A1154     517.654 504.608 459.075  1.00  0.00           C
ATOM   3455  NZ  LYS A1154     517.541 503.364 458.284  1.00  0.00           N
ATOM   3456  C   LYS A1154     517.324 505.209 464.446  1.00  0.00           C
ATOM   3457  O   LYS A1154     517.527 506.033 465.336  1.00  0.00           O
ATOM   3458  N   TYR A1155     516.086 504.701 464.234  1.00  0.00           N
ATOM   3459  CA  TYR A1155     515.014 505.161 465.088  1.00  0.00           C
ATOM   3460  CB  TYR A1155     513.879 505.905 464.358  1.00  0.00           C
ATOM   3461  CG  TYR A1155     514.431 507.226 463.974  1.00  0.00           C
ATOM   3462  CD1 TYR A1155     515.301 507.317 462.916  1.00  0.00           C
ATOM   3463  CE1 TYR A1155     515.827 508.531 462.551  1.00  0.00           C
ATOM   3464  CZ  TYR A1155     515.481 509.665 463.243  1.00  0.00           C
ATOM   3465  OH  TYR A1155     516.028 510.909 462.864  1.00  0.00           O
ATOM   3466  CD2 TYR A1155     514.081 508.366 464.662  1.00  0.00           C
ATOM   3467  CE2 TYR A1155     514.605 509.585 464.300  1.00  0.00           C
ATOM   3468  C   TYR A1155     514.362 504.016 465.797  1.00  0.00           C
ATOM   3469  O   TYR A1155     513.401 503.436 465.293  1.00  0.00           O
ATOM   3470  N   PHE A1156     514.831 503.697 467.020  1.00  0.00           N
ATOM   3471  CA  PHE A1156     514.231 502.627 467.762  1.00  0.00           C
ATOM   3472  CB  PHE A1156     514.608 501.240 467.187  1.00  0.00           C
ATOM   3473  CG  PHE A1156     514.063 500.100 467.989  1.00  0.00           C
ATOM   3474  CD1 PHE A1156     512.728 499.767 467.988  1.00  0.00           C
ATOM   3475  CE1 PHE A1156     512.261 498.709 468.737  1.00  0.00           C
ATOM   3476  CZ  PHE A1156     513.118 497.960 469.501  1.00  0.00           C
ATOM   3477  CD2 PHE A1156     514.909 499.349 468.763  1.00  0.00           C
ATOM   3478  CE2 PHE A1156     514.448 498.290 469.509  1.00  0.00           C
ATOM   3479  C   PHE A1156     514.647 502.754 469.196  1.00  0.00           C
ATOM   3480  O   PHE A1156     515.732 503.254 469.490  1.00  0.00           O
ATOM   3481  N   LYS A1157     513.768 502.327 470.131  1.00  0.00           N
ATOM   3482  CA  LYS A1157     514.065 502.420 471.535  1.00  0.00           C
ATOM   3483  CB  LYS A1157     513.158 503.421 472.269  1.00  0.00           C
ATOM   3484  CG  LYS A1157     513.172 504.816 471.644  1.00  0.00           C
ATOM   3485  CD  LYS A1157     514.562 505.449 471.596  1.00  0.00           C
ATOM   3486  CE  LYS A1157     514.631 506.699 470.719  1.00  0.00           C
ATOM   3487  NZ  LYS A1157     515.993 507.273 470.766  1.00  0.00           N
ATOM   3488  C   LYS A1157     513.760 501.082 472.136  1.00  0.00           C
ATOM   3489  O   LYS A1157     512.684 500.535 471.904  1.00  0.00           O
ATOM   3490  N   ASN A1158     514.747 500.520 472.886  1.00  0.00           N
ATOM   3491  CA  ASN A1158     514.658 499.256 473.595  1.00  0.00           C
ATOM   3492  CB  ASN A1158     516.057 498.738 474.057  1.00  0.00           C
ATOM   3493  CG  ASN A1158     516.952 498.402 472.852  1.00  0.00           C
ATOM   3494  OD1 ASN A1158     516.606 498.644 471.698  1.00  0.00           O
ATOM   3495  ND2 ASN A1158     518.141 497.817 473.118  1.00  0.00           N
ATOM   3496  C   ASN A1158     513.782 499.426 474.815  1.00  0.00           C
ATOM   3497  O   ASN A1158     512.843 498.660 475.029  1.00  0.00           O
ATOM   3498  N   HIS A1159     514.070 500.511 475.575  1.00  0.00           N
ATOM   3499  CA  HIS A1159     513.334 501.115 476.660  1.00  0.00           C
ATOM   3500  CB  HIS A1159     512.336 502.158 476.117  1.00  0.00           C
ATOM   3501  ND1 HIS A1159     511.309 504.349 476.847  1.00  0.00           N
ATOM   3502  CG  HIS A1159     511.714 503.065 477.136  1.00  0.00           C
ATOM   3503  CE1 HIS A1159     510.769 504.855 477.984  1.00  0.00           C
ATOM   3504  NE2 HIS A1159     510.799 503.988 478.980  1.00  0.00           N
ATOM   3505  CD2 HIS A1159     511.395 502.860 478.443  1.00  0.00           C
ATOM   3506  C   HIS A1159     512.616 500.171 477.607  1.00  0.00           C
ATOM   3507  O   HIS A1159     511.386 500.166 477.624  1.00  0.00           O
ATOM   3508  N   THR A1160     513.323 499.337 478.418  1.00  0.00           N
ATOM   3509  CA  THR A1160     512.592 498.557 479.403  1.00  0.00           C
ATOM   3510  CB  THR A1160     512.586 497.064 479.215  1.00  0.00           C
ATOM   3511  OG1 THR A1160     513.886 496.540 479.432  1.00  0.00           O
ATOM   3512  CG2 THR A1160     512.091 496.709 477.805  1.00  0.00           C
ATOM   3513  C   THR A1160     513.223 498.751 480.755  1.00  0.00           C
ATOM   3514  O   THR A1160     514.420 499.018 480.854  1.00  0.00           O
ATOM   3515  N   SER A1161     512.413 498.626 481.837  1.00  0.00           N
ATOM   3516  CA  SER A1161     512.906 498.747 483.185  1.00  0.00           C
ATOM   3517  CB  SER A1161     513.016 500.207 483.652  1.00  0.00           C
ATOM   3518  OG  SER A1161     513.429 500.258 485.008  1.00  0.00           O
ATOM   3519  C   SER A1161     511.956 498.056 484.132  1.00  0.00           C
ATOM   3520  O   SER A1161     510.745 498.033 483.915  1.00  0.00           O
ATOM   3521  N   PRO A1162     512.521 497.445 485.153  1.00  0.00           N
ATOM   3522  CD  PRO A1162     513.736 496.693 484.878  1.00  0.00           C
ATOM   3523  CA  PRO A1162     511.744 496.809 486.202  1.00  0.00           C
ATOM   3524  CB  PRO A1162     512.590 495.654 486.730  1.00  0.00           C
ATOM   3525  CG  PRO A1162     513.564 495.342 485.588  1.00  0.00           C
ATOM   3526  C   PRO A1162     511.467 497.780 487.317  1.00  0.00           C
ATOM   3527  O   PRO A1162     511.960 498.905 487.256  1.00  0.00           O
ATOM   3528  N   ASP A1163     510.685 497.360 488.340  1.00  0.00           N
ATOM   3529  CA  ASP A1163     510.407 498.177 489.496  1.00  0.00           C
ATOM   3530  CB  ASP A1163     508.915 498.214 489.885  1.00  0.00           C
ATOM   3531  CG  ASP A1163     508.457 496.822 490.324  1.00  0.00           C
ATOM   3532  OD1 ASP A1163     509.176 495.825 490.046  1.00  0.00           O
ATOM   3533  OD2 ASP A1163     507.364 496.742 490.945  1.00  0.00           O
ATOM   3534  C   ASP A1163     511.134 497.622 490.696  1.00  0.00           C
ATOM   3535  O   ASP A1163     511.653 496.506 490.653  1.00  0.00           O
ATOM   3536  N   VAL A1164     511.346 498.464 491.738  1.00  0.00           N
ATOM   3537  CA  VAL A1164     511.856 498.001 493.009  1.00  0.00           C
ATOM   3538  CB  VAL A1164     512.533 499.107 493.762  1.00  0.00           C
ATOM   3539  CG1 VAL A1164     512.962 498.584 495.142  1.00  0.00           C
ATOM   3540  CG2 VAL A1164     513.692 499.638 492.903  1.00  0.00           C
ATOM   3541  C   VAL A1164     510.767 497.456 493.920  1.00  0.00           C
ATOM   3542  O   VAL A1164     510.713 496.262 494.211  1.00  0.00           O
ATOM   3543  N   ASP A1165     509.836 498.351 494.348  1.00  0.00           N
ATOM   3544  CA  ASP A1165     508.732 498.097 495.255  1.00  0.00           C
ATOM   3545  CB  ASP A1165     507.458 497.597 494.546  1.00  0.00           C
ATOM   3546  CG  ASP A1165     506.240 498.020 495.365  1.00  0.00           C
ATOM   3547  OD1 ASP A1165     506.416 498.443 496.539  1.00  0.00           O
ATOM   3548  OD2 ASP A1165     505.111 497.942 494.811  1.00  0.00           O
ATOM   3549  C   ASP A1165     509.167 497.124 496.330  1.00  0.00           C
ATOM   3550  O   ASP A1165     508.756 495.965 496.342  1.00  0.00           O
ATOM   3551  N   LEU A1166     509.947 497.611 497.320  1.00  0.00           N
ATOM   3552  CA  LEU A1166     510.727 496.792 498.217  1.00  0.00           C
ATOM   3553  CB  LEU A1166     511.404 497.682 499.275  1.00  0.00           C
ATOM   3554  CG  LEU A1166     512.627 497.075 499.998  1.00  0.00           C
ATOM   3555  CD1 LEU A1166     513.094 498.000 501.130  1.00  0.00           C
ATOM   3556  CD2 LEU A1166     512.437 495.620 500.444  1.00  0.00           C
ATOM   3557  C   LEU A1166     509.925 495.731 498.937  1.00  0.00           C
ATOM   3558  O   LEU A1166     510.243 494.550 498.809  1.00  0.00           O
ATOM   3559  N   GLY A1167     508.890 496.079 499.725  1.00  0.00           N
ATOM   3560  CA  GLY A1167     508.111 495.042 500.359  1.00  0.00           C
ATOM   3561  C   GLY A1167     508.674 494.667 501.703  1.00  0.00           C
ATOM   3562  O   GLY A1167     507.960 494.099 502.529  1.00  0.00           O
ATOM   3563  N   ASP A1168     509.977 494.922 501.942  1.00  0.00           N
ATOM   3564  CA  ASP A1168     510.571 494.700 503.236  1.00  0.00           C
ATOM   3565  CB  ASP A1168     512.110 494.783 503.270  1.00  0.00           C
ATOM   3566  CG  ASP A1168     512.591 494.172 504.587  1.00  0.00           C
ATOM   3567  OD1 ASP A1168     511.725 493.820 505.433  1.00  0.00           O
ATOM   3568  OD2 ASP A1168     513.833 494.044 504.764  1.00  0.00           O
ATOM   3569  C   ASP A1168     510.040 495.807 504.074  1.00  0.00           C
ATOM   3570  O   ASP A1168     510.061 495.764 505.303  1.00  0.00           O
ATOM   3571  N   ILE A1169     509.567 496.856 503.377  1.00  0.00           N
ATOM   3572  CA  ILE A1169     509.012 498.010 504.007  1.00  0.00           C
ATOM   3573  CB  ILE A1169     508.446 498.982 503.001  1.00  0.00           C
ATOM   3574  CG2 ILE A1169     509.588 499.514 502.129  1.00  0.00           C
ATOM   3575  CG1 ILE A1169     507.335 498.331 502.173  1.00  0.00           C
ATOM   3576  CD1 ILE A1169     506.740 499.283 501.147  1.00  0.00           C
ATOM   3577  C   ILE A1169     507.901 497.518 504.875  1.00  0.00           C
ATOM   3578  O   ILE A1169     507.717 498.004 505.989  1.00  0.00           O
ATOM   3579  N   SER A1170     507.103 496.563 504.369  1.00  0.00           N
ATOM   3580  CA  SER A1170     506.050 495.982 505.151  1.00  0.00           C
ATOM   3581  CB  SER A1170     505.117 495.088 504.317  1.00  0.00           C
ATOM   3582  OG  SER A1170     504.568 495.821 503.236  1.00  0.00           O
ATOM   3583  C   SER A1170     506.613 495.064 506.197  1.00  0.00           C
ATOM   3584  O   SER A1170     506.262 495.158 507.368  1.00  0.00           O
ATOM   3585  N   GLY A1171     507.622 494.267 505.802  1.00  0.00           N
ATOM   3586  CA  GLY A1171     508.079 493.070 506.461  1.00  0.00           C
ATOM   3587  C   GLY A1171     508.403 493.231 507.912  1.00  0.00           C
ATOM   3588  O   GLY A1171     508.292 492.260 508.659  1.00  0.00           O
ATOM   3589  N   ILE A1172     508.874 494.401 508.367  1.00  0.00           N
ATOM   3590  CA  ILE A1172     509.198 494.470 509.764  1.00  0.00           C
ATOM   3591  CB  ILE A1172     509.862 495.755 510.169  1.00  0.00           C
ATOM   3592  CG2 ILE A1172     510.089 495.712 511.689  1.00  0.00           C
ATOM   3593  CG1 ILE A1172     511.165 495.949 509.377  1.00  0.00           C
ATOM   3594  CD1 ILE A1172     511.817 497.313 509.599  1.00  0.00           C
ATOM   3595  C   ILE A1172     507.942 494.299 510.577  1.00  0.00           C
ATOM   3596  O   ILE A1172     506.962 495.018 510.384  1.00  0.00           O
ATOM   3597  N   ASN A1173     507.958 493.302 511.503  1.00  0.00           N
ATOM   3598  CA  ASN A1173     506.837 492.872 512.310  1.00  0.00           C
ATOM   3599  CB  ASN A1173     506.944 491.376 512.710  1.00  0.00           C
ATOM   3600  CG  ASN A1173     506.688 490.471 511.498  1.00  0.00           C
ATOM   3601  OD1 ASN A1173     505.562 490.378 511.006  1.00  0.00           O
ATOM   3602  ND2 ASN A1173     507.744 489.753 511.052  1.00  0.00           N
ATOM   3603  C   ASN A1173     506.756 493.689 513.574  1.00  0.00           C
ATOM   3604  O   ASN A1173     507.603 494.539 513.847  1.00  0.00           O
ATOM   3605  N   ALA A1174     505.684 493.440 514.365  1.00  0.00           N
ATOM   3606  CA  ALA A1174     505.357 494.176 515.548  1.00  0.00           C
ATOM   3607  CB  ALA A1174     503.861 494.529 515.658  1.00  0.00           C
ATOM   3608  C   ALA A1174     505.699 493.311 516.727  1.00  0.00           C
ATOM   3609  O   ALA A1174     505.372 492.125 516.759  1.00  0.00           O
ATOM   3610  N   SER A1175     506.403 493.891 517.724  1.00  0.00           N
ATOM   3611  CA  SER A1175     506.726 493.180 518.933  1.00  0.00           C
ATOM   3612  CB  SER A1175     507.936 493.743 519.696  1.00  0.00           C
ATOM   3613  OG  SER A1175     507.620 495.015 520.242  1.00  0.00           O
ATOM   3614  C   SER A1175     505.546 493.334 519.837  1.00  0.00           C
ATOM   3615  O   SER A1175     504.738 494.243 519.657  1.00  0.00           O
ATOM   3616  N   VAL A1176     505.417 492.466 520.858  1.00  0.00           N
ATOM   3617  CA  VAL A1176     504.230 492.553 521.657  1.00  0.00           C
ATOM   3618  CB  VAL A1176     503.176 491.637 521.105  1.00  0.00           C
ATOM   3619  CG1 VAL A1176     503.683 490.193 521.203  1.00  0.00           C
ATOM   3620  CG2 VAL A1176     501.844 491.896 521.799  1.00  0.00           C
ATOM   3621  C   VAL A1176     504.544 492.176 523.077  1.00  0.00           C
ATOM   3622  O   VAL A1176     505.627 491.673 523.369  1.00  0.00           O
ATOM   3623  N   VAL A1177     503.627 492.490 524.022  1.00  0.00           N
ATOM   3624  CA  VAL A1177     503.799 492.042 525.379  1.00  0.00           C
ATOM   3625  CB  VAL A1177     503.890 493.105 526.440  1.00  0.00           C
ATOM   3626  CG1 VAL A1177     505.283 493.734 526.401  1.00  0.00           C
ATOM   3627  CG2 VAL A1177     502.764 494.125 526.221  1.00  0.00           C
ATOM   3628  C   VAL A1177     502.638 491.185 525.739  1.00  0.00           C
ATOM   3629  O   VAL A1177     501.484 491.601 525.650  1.00  0.00           O
ATOM   3630  N   ASN A1178     502.923 489.933 526.138  1.00  0.00           N
ATOM   3631  CA  ASN A1178     501.846 489.095 526.556  1.00  0.00           C
ATOM   3632  CB  ASN A1178     501.637 487.899 525.616  1.00  0.00           C
ATOM   3633  CG  ASN A1178     501.355 488.474 524.232  1.00  0.00           C
ATOM   3634  OD1 ASN A1178     500.655 489.474 524.086  1.00  0.00           O
ATOM   3635  ND2 ASN A1178     501.934 487.841 523.179  1.00  0.00           N
ATOM   3636  C   ASN A1178     502.210 488.585 527.913  1.00  0.00           C
ATOM   3637  O   ASN A1178     502.210 487.379 528.154  1.00  0.00           O
ATOM   3638  N   ILE A1179     502.495 489.506 528.855  1.00  0.00           N
ATOM   3639  CA  ILE A1179     502.879 489.095 530.175  1.00  0.00           C
ATOM   3640  CB  ILE A1179     504.169 489.735 530.627  1.00  0.00           C
ATOM   3641  CG2 ILE A1179     503.972 491.258 530.708  1.00  0.00           C
ATOM   3642  CG1 ILE A1179     504.690 489.094 531.923  1.00  0.00           C
ATOM   3643  CD1 ILE A1179     506.129 489.498 532.249  1.00  0.00           C
ATOM   3644  C   ILE A1179     501.775 489.484 531.120  1.00  0.00           C
ATOM   3645  O   ILE A1179     501.347 490.635 531.145  1.00  0.00           O
ATOM   3646  N   GLN A1180     501.164 488.465 531.765  1.00  0.00           N
ATOM   3647  CA  GLN A1180     500.158 488.526 532.799  1.00  0.00           C
ATOM   3648  CB  GLN A1180     499.042 487.483 532.638  1.00  0.00           C
ATOM   3649  CG  GLN A1180     498.127 487.833 531.463  1.00  0.00           C
ATOM   3650  CD  GLN A1180     496.981 486.840 531.408  1.00  0.00           C
ATOM   3651  OE1 GLN A1180     496.868 486.061 530.463  1.00  0.00           O
ATOM   3652  NE2 GLN A1180     496.099 486.874 532.442  1.00  0.00           N
ATOM   3653  C   GLN A1180     500.674 488.486 534.212  1.00  0.00           C
ATOM   3654  O   GLN A1180     499.939 488.795 535.146  1.00  0.00           O
ATOM   3655  N   LYS A1181     501.929 488.054 534.422  1.00  0.00           N
ATOM   3656  CA  LYS A1181     502.452 487.737 535.727  1.00  0.00           C
ATOM   3657  CB  LYS A1181     503.967 487.495 535.669  1.00  0.00           C
ATOM   3658  CG  LYS A1181     504.551 486.834 536.914  1.00  0.00           C
ATOM   3659  CD  LYS A1181     505.987 486.343 536.709  1.00  0.00           C
ATOM   3660  CE  LYS A1181     506.104 485.162 535.743  1.00  0.00           C
ATOM   3661  NZ  LYS A1181     507.526 484.919 535.410  1.00  0.00           N
ATOM   3662  C   LYS A1181     502.224 488.869 536.680  1.00  0.00           C
ATOM   3663  O   LYS A1181     501.934 488.647 537.855  1.00  0.00           O
ATOM   3664  N   GLU A1182     502.357 490.116 536.211  1.00  0.00           N
ATOM   3665  CA  GLU A1182     502.167 491.242 537.074  1.00  0.00           C
ATOM   3666  CB  GLU A1182     502.353 492.577 536.329  1.00  0.00           C
ATOM   3667  CG  GLU A1182     503.806 492.880 535.949  1.00  0.00           C
ATOM   3668  CD  GLU A1182     504.240 491.974 534.802  1.00  0.00           C
ATOM   3669  OE1 GLU A1182     503.356 491.369 534.138  1.00  0.00           O
ATOM   3670  OE2 GLU A1182     505.476 491.882 534.574  1.00  0.00           O
ATOM   3671  C   GLU A1182     500.760 491.208 537.596  1.00  0.00           C
ATOM   3672  O   GLU A1182     500.524 491.458 538.776  1.00  0.00           O
ATOM   3673  N   ILE A1183     499.791 490.878 536.722  1.00  0.00           N
ATOM   3674  CA  ILE A1183     498.397 490.831 537.066  1.00  0.00           C
ATOM   3675  CB  ILE A1183     497.540 490.458 535.885  1.00  0.00           C
ATOM   3676  CG2 ILE A1183     496.113 490.200 536.395  1.00  0.00           C
ATOM   3677  CG1 ILE A1183     497.613 491.535 534.788  1.00  0.00           C
ATOM   3678  CD1 ILE A1183     498.985 491.665 534.130  1.00  0.00           C
ATOM   3679  C   ILE A1183     498.170 489.785 538.116  1.00  0.00           C
ATOM   3680  O   ILE A1183     497.489 490.036 539.110  1.00  0.00           O
ATOM   3681  N   ASP A1184     498.754 488.586 537.933  1.00  0.00           N
ATOM   3682  CA  ASP A1184     498.525 487.499 538.846  1.00  0.00           C
ATOM   3683  CB  ASP A1184     499.259 486.213 538.419  1.00  0.00           C
ATOM   3684  CG  ASP A1184     498.620 485.680 537.138  1.00  0.00           C
ATOM   3685  OD1 ASP A1184     497.401 485.924 536.928  1.00  0.00           O
ATOM   3686  OD2 ASP A1184     499.349 485.021 536.350  1.00  0.00           O
ATOM   3687  C   ASP A1184     499.012 487.889 540.213  1.00  0.00           C
ATOM   3688  O   ASP A1184     498.314 487.695 541.207  1.00  0.00           O
ATOM   3689  N   ARG A1185     500.222 488.473 540.291  1.00  0.00           N
ATOM   3690  CA  ARG A1185     500.835 488.891 541.523  1.00  0.00           C
ATOM   3691  CB  ARG A1185     502.236 489.478 541.276  1.00  0.00           C
ATOM   3692  CG  ARG A1185     502.815 490.289 542.438  1.00  0.00           C
ATOM   3693  CD  ARG A1185     502.354 491.751 542.438  1.00  0.00           C
ATOM   3694  NE  ARG A1185     502.565 492.285 541.060  1.00  0.00           N
ATOM   3695  CZ  ARG A1185     501.908 493.412 540.654  1.00  0.00           C
ATOM   3696  NH1 ARG A1185     501.148 494.116 541.543  1.00  0.00           N
ATOM   3697  NH2 ARG A1185     501.999 493.826 539.356  1.00  0.00           N
ATOM   3698  C   ARG A1185     500.017 489.977 542.145  1.00  0.00           C
ATOM   3699  O   ARG A1185     499.847 490.034 543.361  1.00  0.00           O
ATOM   3700  N   LEU A1186     499.503 490.884 541.305  1.00  0.00           N
ATOM   3701  CA  LEU A1186     498.759 492.022 541.742  1.00  0.00           C
ATOM   3702  CB  LEU A1186     498.415 492.891 540.519  1.00  0.00           C
ATOM   3703  CG  LEU A1186     497.497 494.101 540.733  1.00  0.00           C
ATOM   3704  CD1 LEU A1186     497.535 494.983 539.482  1.00  0.00           C
ATOM   3705  CD2 LEU A1186     496.051 493.676 541.041  1.00  0.00           C
ATOM   3706  C   LEU A1186     497.517 491.579 542.448  1.00  0.00           C
ATOM   3707  O   LEU A1186     497.172 492.108 543.504  1.00  0.00           O
ATOM   3708  N   ASN A1187     496.792 490.610 541.866  1.00  0.00           N
ATOM   3709  CA  ASN A1187     495.577 490.132 542.455  1.00  0.00           C
ATOM   3710  CB  ASN A1187     494.803 489.187 541.523  1.00  0.00           C
ATOM   3711  CG  ASN A1187     494.339 490.014 540.329  1.00  0.00           C
ATOM   3712  OD1 ASN A1187     494.698 489.734 539.187  1.00  0.00           O
ATOM   3713  ND2 ASN A1187     493.521 491.068 540.599  1.00  0.00           N
ATOM   3714  C   ASN A1187     495.908 489.398 543.716  1.00  0.00           C
ATOM   3715  O   ASN A1187     495.167 489.466 544.696  1.00  0.00           O
ATOM   3716  N   GLU A1188     497.031 488.658 543.718  1.00  0.00           N
ATOM   3717  CA  GLU A1188     497.423 487.903 544.872  1.00  0.00           C
ATOM   3718  CB  GLU A1188     498.661 487.029 544.610  1.00  0.00           C
ATOM   3719  CG  GLU A1188     498.405 485.949 543.555  1.00  0.00           C
ATOM   3720  CD  GLU A1188     497.387 484.966 544.116  1.00  0.00           C
ATOM   3721  OE1 GLU A1188     497.447 484.692 545.344  1.00  0.00           O
ATOM   3722  OE2 GLU A1188     496.540 484.470 543.325  1.00  0.00           O
ATOM   3723  C   GLU A1188     497.730 488.857 545.991  1.00  0.00           C
ATOM   3724  O   GLU A1188     497.386 488.597 547.143  1.00  0.00           O
ATOM   3725  N   VAL A1189     498.392 489.992 545.685  1.00  0.00           N
ATOM   3726  CA  VAL A1189     498.688 490.963 546.702  1.00  0.00           C
ATOM   3727  CB  VAL A1189     499.481 492.135 546.202  1.00  0.00           C
ATOM   3728  CG1 VAL A1189     499.679 493.126 547.364  1.00  0.00           C
ATOM   3729  CG2 VAL A1189     500.797 491.612 545.603  1.00  0.00           C
ATOM   3730  C   VAL A1189     497.378 491.484 547.206  1.00  0.00           C
ATOM   3731  O   VAL A1189     497.211 491.740 548.397  1.00  0.00           O
ATOM   3732  N   ALA A1190     496.402 491.641 546.296  1.00  0.00           N
ATOM   3733  CA  ALA A1190     495.107 492.129 546.666  1.00  0.00           C
ATOM   3734  CB  ALA A1190     494.133 492.204 545.476  1.00  0.00           C
ATOM   3735  C   ALA A1190     494.534 491.176 547.670  1.00  0.00           C
ATOM   3736  O   ALA A1190     493.882 491.588 548.626  1.00  0.00           O
ATOM   3737  N   LYS A1191     494.763 489.864 547.474  1.00  0.00           N
ATOM   3738  CA  LYS A1191     494.250 488.875 548.378  1.00  0.00           C
ATOM   3739  CB  LYS A1191     494.575 487.450 547.907  1.00  0.00           C
ATOM   3740  CG  LYS A1191     493.934 487.120 546.556  1.00  0.00           C
ATOM   3741  CD  LYS A1191     494.563 485.913 545.864  1.00  0.00           C
ATOM   3742  CE  LYS A1191     494.039 484.568 546.365  1.00  0.00           C
ATOM   3743  NZ  LYS A1191     494.947 483.484 545.926  1.00  0.00           N
ATOM   3744  C   LYS A1191     494.872 489.092 549.728  1.00  0.00           C
ATOM   3745  O   LYS A1191     494.190 489.023 550.750  1.00  0.00           O
ATOM   3746  N   ASN A1192     496.189 489.382 549.759  1.00  0.00           N
ATOM   3747  CA  ASN A1192     496.917 489.573 550.985  1.00  0.00           C
ATOM   3748  CB  ASN A1192     498.417 489.833 550.756  1.00  0.00           C
ATOM   3749  CG  ASN A1192     499.091 488.544 550.301  1.00  0.00           C
ATOM   3750  OD1 ASN A1192     498.962 487.501 550.940  1.00  0.00           O
ATOM   3751  ND2 ASN A1192     499.839 488.619 549.168  1.00  0.00           N
ATOM   3752  C   ASN A1192     496.383 490.767 551.726  1.00  0.00           C
ATOM   3753  O   ASN A1192     496.265 490.742 552.950  1.00  0.00           O
ATOM   3754  N   LEU A1193     496.070 491.860 551.006  1.00  0.00           N
ATOM   3755  CA  LEU A1193     495.600 493.063 551.639  1.00  0.00           C
ATOM   3756  CB  LEU A1193     495.601 494.295 550.716  1.00  0.00           C
ATOM   3757  CG  LEU A1193     497.034 494.744 550.353  1.00  0.00           C
ATOM   3758  CD1 LEU A1193     497.039 496.075 549.584  1.00  0.00           C
ATOM   3759  CD2 LEU A1193     497.945 494.776 551.593  1.00  0.00           C
ATOM   3760  C   LEU A1193     494.239 492.866 552.243  1.00  0.00           C
ATOM   3761  O   LEU A1193     493.893 493.515 553.228  1.00  0.00           O
ATOM   3762  N   ASN A1194     493.441 491.923 551.615  1.00  0.00           N
ATOM   3763  CA  ASN A1194     492.076 491.480 551.922  1.00  0.00           C
ATOM   3764  CB  ASN A1194     491.437 490.503 550.877  1.00  0.00           C
ATOM   3765  CG  ASN A1194     489.888 490.562 550.852  1.00  0.00           C
ATOM   3766  OD1 ASN A1194     489.236 489.546 551.105  1.00  0.00           O
ATOM   3767  ND2 ASN A1194     489.298 491.741 550.534  1.00  0.00           N
ATOM   3768  C   ASN A1194     492.049 490.674 553.183  1.00  0.00           C
ATOM   3769  O   ASN A1194     491.018 490.539 553.840  1.00  0.00           O
ATOM   3770  N   GLU A1195     493.197 490.065 553.516  1.00  0.00           N
ATOM   3771  CA  GLU A1195     493.285 489.213 554.672  1.00  0.00           C
ATOM   3772  CB  GLU A1195     494.535 488.322 554.646  1.00  0.00           C
ATOM   3773  CG  GLU A1195     494.582 487.337 553.481  1.00  0.00           C
ATOM   3774  CD  GLU A1195     495.901 486.586 553.586  1.00  0.00           C
ATOM   3775  OE1 GLU A1195     496.586 486.738 554.633  1.00  0.00           O
ATOM   3776  OE2 GLU A1195     496.241 485.852 552.620  1.00  0.00           O
ATOM   3777  C   GLU A1195     493.432 490.048 555.898  1.00  0.00           C
ATOM   3778  O   GLU A1195     492.636 489.957 556.831  1.00  0.00           O
ATOM   3779  N   SER A1196     494.486 490.879 555.916  1.00  0.00           N
ATOM   3780  CA  SER A1196     494.744 491.781 556.991  1.00  0.00           C
ATOM   3781  CB  SER A1196     496.202 492.269 557.047  1.00  0.00           C
ATOM   3782  OG  SER A1196     496.378 493.157 558.141  1.00  0.00           O
ATOM   3783  C   SER A1196     493.871 492.958 556.727  1.00  0.00           C
ATOM   3784  O   SER A1196     494.001 493.995 557.369  1.00  0.00           O
ATOM   3785  N   LEU A1197     493.019 492.872 555.688  1.00  0.00           N
ATOM   3786  CA  LEU A1197     492.112 493.957 555.467  1.00  0.00           C
ATOM   3787  CB  LEU A1197     491.264 493.765 554.193  1.00  0.00           C
ATOM   3788  CG  LEU A1197     490.228 494.866 553.908  1.00  0.00           C
ATOM   3789  CD1 LEU A1197     489.036 494.790 554.874  1.00  0.00           C
ATOM   3790  CD2 LEU A1197     490.884 496.251 553.892  1.00  0.00           C
ATOM   3791  C   LEU A1197     491.230 493.996 556.673  1.00  0.00           C
ATOM   3792  O   LEU A1197     491.009 495.051 557.262  1.00  0.00           O
ATOM   3793  N   ILE A1198     490.708 492.825 557.081  1.00  0.00           N
ATOM   3794  CA  ILE A1198     489.952 492.737 558.296  1.00  0.00           C
ATOM   3795  CB  ILE A1198     488.477 492.529 558.111  1.00  0.00           C
ATOM   3796  CG2 ILE A1198     487.861 493.816 557.538  1.00  0.00           C
ATOM   3797  CG1 ILE A1198     488.222 491.249 557.299  1.00  0.00           C
ATOM   3798  CD1 ILE A1198     486.763 490.798 557.304  1.00  0.00           C
ATOM   3799  C   ILE A1198     490.479 491.551 559.020  1.00  0.00           C
ATOM   3800  O   ILE A1198     490.735 490.511 558.417  1.00  0.00           O
ATOM   3801  N   ASP A1199     490.665 491.667 560.345  1.00  0.00           N
ATOM   3802  CA  ASP A1199     491.215 490.537 561.024  1.00  0.00           C
ATOM   3803  CB  ASP A1199     492.036 490.894 562.273  1.00  0.00           C
ATOM   3804  CG  ASP A1199     493.305 491.600 561.822  1.00  0.00           C
ATOM   3805  OD1 ASP A1199     493.400 491.937 560.612  1.00  0.00           O
ATOM   3806  OD2 ASP A1199     494.200 491.808 562.684  1.00  0.00           O
ATOM   3807  C   ASP A1199     490.095 489.666 561.476  1.00  0.00           C
ATOM   3808  O   ASP A1199     489.530 489.866 562.549  1.00  0.00           O
ATOM   3809  N   LEU A1200     489.731 488.675 560.644  1.00  0.00           N
ATOM   3810  CA  LEU A1200     488.749 487.730 561.073  1.00  0.00           C
ATOM   3811  CB  LEU A1200     488.323 486.729 559.980  1.00  0.00           C
ATOM   3812  CG  LEU A1200     487.531 487.375 558.826  1.00  0.00           C
ATOM   3813  CD1 LEU A1200     488.400 488.364 558.034  1.00  0.00           C
ATOM   3814  CD2 LEU A1200     486.864 486.314 557.935  1.00  0.00           C
ATOM   3815  C   LEU A1200     489.404 486.977 562.181  1.00  0.00           C
ATOM   3816  O   LEU A1200     488.762 486.573 563.149  1.00  0.00           O
ATOM   3817  N   GLN A1201     490.734 486.800 562.059  1.00  0.00           N
ATOM   3818  CA  GLN A1201     491.510 486.063 563.011  1.00  0.00           C
ATOM   3819  CB  GLN A1201     493.020 486.098 562.730  1.00  0.00           C
ATOM   3820  CG  GLN A1201     493.616 487.501 562.867  1.00  0.00           C
ATOM   3821  CD  GLN A1201     495.119 487.392 562.672  1.00  0.00           C
ATOM   3822  OE1 GLN A1201     495.592 486.744 561.740  1.00  0.00           O
ATOM   3823  NE2 GLN A1201     495.895 488.036 563.585  1.00  0.00           N
ATOM   3824  C   GLN A1201     491.314 486.664 564.363  1.00  0.00           C
ATOM   3825  O   GLN A1201     491.054 487.858 564.501  1.00  0.00           O
ATOM   3826  N   GLU A1202     491.430 485.816 565.404  1.00  0.00           N
ATOM   3827  CA  GLU A1202     491.226 486.246 566.755  1.00  0.00           C
ATOM   3828  CB  GLU A1202     491.448 485.121 567.779  1.00  0.00           C
ATOM   3829  CG  GLU A1202     491.238 485.561 569.227  1.00  0.00           C
ATOM   3830  CD  GLU A1202     491.489 484.363 570.128  1.00  0.00           C
ATOM   3831  OE1 GLU A1202     491.802 483.270 569.585  1.00  0.00           O
ATOM   3832  OE2 GLU A1202     491.374 484.526 571.372  1.00  0.00           O
ATOM   3833  C   GLU A1202     492.211 487.320 567.064  1.00  0.00           C
ATOM   3834  O   GLU A1202     493.422 487.109 567.015  1.00  0.00           O
ATOM   3835  N   LEU A1203     491.696 488.519 567.400  1.00  0.00           N
ATOM   3836  CA  LEU A1203     492.578 489.596 567.721  1.00  0.00           C
ATOM   3837  CB  LEU A1203     492.753 490.595 566.564  1.00  0.00           C
ATOM   3838  CG  LEU A1203     493.695 491.768 566.890  1.00  0.00           C
ATOM   3839  CD1 LEU A1203     495.123 491.278 567.187  1.00  0.00           C
ATOM   3840  CD2 LEU A1203     493.652 492.835 565.784  1.00  0.00           C
ATOM   3841  C   LEU A1203     491.995 490.354 568.867  1.00  0.00           C
ATOM   3842  O   LEU A1203     490.839 490.772 568.830  1.00  0.00           O
ATOM   3843  N   GLY A1204     492.790 490.537 569.935  1.00  0.00           N
ATOM   3844  CA  GLY A1204     492.351 491.351 571.026  1.00  0.00           C
ATOM   3845  C   GLY A1204     491.443 490.576 571.922  1.00  0.00           C
ATOM   3846  O   GLY A1204     490.898 491.131 572.873  1.00  0.00           O
ATOM   3847  N   LYS A1205     491.236 489.274 571.660  1.00  0.00           N
ATOM   3848  CA  LYS A1205     490.382 488.552 572.557  1.00  0.00           C
ATOM   3849  CB  LYS A1205     490.108 487.097 572.137  1.00  0.00           C
ATOM   3850  CG  LYS A1205     488.932 486.936 571.169  1.00  0.00           C
ATOM   3851  CD  LYS A1205     489.137 487.549 569.783  1.00  0.00           C
ATOM   3852  CE  LYS A1205     488.777 489.032 569.701  1.00  0.00           C
ATOM   3853  NZ  LYS A1205     488.568 489.416 568.287  1.00  0.00           N
ATOM   3854  C   LYS A1205     491.031 488.535 573.900  1.00  0.00           C
ATOM   3855  O   LYS A1205     490.365 488.694 574.922  1.00  0.00           O
ATOM   3856  N   TYR A1206     492.366 488.373 573.936  1.00  0.00           N
ATOM   3857  CA  TYR A1206     493.028 488.299 575.204  1.00  0.00           C
ATOM   3858  CB  TYR A1206     494.557 488.186 575.075  1.00  0.00           C
ATOM   3859  CG  TYR A1206     495.128 488.182 576.453  1.00  0.00           C
ATOM   3860  CD1 TYR A1206     495.262 487.006 577.152  1.00  0.00           C
ATOM   3861  CE1 TYR A1206     495.787 487.000 578.422  1.00  0.00           C
ATOM   3862  CZ  TYR A1206     496.183 488.177 579.009  1.00  0.00           C
ATOM   3863  OH  TYR A1206     496.722 488.172 580.313  1.00  0.00           O
ATOM   3864  CD2 TYR A1206     495.525 489.358 577.050  1.00  0.00           C
ATOM   3865  CE2 TYR A1206     496.051 489.359 578.321  1.00  0.00           C
ATOM   3866  C   TYR A1206     492.762 489.570 575.934  1.00  0.00           C
ATOM   3867  O   TYR A1206     492.350 489.557 577.094  1.00  0.00           O
ATOM   3868  N   GLU A1207     492.953 490.710 575.253  1.00  0.00           N
ATOM   3869  CA  GLU A1207     492.754 491.971 575.898  1.00  0.00           C
ATOM   3870  CB  GLU A1207     493.137 493.175 575.018  1.00  0.00           C
ATOM   3871  CG  GLU A1207     492.282 493.324 573.763  1.00  0.00           C
ATOM   3872  CD  GLU A1207     492.902 494.412 572.901  1.00  0.00           C
ATOM   3873  OE1 GLU A1207     493.950 494.974 573.317  1.00  0.00           O
ATOM   3874  OE2 GLU A1207     492.337 494.690 571.810  1.00  0.00           O
ATOM   3875  C   GLU A1207     491.309 492.072 576.256  1.00  0.00           C
ATOM   3876  O   GLU A1207     490.949 492.636 577.283  1.00  0.00           O
ATOM   3877  N   GLN A1208     490.426 491.498 575.424  1.00  0.00           N
ATOM   3878  CA  GLN A1208     489.014 491.594 575.670  1.00  0.00           C
ATOM   3879  CB  GLN A1208     488.181 490.850 574.617  1.00  0.00           C
ATOM   3880  CG  GLN A1208     488.206 491.508 573.240  1.00  0.00           C
ATOM   3881  CD  GLN A1208     487.454 490.602 572.277  1.00  0.00           C
ATOM   3882  OE1 GLN A1208     487.034 491.029 571.203  1.00  0.00           O
ATOM   3883  NE2 GLN A1208     487.280 489.311 572.668  1.00  0.00           N
ATOM   3884  C   GLN A1208     488.688 490.970 576.984  1.00  0.00           C
ATOM   3885  O   GLN A1208     487.843 491.462 577.732  1.00  0.00           O
ATOM   3886  N   TYR A1209     489.388 489.884 577.326  1.00  0.00           N
ATOM   3887  CA  TYR A1209     488.960 489.252 578.529  1.00  0.00           C
ATOM   3888  CB  TYR A1209     489.520 487.783 578.528  1.00  0.00           C
ATOM   3889  CG  TYR A1209     488.746 487.015 577.515  1.00  0.00           C
ATOM   3890  CD1 TYR A1209     487.436 486.713 577.778  1.00  0.00           C
ATOM   3891  CE1 TYR A1209     486.689 486.029 576.853  1.00  0.00           C
ATOM   3892  CZ  TYR A1209     487.249 485.632 575.658  1.00  0.00           C
ATOM   3893  OH  TYR A1209     486.479 484.935 574.705  1.00  0.00           O
ATOM   3894  CD2 TYR A1209     489.308 486.593 576.321  1.00  0.00           C
ATOM   3895  CE2 TYR A1209     488.565 485.908 575.391  1.00  0.00           C
ATOM   3896  C   TYR A1209     489.445 490.063 579.743  1.00  0.00           C
ATOM   3897  O   TYR A1209     489.427 489.512 580.845  1.00  0.00           O
ATOM   3898  N   ILE A1210     489.747 491.428 579.501  1.00  0.00           N
ATOM   3899  CA  ILE A1210     490.615 491.949 580.490  1.00  0.00           C
ATOM   3900  CB  ILE A1210     491.811 492.697 579.958  1.00  0.00           C
ATOM   3901  CG2 ILE A1210     491.408 494.105 579.510  1.00  0.00           C
ATOM   3902  CG1 ILE A1210     492.910 492.704 581.026  1.00  0.00           C
ATOM   3903  CD1 ILE A1210     494.216 493.313 580.529  1.00  0.00           C
ATOM   3904  C   ILE A1210     489.941 492.757 581.581  1.00  0.00           C
ATOM   3905  O   ILE A1210     490.330 492.619 582.739  1.00  0.00           O
ATOM   3906  N   LYS A1211     488.995 493.671 581.261  1.00  0.00           N
ATOM   3907  CA  LYS A1211     488.354 494.488 582.267  1.00  0.00           C
ATOM   3908  CB  LYS A1211     487.852 495.868 581.798  1.00  0.00           C
ATOM   3909  CG  LYS A1211     488.981 496.839 581.457  1.00  0.00           C
ATOM   3910  CD  LYS A1211     489.551 496.625 580.061  1.00  0.00           C
ATOM   3911  CE  LYS A1211     488.439 496.596 579.018  1.00  0.00           C
ATOM   3912  NZ  LYS A1211     488.991 496.895 577.686  1.00  0.00           N
ATOM   3913  C   LYS A1211     487.252 493.855 582.981  1.00  0.00           C
ATOM   3914  O   LYS A1211     487.131 493.953 584.199  1.00  0.00           O
ATOM   3915  N   TRP A1212     486.482 493.086 582.221  1.00  0.00           N
ATOM   3916  CA  TRP A1212     485.315 492.412 582.662  1.00  0.00           C
ATOM   3917  CB  TRP A1212     484.642 491.640 581.540  1.00  0.00           C
ATOM   3918  CG  TRP A1212     483.934 492.457 580.476  1.00  0.00           C
ATOM   3919  CD1 TRP A1212     482.723 492.119 579.964  1.00  0.00           C
ATOM   3920  NE1 TRP A1212     482.330 493.027 579.024  1.00  0.00           N
ATOM   3921  CE2 TRP A1212     483.270 494.024 578.955  1.00  0.00           C
ATOM   3922  CD2 TRP A1212     484.294 493.715 579.860  1.00  0.00           C
ATOM   3923  CE3 TRP A1212     485.353 494.564 580.043  1.00  0.00           C
ATOM   3924  CZ3 TRP A1212     485.380 495.701 579.255  1.00  0.00           C
ATOM   3925  CZ2 TRP A1212     483.287 495.167 578.213  1.00  0.00           C
ATOM   3926  CH2 TRP A1212     484.373 495.996 578.355  1.00  0.00           C
ATOM   3927  C   TRP A1212     485.617 491.474 583.777  1.00  0.00           C
ATOM   3928  O   TRP A1212     484.645 490.866 584.222  1.00  0.00           O
ATOM   3929  N   PRO A1213     486.848 491.261 584.235  1.00  0.00           N
ATOM   3930  CD  PRO A1213     488.012 490.999 583.404  1.00  0.00           C
ATOM   3931  CA  PRO A1213     487.011 490.355 585.294  1.00  0.00           C
ATOM   3932  CB  PRO A1213     488.475 490.435 585.703  1.00  0.00           C
ATOM   3933  CG  PRO A1213     489.172 490.696 584.377  1.00  0.00           C
ATOM   3934  C   PRO A1213     486.228 490.116 586.425  1.00  0.00           C
ATOM   3935  O   PRO A1213     485.217 489.478 586.296  1.00  0.00           O
ATOM   3936  N   TYR A1214     486.545 490.699 587.544  1.00  0.00           N
ATOM   3937  CA  TYR A1214     486.441 489.923 588.729  1.00  0.00           C
ATOM   3938  CB  TYR A1214     485.161 490.414 589.222  1.00  0.00           C
ATOM   3939  CG  TYR A1214     485.584 491.478 590.100  1.00  0.00           C
ATOM   3940  CD1 TYR A1214     486.351 491.001 591.112  1.00  0.00           C
ATOM   3941  CE1 TYR A1214     486.819 491.813 592.084  1.00  0.00           C
ATOM   3942  CZ  TYR A1214     486.514 493.136 591.999  1.00  0.00           C
ATOM   3943  OH  TYR A1214     486.994 493.956 593.031  1.00  0.00           O
ATOM   3944  CD2 TYR A1214     485.318 492.813 589.961  1.00  0.00           C
ATOM   3945  CE2 TYR A1214     485.782 493.651 590.947  1.00  0.00           C
ATOM   3946  C   TYR A1214     486.378 488.370 588.740  1.00  0.00           C
ATOM   3947  O   TYR A1214     487.041 487.844 589.636  1.00  0.00           O
ATOM   3948  N   ILE A1215     485.627 487.530 587.977  1.00  0.00           N
ATOM   3949  CA  ILE A1215     485.945 486.135 588.303  1.00  0.00           C
ATOM   3950  CB  ILE A1215     485.133 484.986 587.758  1.00  0.00           C
ATOM   3951  CG2 ILE A1215     485.007 484.019 588.969  1.00  0.00           C
ATOM   3952  CG1 ILE A1215     483.757 485.413 587.233  1.00  0.00           C
ATOM   3953  CD1 ILE A1215     482.877 486.129 588.255  1.00  0.00           C
ATOM   3954  C   ILE A1215     487.345 485.856 587.824  1.00  0.00           C
ATOM   3955  O   ILE A1215     488.107 485.099 588.427  1.00  0.00           O
ATOM   3956  N   TRP A1216     487.684 486.459 586.673  1.00  0.00           N
ATOM   3957  CA  TRP A1216     488.991 486.369 586.111  1.00  0.00           C
ATOM   3958  CB  TRP A1216     489.113 487.021 584.731  1.00  0.00           C
ATOM   3959  CG  TRP A1216     488.307 486.367 583.626  1.00  0.00           C
ATOM   3960  CD1 TRP A1216     488.561 485.260 582.865  1.00  0.00           C
ATOM   3961  NE1 TRP A1216     487.594 485.122 581.895  1.00  0.00           N
ATOM   3962  CE2 TRP A1216     486.693 486.154 582.030  1.00  0.00           C
ATOM   3963  CD2 TRP A1216     487.103 486.944 583.104  1.00  0.00           C
ATOM   3964  CE3 TRP A1216     486.409 488.059 583.473  1.00  0.00           C
ATOM   3965  CZ3 TRP A1216     485.275 488.363 582.755  1.00  0.00           C
ATOM   3966  CZ2 TRP A1216     485.581 486.473 581.305  1.00  0.00           C
ATOM   3967  CH2 TRP A1216     484.871 487.587 581.690  1.00  0.00           C
ATOM   3968  C   TRP A1216     489.913 487.095 587.042  1.00  0.00           C
ATOM   3969  O   TRP A1216     491.076 486.713 587.172  1.00  0.00           O
ATOM   3970  N   LEU A1217     489.454 488.192 587.689  1.00  0.00           N
ATOM   3971  CA  LEU A1217     490.376 488.729 588.642  1.00  0.00           C
ATOM   3972  CB  LEU A1217     490.152 490.159 589.238  1.00  0.00           C
ATOM   3973  CG  LEU A1217     490.749 491.355 588.422  1.00  0.00           C
ATOM   3974  CD1 LEU A1217     490.690 492.674 589.220  1.00  0.00           C
ATOM   3975  CD2 LEU A1217     492.189 491.096 587.930  1.00  0.00           C
ATOM   3976  C   LEU A1217     490.597 487.710 589.724  1.00  0.00           C
ATOM   3977  O   LEU A1217     491.606 487.758 590.424  1.00  0.00           O
ATOM   3978  N   GLY A1218     489.636 486.793 589.960  1.00  0.00           N
ATOM   3979  CA  GLY A1218     489.922 485.745 590.919  1.00  0.00           C
ATOM   3980  C   GLY A1218     491.013 484.814 590.425  1.00  0.00           C
ATOM   3981  O   GLY A1218     491.989 484.553 591.131  1.00  0.00           O
ATOM   3982  N   PHE A1219     490.878 484.299 589.182  1.00  0.00           N
ATOM   3983  CA  PHE A1219     491.775 483.302 588.639  1.00  0.00           C
ATOM   3984  CB  PHE A1219     491.229 482.724 587.317  1.00  0.00           C
ATOM   3985  CG  PHE A1219     492.049 481.553 586.891  1.00  0.00           C
ATOM   3986  CD1 PHE A1219     493.262 481.754 586.279  1.00  0.00           C
ATOM   3987  CE1 PHE A1219     494.031 480.690 585.872  1.00  0.00           C
ATOM   3988  CZ  PHE A1219     493.590 479.403 586.068  1.00  0.00           C
ATOM   3989  CD2 PHE A1219     491.609 480.260 587.079  1.00  0.00           C
ATOM   3990  CE2 PHE A1219     492.374 479.190 586.673  1.00  0.00           C
ATOM   3991  C   PHE A1219     493.128 483.906 588.415  1.00  0.00           C
ATOM   3992  O   PHE A1219     494.158 483.297 588.711  1.00  0.00           O
ATOM   3993  N   ILE A1220     493.170 485.134 587.879  1.00  0.00           N
ATOM   3994  CA  ILE A1220     494.448 485.768 587.725  1.00  0.00           C
ATOM   3995  CB  ILE A1220     494.372 487.157 587.135  1.00  0.00           C
ATOM   3996  CG2 ILE A1220     495.586 487.968 587.623  1.00  0.00           C
ATOM   3997  CG1 ILE A1220     494.184 487.102 585.613  1.00  0.00           C
ATOM   3998  CD1 ILE A1220     495.315 486.355 584.908  1.00  0.00           C
ATOM   3999  C   ILE A1220     495.028 485.954 589.079  1.00  0.00           C
ATOM   4000  O   ILE A1220     496.238 485.854 589.271  1.00  0.00           O
ATOM   4001  N   ALA A1221     494.167 486.260 590.060  1.00  0.00           N
ATOM   4002  CA  ALA A1221     494.655 486.560 591.373  1.00  0.00           C
ATOM   4003  CB  ALA A1221     493.510 486.853 592.359  1.00  0.00           C
ATOM   4004  C   ALA A1221     495.426 485.406 591.907  1.00  0.00           C
ATOM   4005  O   ALA A1221     496.499 485.594 592.477  1.00  0.00           O
ATOM   4006  N   GLY A1222     494.903 484.180 591.739  1.00  0.00           N
ATOM   4007  CA  GLY A1222     495.599 483.042 592.257  1.00  0.00           C
ATOM   4008  C   GLY A1222     496.886 482.877 591.524  1.00  0.00           C
ATOM   4009  O   GLY A1222     497.929 482.605 592.118  1.00  0.00           O
ATOM   4010  N   LEU A1223     496.850 483.058 590.196  1.00  0.00           N
ATOM   4011  CA  LEU A1223     498.040 482.843 589.434  1.00  0.00           C
ATOM   4012  CB  LEU A1223     497.844 483.041 587.921  1.00  0.00           C
ATOM   4013  CG  LEU A1223     497.314 481.794 587.196  1.00  0.00           C
ATOM   4014  CD1 LEU A1223     498.439 480.764 586.997  1.00  0.00           C
ATOM   4015  CD2 LEU A1223     496.105 481.193 587.929  1.00  0.00           C
ATOM   4016  C   LEU A1223     499.113 483.772 589.875  1.00  0.00           C
ATOM   4017  O   LEU A1223     500.276 483.392 589.970  1.00  0.00           O
ATOM   4018  N   ILE A1224     498.786 485.031 590.167  1.00  0.00           N
ATOM   4019  CA  ILE A1224     499.900 485.872 590.445  1.00  0.00           C
ATOM   4020  CB  ILE A1224     499.712 487.294 590.101  1.00  0.00           C
ATOM   4021  CG2 ILE A1224     500.991 488.072 590.445  1.00  0.00           C
ATOM   4022  CG1 ILE A1224     499.385 487.294 588.587  1.00  0.00           C
ATOM   4023  CD1 ILE A1224     499.097 488.635 587.920  1.00  0.00           C
ATOM   4024  C   ILE A1224     500.617 485.561 591.724  1.00  0.00           C
ATOM   4025  O   ILE A1224     501.805 485.848 591.833  1.00  0.00           O
ATOM   4026  N   ALA A1225     499.948 485.021 592.758  1.00  0.00           N
ATOM   4027  CA  ALA A1225     500.748 484.687 593.906  1.00  0.00           C
ATOM   4028  CB  ALA A1225     499.952 484.092 595.078  1.00  0.00           C
ATOM   4029  C   ALA A1225     501.763 483.650 593.494  1.00  0.00           C
ATOM   4030  O   ALA A1225     502.941 483.757 593.832  1.00  0.00           O
ATOM   4031  N   ILE A1226     501.336 482.626 592.725  1.00  0.00           N
ATOM   4032  CA  ILE A1226     502.242 481.580 592.326  1.00  0.00           C
ATOM   4033  CB  ILE A1226     501.565 480.384 591.672  1.00  0.00           C
ATOM   4034  CG2 ILE A1226     501.002 480.786 590.305  1.00  0.00           C
ATOM   4035  CG1 ILE A1226     502.510 479.170 591.584  1.00  0.00           C
ATOM   4036  CD1 ILE A1226     503.678 479.345 590.614  1.00  0.00           C
ATOM   4037  C   ILE A1226     503.290 482.169 591.434  1.00  0.00           C
ATOM   4038  O   ILE A1226     504.465 481.811 591.505  1.00  0.00           O
ATOM   4039  N   VAL A1227     502.890 483.120 590.573  1.00  0.00           N
ATOM   4040  CA  VAL A1227     503.826 483.701 589.660  1.00  0.00           C
ATOM   4041  CB  VAL A1227     503.233 484.689 588.696  1.00  0.00           C
ATOM   4042  CG1 VAL A1227     503.041 486.040 589.402  1.00  0.00           C
ATOM   4043  CG2 VAL A1227     504.147 484.757 587.461  1.00  0.00           C
ATOM   4044  C   VAL A1227     504.895 484.414 590.436  1.00  0.00           C
ATOM   4045  O   VAL A1227     506.046 484.442 590.011  1.00  0.00           O
ATOM   4046  N   MET A1228     504.560 485.005 591.601  1.00  0.00           N
ATOM   4047  CA  MET A1228     505.549 485.757 592.327  1.00  0.00           C
ATOM   4048  CB  MET A1228     505.041 486.383 593.639  1.00  0.00           C
ATOM   4049  CG  MET A1228     503.963 487.445 593.420  1.00  0.00           C
ATOM   4050  SD  MET A1228     504.481 488.854 592.391  1.00  0.00           S
ATOM   4051  CE  MET A1228     505.088 489.899 593.744  1.00  0.00           C
ATOM   4052  C   MET A1228     506.675 484.847 592.682  1.00  0.00           C
ATOM   4053  O   MET A1228     507.840 485.240 592.639  1.00  0.00           O
ATOM   4054  N   VAL A1229     506.354 483.591 593.026  1.00  0.00           N
ATOM   4055  CA  VAL A1229     507.379 482.689 593.445  1.00  0.00           C
ATOM   4056  CB  VAL A1229     506.854 481.342 593.860  1.00  0.00           C
ATOM   4057  CG1 VAL A1229     506.595 480.482 592.612  1.00  0.00           C
ATOM   4058  CG2 VAL A1229     507.835 480.728 594.869  1.00  0.00           C
ATOM   4059  C   VAL A1229     508.358 482.495 592.319  1.00  0.00           C
ATOM   4060  O   VAL A1229     509.559 482.367 592.552  1.00  0.00           O
ATOM   4061  N   THR A1230     507.876 482.464 591.059  1.00  0.00           N
ATOM   4062  CA  THR A1230     508.745 482.202 589.941  1.00  0.00           C
ATOM   4063  CB  THR A1230     507.993 482.001 588.645  1.00  0.00           C
ATOM   4064  OG1 THR A1230     508.797 481.291 587.716  1.00  0.00           O
ATOM   4065  CG2 THR A1230     507.609 483.362 588.041  1.00  0.00           C
ATOM   4066  C   THR A1230     509.757 483.306 589.770  1.00  0.00           C
ATOM   4067  O   THR A1230     510.930 483.039 589.518  1.00  0.00           O
ATOM   4068  N   ILE A1231     509.329 484.577 589.915  1.00  0.00           N
ATOM   4069  CA  ILE A1231     510.165 485.738 589.724  1.00  0.00           C
ATOM   4070  CB  ILE A1231     509.381 487.016 589.790  1.00  0.00           C
ATOM   4071  CG2 ILE A1231     510.368 488.197 589.771  1.00  0.00           C
ATOM   4072  CG1 ILE A1231     508.357 487.047 588.641  1.00  0.00           C
ATOM   4073  CD1 ILE A1231     507.307 488.149 588.774  1.00  0.00           C
ATOM   4074  C   ILE A1231     511.229 485.775 590.767  1.00  0.00           C
ATOM   4075  O   ILE A1231     512.362 486.176 590.500  1.00  0.00           O
ATOM   4076  N   MET A1232     510.884 485.350 591.991  1.00  0.00           N
ATOM   4077  CA  MET A1232     511.800 485.400 593.087  1.00  0.00           C
ATOM   4078  CB  MET A1232     511.176 484.722 594.319  1.00  0.00           C
ATOM   4079  CG  MET A1232     511.963 484.840 595.622  1.00  0.00           C
ATOM   4080  SD  MET A1232     511.120 484.061 597.034  1.00  0.00           S
ATOM   4081  CE  MET A1232     511.336 482.362 596.429  1.00  0.00           C
ATOM   4082  C   MET A1232     512.995 484.614 592.666  1.00  0.00           C
ATOM   4083  O   MET A1232     514.138 485.030 592.855  1.00  0.00           O
ATOM   4084  N   LEUTA1233     512.737 483.454 592.047  1.00  0.00           N
ATOM   4085  CA  LEUTA1233     513.761 482.601 591.538  1.00  0.00           C
ATOM   4086  CB  LEUTA1233     513.128 481.431 590.763  1.00  0.00           C
ATOM   4087  CG  LEUTA1233     514.072 480.305 590.312  1.00  0.00           C
ATOM   4088  CD1 LEUTA1233     513.280 479.224 589.556  1.00  0.00           C
ATOM   4089  CD2 LEUTA1233     515.276 480.823 589.512  1.00  0.00           C
ATOM   4090  C   LEUTA1233     514.560 483.472 590.573  1.00  0.00           C
ATOM   4091  O   LEUTA1233     513.993 483.908 589.534  1.00  0.00           O
ATOM   4092  OXT LEUTA1233     515.762 483.727 590.862  1.00  0.00           O
TER
ATOM      1  N   ALA B 706     478.086 487.047 407.257  1.00  0.00           N
ATOM      2  CA  ALA B 706     477.893 488.364 406.603  1.00  0.00           C
ATOM      3  CB  ALA B 706     479.060 489.304 406.949  1.00  0.00           C
ATOM      4  C   ALA B 706     477.857 488.161 405.122  1.00  0.00           C
ATOM      5  O   ALA B 706     476.916 487.573 404.592  1.00  0.00           O
ATOM      6  N   TYR B 707     478.890 488.675 404.426  1.00  0.00           N
ATOM      7  CA  TYR B 707     479.126 488.460 403.024  1.00  0.00           C
ATOM      8  CB  TYR B 707     479.100 486.942 402.715  1.00  0.00           C
ATOM      9  CG  TYR B 707     479.629 486.567 401.363  1.00  0.00           C
ATOM     10  CD1 TYR B 707     480.987 486.468 401.159  1.00  0.00           C
ATOM     11  CE1 TYR B 707     481.500 486.109 399.933  1.00  0.00           C
ATOM     12  CZ  TYR B 707     480.657 485.839 398.883  1.00  0.00           C
ATOM     13  OH  TYR B 707     481.180 485.467 397.626  1.00  0.00           O
ATOM     14  CD2 TYR B 707     478.793 486.296 400.302  1.00  0.00           C
ATOM     15  CE2 TYR B 707     479.301 485.935 399.072  1.00  0.00           C
ATOM     16  C   TYR B 707     478.119 489.178 402.168  1.00  0.00           C
ATOM     17  O   TYR B 707     478.173 489.065 400.945  1.00  0.00           O
ATOM     18  N   SER B 708     477.230 490.007 402.754  1.00  0.00           N
ATOM     19  CA  SER B 708     476.215 490.615 401.932  1.00  0.00           C
ATOM     20  CB  SER B 708     474.889 490.860 402.669  1.00  0.00           C
ATOM     21  OG  SER B 708     473.939 491.421 401.776  1.00  0.00           O
ATOM     22  C   SER B 708     476.665 491.935 401.383  1.00  0.00           C
ATOM     23  O   SER B 708     477.578 492.573 401.909  1.00  0.00           O
ATOM     24  N   ASN B 709     476.128 492.361 400.204  1.00  0.00           N
ATOM     25  CA  ASN B 709     476.398 493.679 399.673  1.00  0.00           C
ATOM     26  CB  ASN B 709     476.150 493.856 398.142  1.00  0.00           C
ATOM     27  CG  ASN B 709     474.678 493.804 397.694  1.00  0.00           C
ATOM     28  OD1 ASN B 709     474.107 492.738 397.458  1.00  0.00           O
ATOM     29  ND2 ASN B 709     474.079 495.012 397.555  1.00  0.00           N
ATOM     30  C   ASN B 709     475.657 494.691 400.513  1.00  0.00           C
ATOM     31  O   ASN B 709     474.491 494.490 400.852  1.00  0.00           O
ATOM     32  N   ASN B 710     476.348 495.784 400.897  1.00  0.00           N
ATOM     33  CA  ASN B 710     475.797 496.764 401.775  1.00  0.00           C
ATOM     34  CB  ASN B 710     476.299 496.623 403.230  1.00  0.00           C
ATOM     35  CG  ASN B 710     477.823 496.706 403.286  1.00  0.00           C
ATOM     36  OD1 ASN B 710     478.516 496.519 402.288  1.00  0.00           O
ATOM     37  ND2 ASN B 710     478.363 496.973 404.505  1.00  0.00           N
ATOM     38  C   ASN B 710     476.207 498.077 401.217  1.00  0.00           C
ATOM     39  O   ASN B 710     476.584 498.162 400.051  1.00  0.00           O
ATOM     40  N   SER B 711     476.089 499.166 401.991  1.00  0.00           N
ATOM     41  CA  SER B 711     476.539 500.387 401.401  1.00  0.00           C
ATOM     42  CB  SER B 711     475.404 501.348 401.005  1.00  0.00           C
ATOM     43  OG  SER B 711     474.638 501.710 402.142  1.00  0.00           O
ATOM     44  C   SER B 711     477.467 501.058 402.357  1.00  0.00           C
ATOM     45  O   SER B 711     477.271 501.030 403.571  1.00  0.00           O
ATOM     46  N   ILE B 712     478.541 501.650 401.801  1.00  0.00           N
ATOM     47  CA  ILE B 712     479.529 502.338 402.576  1.00  0.00           C
ATOM     48  CB  ILE B 712     480.882 501.691 402.498  1.00  0.00           C
ATOM     49  CG2 ILE B 712     481.920 502.643 403.114  1.00  0.00           C
ATOM     50  CG1 ILE B 712     480.844 500.299 403.146  1.00  0.00           C
ATOM     51  CD1 ILE B 712     482.103 499.478 402.879  1.00  0.00           C
ATOM     52  C   ILE B 712     479.663 503.698 401.984  1.00  0.00           C
ATOM     53  O   ILE B 712     479.566 503.862 400.769  1.00  0.00           O
ATOM     54  N   ALA B 713     479.838 504.732 402.830  1.00  0.00           N
ATOM     55  CA  ALA B 713     480.080 506.011 402.236  1.00  0.00           C
ATOM     56  CB  ALA B 713     480.100 507.186 403.223  1.00  0.00           C
ATOM     57  C   ALA B 713     481.441 505.899 401.637  1.00  0.00           C
ATOM     58  O   ALA B 713     482.379 505.422 402.273  1.00  0.00           O
ATOM     59  N   ILE B 714     481.585 506.364 400.390  1.00  0.00           N
ATOM     60  CA  ILE B 714     482.828 506.251 399.689  1.00  0.00           C
ATOM     61  CB  ILE B 714     482.666 505.434 398.452  1.00  0.00           C
ATOM     62  CG2 ILE B 714     483.914 505.635 397.596  1.00  0.00           C
ATOM     63  CG1 ILE B 714     482.373 503.972 398.856  1.00  0.00           C
ATOM     64  CD1 ILE B 714     481.800 503.097 397.741  1.00  0.00           C
ATOM     65  C   ILE B 714     483.209 507.653 399.378  1.00  0.00           C
ATOM     66  O   ILE B 714     482.330 508.475 399.550  1.00  0.00           O
ATOM     67  N   PRO B 715     484.453 508.008 399.126  1.00  0.00           N
ATOM     68  CD  PRO B 715     485.445 507.436 400.024  1.00  0.00           C
ATOM     69  CA  PRO B 715     484.774 509.400 398.794  1.00  0.00           C
ATOM     70  CB  PRO B 715     486.155 509.658 399.395  1.00  0.00           C
ATOM     71  CG  PRO B 715     486.286 508.617 400.519  1.00  0.00           C
ATOM     72  C   PRO B 715     484.736 509.790 397.328  1.00  0.00           C
ATOM     73  O   PRO B 715     485.255 509.028 396.514  1.00  0.00           O
ATOM     74  N   THR B 716     484.060 510.908 396.950  1.00  0.00           N
ATOM     75  CA  THR B 716     484.066 511.415 395.602  1.00  0.00           C
ATOM     76  CB  THR B 716     482.705 511.892 395.139  1.00  0.00           C
ATOM     77  OG1 THR B 716     482.664 511.876 393.724  1.00  0.00           O
ATOM     78  CG2 THR B 716     482.379 513.308 395.647  1.00  0.00           C
ATOM     79  C   THR B 716     485.092 512.497 395.368  1.00  0.00           C
ATOM     80  O   THR B 716     485.897 512.422 394.441  1.00  0.00           O
ATOM     81  N   ASN B 717     485.250 513.473 396.272  1.00  0.00           N
ATOM     82  CA  ASN B 717     486.032 514.652 396.052  1.00  0.00           C
ATOM     83  CB  ASN B 717     485.222 515.936 395.713  1.00  0.00           C
ATOM     84  CG  ASN B 717     484.710 515.898 394.269  1.00  0.00           C
ATOM     85  OD1 ASN B 717     483.505 515.946 394.021  1.00  0.00           O
ATOM     86  ND2 ASN B 717     485.661 515.859 393.307  1.00  0.00           N
ATOM     87  C   ASN B 717     486.612 514.845 397.389  1.00  0.00           C
ATOM     88  O   ASN B 717     486.149 514.262 398.371  1.00  0.00           O
ATOM     89  N   PHE B 718     487.680 515.653 397.449  1.00  0.00           N
ATOM     90  CA  PHE B 718     488.379 515.798 398.692  1.00  0.00           C
ATOM     91  CB  PHE B 718     489.705 515.012 398.722  1.00  0.00           C
ATOM     92  CG  PHE B 718     489.417 513.542 398.659  1.00  0.00           C
ATOM     93  CD1 PHE B 718     489.193 512.817 399.808  1.00  0.00           C
ATOM     94  CE1 PHE B 718     488.936 511.465 399.752  1.00  0.00           C
ATOM     95  CZ  PHE B 718     488.899 510.816 398.542  1.00  0.00           C
ATOM     96  CD2 PHE B 718     489.379 512.879 397.451  1.00  0.00           C
ATOM     97  CE2 PHE B 718     489.122 511.528 397.387  1.00  0.00           C
ATOM     98  C   PHE B 718     488.692 517.241 398.958  1.00  0.00           C
ATOM     99  O   PHE B 718     488.345 518.122 398.174  1.00  0.00           O
ATOM    100  N   THR B 719     489.297 517.512 400.137  1.00  0.00           N
ATOM    101  CA  THR B 719     489.730 518.836 400.512  1.00  0.00           C
ATOM    102  CB  THR B 719     488.798 519.528 401.470  1.00  0.00           C
ATOM    103  OG1 THR B 719     489.177 520.887 401.635  1.00  0.00           O
ATOM    104  CG2 THR B 719     488.850 518.794 402.823  1.00  0.00           C
ATOM    105  C   THR B 719     491.034 518.679 401.239  1.00  0.00           C
ATOM    106  O   THR B 719     491.329 517.611 401.768  1.00  0.00           O
ATOM    107  N   ILE B 720     491.859 519.745 401.289  1.00  0.00           N
ATOM    108  CA  ILE B 720     493.123 519.663 401.970  1.00  0.00           C
ATOM    109  CB  ILE B 720     494.113 520.714 401.601  1.00  0.00           C
ATOM    110  CG2 ILE B 720     495.434 520.320 402.284  1.00  0.00           C
ATOM    111  CG1 ILE B 720     494.276 520.821 400.087  1.00  0.00           C
ATOM    112  CD1 ILE B 720     494.905 522.150 399.701  1.00  0.00           C
ATOM    113  C   ILE B 720     492.862 519.870 403.431  1.00  0.00           C
ATOM    114  O   ILE B 720     492.006 520.670 403.810  1.00  0.00           O
ATOM    115  N   SER B 721     493.569 519.118 404.300  1.00  0.00           N
ATOM    116  CA  SER B 721     493.357 519.326 405.702  1.00  0.00           C
ATOM    117  CB  SER B 721     492.370 518.322 406.320  1.00  0.00           C
ATOM    118  OG  SER B 721     492.844 516.998 406.133  1.00  0.00           O
ATOM    119  C   SER B 721     494.658 519.230 406.438  1.00  0.00           C
ATOM    120  O   SER B 721     495.560 518.487 406.054  1.00  0.00           O
ATOM    121  N   VAL B 722     494.769 520.024 407.524  1.00  0.00           N
ATOM    122  CA  VAL B 722     495.900 520.053 408.413  1.00  0.00           C
ATOM    123  CB  VAL B 722     496.329 521.448 408.740  1.00  0.00           C
ATOM    124  CG1 VAL B 722     497.344 521.395 409.889  1.00  0.00           C
ATOM    125  CG2 VAL B 722     496.888 522.100 407.471  1.00  0.00           C
ATOM    126  C   VAL B 722     495.397 519.460 409.686  1.00  0.00           C
ATOM    127  O   VAL B 722     494.380 519.883 410.225  1.00  0.00           O
ATOM    128  N   THR B 723     496.055 518.398 410.155  1.00  0.00           N
ATOM    129  CA  THR B 723     495.569 517.711 411.305  1.00  0.00           C
ATOM    130  CB  THR B 723     495.923 516.253 411.296  1.00  0.00           C
ATOM    131  OG1 THR B 723     495.441 515.633 410.113  1.00  0.00           O
ATOM    132  CG2 THR B 723     495.276 515.598 412.532  1.00  0.00           C
ATOM    133  C   THR B 723     495.992 518.207 412.640  1.00  0.00           C
ATOM    134  O   THR B 723     495.200 518.128 413.581  1.00  0.00           O
ATOM    135  N   THR B 724     497.173 518.818 412.846  1.00  0.00           N
ATOM    136  CA  THR B 724     497.299 518.155 414.079  1.00  0.00           C
ATOM    137  CB  THR B 724     497.818 516.773 413.645  1.00  0.00           C
ATOM    138  OG1 THR B 724     497.604 515.695 414.549  1.00  0.00           O
ATOM    139  CG2 THR B 724     499.290 516.916 413.245  1.00  0.00           C
ATOM    140  C   THR B 724     497.958 518.698 415.251  1.00  0.00           C
ATOM    141  O   THR B 724     498.078 519.870 415.586  1.00  0.00           O
ATOM    142  N   GLU B 725     498.206 517.714 416.076  1.00  0.00           N
ATOM    143  CA  GLU B 725     498.905 518.060 417.214  1.00  0.00           C
ATOM    144  CB  GLU B 725     498.201 518.443 418.509  1.00  0.00           C
ATOM    145  CG  GLU B 725     497.745 519.890 418.601  1.00  0.00           C
ATOM    146  CD  GLU B 725     497.123 519.930 419.973  1.00  0.00           C
ATOM    147  OE1 GLU B 725     497.837 519.513 420.923  1.00  0.00           O
ATOM    148  OE2 GLU B 725     495.935 520.330 420.090  1.00  0.00           O
ATOM    149  C   GLU B 725     499.758 516.982 417.593  1.00  0.00           C
ATOM    150  O   GLU B 725     500.537 516.570 416.741  1.00  0.00           O
ATOM    151  N   ILE B 726     499.743 516.684 418.918  1.00  0.00           N
ATOM    152  CA  ILE B 726     500.342 515.469 419.364  1.00  0.00           C
ATOM    153  CB  ILE B 726     501.031 514.545 418.329  1.00  0.00           C
ATOM    154  CG2 ILE B 726     502.456 513.975 418.519  1.00  0.00           C
ATOM    155  CG1 ILE B 726     499.936 513.567 417.895  1.00  0.00           C
ATOM    156  CD1 ILE B 726     498.675 514.253 417.372  1.00  0.00           C
ATOM    157  C   ILE B 726     500.475 515.171 420.792  1.00  0.00           C
ATOM    158  O   ILE B 726     499.643 515.536 421.624  1.00  0.00           O
ATOM    159  N   LEU B 727     501.495 514.348 421.040  1.00  0.00           N
ATOM    160  CA  LEU B 727     501.599 513.632 422.243  1.00  0.00           C
ATOM    161  CB  LEU B 727     501.472 512.105 422.078  1.00  0.00           C
ATOM    162  CG  LEU B 727     500.633 511.614 420.876  1.00  0.00           C
ATOM    163  CD1 LEU B 727     499.366 512.451 420.626  1.00  0.00           C
ATOM    164  CD2 LEU B 727     501.513 511.390 419.640  1.00  0.00           C
ATOM    165  C   LEU B 727     502.937 513.831 422.895  1.00  0.00           C
ATOM    166  O   LEU B 727     503.949 514.140 422.267  1.00  0.00           O
ATOM    167  N   PRO B 728     502.906 513.661 424.192  1.00  0.00           N
ATOM    168  CD  PRO B 728     501.669 513.742 424.948  1.00  0.00           C
ATOM    169  CA  PRO B 728     504.068 513.758 425.043  1.00  0.00           C
ATOM    170  CB  PRO B 728     503.541 513.991 426.458  1.00  0.00           C
ATOM    171  CG  PRO B 728     502.090 513.483 426.405  1.00  0.00           C
ATOM    172  C   PRO B 728     504.975 512.562 424.987  1.00  0.00           C
ATOM    173  O   PRO B 728     504.476 511.440 424.907  1.00  0.00           O
ATOM    174  N   VAL B 729     506.302 512.803 424.907  1.00  0.00           N
ATOM    175  CA  VAL B 729     507.358 511.828 424.972  1.00  0.00           C
ATOM    176  CB  VAL B 729     508.514 512.205 424.114  1.00  0.00           C
ATOM    177  CG1 VAL B 729     509.574 511.112 424.252  1.00  0.00           C
ATOM    178  CG2 VAL B 729     508.012 512.402 422.680  1.00  0.00           C
ATOM    179  C   VAL B 729     507.936 511.591 426.344  1.00  0.00           C
ATOM    180  O   VAL B 729     508.290 510.468 426.690  1.00  0.00           O
ATOM    181  N   SER B 730     508.093 512.659 427.151  1.00  0.00           N
ATOM    182  CA  SER B 730     508.869 512.567 428.353  1.00  0.00           C
ATOM    183  CB  SER B 730     510.186 513.356 428.245  1.00  0.00           C
ATOM    184  OG  SER B 730     509.914 514.715 427.933  1.00  0.00           O
ATOM    185  C   SER B 730     508.100 513.125 429.504  1.00  0.00           C
ATOM    186  O   SER B 730     507.024 513.695 429.329  1.00  0.00           O
ATOM    187  N   MET B 731     508.634 512.953 430.735  1.00  0.00           N
ATOM    188  CA  MET B 731     507.900 513.456 431.858  1.00  0.00           C
ATOM    189  CB  MET B 731     507.346 512.369 432.802  1.00  0.00           C
ATOM    190  CG  MET B 731     506.487 511.318 432.094  1.00  0.00           C
ATOM    191  SD  MET B 731     505.259 510.474 433.143  1.00  0.00           S
ATOM    192  CE  MET B 731     506.196 510.566 434.689  1.00  0.00           C
ATOM    193  C   MET B 731     508.829 514.302 432.658  1.00  0.00           C
ATOM    194  O   MET B 731     510.046 514.243 432.498  1.00  0.00           O
ATOM    195  N   THR B 732     508.260 515.154 433.526  1.00  0.00           N
ATOM    196  CA  THR B 732     509.062 515.996 434.354  1.00  0.00           C
ATOM    197  CB  THR B 732     508.329 517.204 434.831  1.00  0.00           C
ATOM    198  OG1 THR B 732     509.202 518.044 435.567  1.00  0.00           O
ATOM    199  CG2 THR B 732     507.151 516.744 435.703  1.00  0.00           C
ATOM    200  C   THR B 732     509.453 515.195 435.548  1.00  0.00           C
ATOM    201  O   THR B 732     508.934 514.101 435.767  1.00  0.00           O
ATOM    202  N   LYS B 733     510.401 515.719 436.348  1.00  0.00           N
ATOM    203  CA  LYS B 733     510.773 514.980 437.514  1.00  0.00           C
ATOM    204  CB  LYS B 733     512.120 515.386 438.138  1.00  0.00           C
ATOM    205  CG  LYS B 733     513.345 514.916 437.355  1.00  0.00           C
ATOM    206  CD  LYS B 733     514.640 515.574 437.832  1.00  0.00           C
ATOM    207  CE  LYS B 733     514.858 516.969 437.246  1.00  0.00           C
ATOM    208  NZ  LYS B 733     516.028 517.610 437.886  1.00  0.00           N
ATOM    209  C   LYS B 733     509.731 515.243 438.541  1.00  0.00           C
ATOM    210  O   LYS B 733     509.729 516.269 439.219  1.00  0.00           O
ATOM    211  N   THR B 734     508.818 514.279 438.695  1.00  0.00           N
ATOM    212  CA  THR B 734     507.750 514.424 439.622  1.00  0.00           C
ATOM    213  CB  THR B 734     506.565 513.649 439.126  1.00  0.00           C
ATOM    214  OG1 THR B 734     505.534 513.593 440.096  1.00  0.00           O
ATOM    215  CG2 THR B 734     507.038 512.251 438.702  1.00  0.00           C
ATOM    216  C   THR B 734     508.228 513.905 440.936  1.00  0.00           C
ATOM    217  O   THR B 734     507.802 512.850 441.405  1.00  0.00           O
ATOM    218  N   SER B 735     509.126 514.676 441.586  1.00  0.00           N
ATOM    219  CA  SER B 735     509.583 514.254 442.872  1.00  0.00           C
ATOM    220  CB  SER B 735     511.002 514.733 443.242  1.00  0.00           C
ATOM    221  OG  SER B 735     511.050 516.145 443.365  1.00  0.00           O
ATOM    222  C   SER B 735     508.594 514.808 443.838  1.00  0.00           C
ATOM    223  O   SER B 735     508.611 515.989 444.181  1.00  0.00           O
ATOM    224  N   VAL B 736     507.684 513.936 444.302  1.00  0.00           N
ATOM    225  CA  VAL B 736     506.643 514.360 445.185  1.00  0.00           C
ATOM    226  CB  VAL B 736     505.341 513.649 444.932  1.00  0.00           C
ATOM    227  CG1 VAL B 736     504.288 514.167 445.927  1.00  0.00           C
ATOM    228  CG2 VAL B 736     504.953 513.811 443.453  1.00  0.00           C
ATOM    229  C   VAL B 736     507.050 513.984 446.571  1.00  0.00           C
ATOM    230  O   VAL B 736     507.255 512.810 446.874  1.00  0.00           O
ATOM    231  N   ASP B 737     507.176 514.991 447.453  1.00  0.00           N
ATOM    232  CA  ASP B 737     507.568 514.756 448.813  1.00  0.00           C
ATOM    233  CB  ASP B 737     507.909 516.058 449.555  1.00  0.00           C
ATOM    234  CG  ASP B 737     508.544 515.706 450.890  1.00  0.00           C
ATOM    235  OD1 ASP B 737     508.652 514.489 451.195  1.00  0.00           O
ATOM    236  OD2 ASP B 737     508.929 516.655 451.624  1.00  0.00           O
ATOM    237  C   ASP B 737     506.433 514.097 449.544  1.00  0.00           C
ATOM    238  O   ASP B 737     505.303 514.583 449.527  1.00  0.00           O
ATOM    239  N   CYS B 738     506.711 512.952 450.202  1.00  0.00           N
ATOM    240  CA  CYS B 738     505.693 512.289 450.968  1.00  0.00           C
ATOM    241  CB  CYS B 738     506.079 510.964 451.615  1.00  0.00           C
ATOM    242  SG  CYS B 738     507.068 509.898 450.568  1.00  0.00           S
ATOM    243  C   CYS B 738     505.416 513.136 452.163  1.00  0.00           C
ATOM    244  O   CYS B 738     504.295 513.182 452.662  1.00  0.00           O
ATOM    245  N   THR B 739     506.464 513.804 452.680  1.00  0.00           N
ATOM    246  CA  THR B 739     506.300 514.587 453.865  1.00  0.00           C
ATOM    247  CB  THR B 739     507.552 515.310 454.272  1.00  0.00           C
ATOM    248  OG1 THR B 739     508.590 514.377 454.533  1.00  0.00           O
ATOM    249  CG2 THR B 739     507.263 516.150 455.529  1.00  0.00           C
ATOM    250  C   THR B 739     505.248 515.607 453.580  1.00  0.00           C
ATOM    251  O   THR B 739     504.388 515.860 454.420  1.00  0.00           O
ATOM    252  N   MET B 740     505.328 516.260 452.406  1.00  0.00           N
ATOM    253  CA  MET B 740     504.353 517.242 452.022  1.00  0.00           C
ATOM    254  CB  MET B 740     504.834 518.096 450.840  1.00  0.00           C
ATOM    255  CG  MET B 740     506.126 518.858 451.149  1.00  0.00           C
ATOM    256  SD  MET B 740     505.992 520.090 452.478  1.00  0.00           S
ATOM    257  CE  MET B 740     504.926 521.207 451.524  1.00  0.00           C
ATOM    258  C   MET B 740     503.019 516.629 451.658  1.00  0.00           C
ATOM    259  O   MET B 740     501.973 517.148 452.041  1.00  0.00           O
ATOM    260  N   TYR B 741     503.009 515.517 450.890  1.00  0.00           N
ATOM    261  CA  TYR B 741     501.764 514.941 450.436  1.00  0.00           C
ATOM    262  CB  TYR B 741     501.996 513.764 449.464  1.00  0.00           C
ATOM    263  CG  TYR B 741     500.747 513.434 448.706  1.00  0.00           C
ATOM    264  CD1 TYR B 741     500.411 514.194 447.610  1.00  0.00           C
ATOM    265  CE1 TYR B 741     499.284 513.925 446.872  1.00  0.00           C
ATOM    266  CZ  TYR B 741     498.472 512.876 447.223  1.00  0.00           C
ATOM    267  OH  TYR B 741     497.315 512.600 446.463  1.00  0.00           O
ATOM    268  CD2 TYR B 741     499.930 512.377 449.047  1.00  0.00           C
ATOM    269  CE2 TYR B 741     498.797 512.100 448.311  1.00  0.00           C
ATOM    270  C   TYR B 741     501.023 514.387 451.617  1.00  0.00           C
ATOM    271  O   TYR B 741     499.821 514.602 451.771  1.00  0.00           O
ATOM    272  N   ILE B 742     501.719 513.590 452.452  1.00  0.00           N
ATOM    273  CA  ILE B 742     501.098 513.060 453.630  1.00  0.00           C
ATOM    274  CB  ILE B 742     501.865 511.939 454.288  1.00  0.00           C
ATOM    275  CG2 ILE B 742     501.186 511.644 455.635  1.00  0.00           C
ATOM    276  CG1 ILE B 742     501.958 510.698 453.383  1.00  0.00           C
ATOM    277  CD1 ILE B 742     502.938 510.837 452.223  1.00  0.00           C
ATOM    278  C   ILE B 742     500.931 514.122 454.677  1.00  0.00           C
ATOM    279  O   ILE B 742     499.836 514.336 455.190  1.00  0.00           O
ATOM    280  N   CYS B 743     502.009 514.875 454.974  1.00  0.00           N
ATOM    281  CA  CYS B 743     501.985 515.719 456.138  1.00  0.00           C
ATOM    282  CB  CYS B 743     503.299 515.582 456.928  1.00  0.00           C
ATOM    283  SG  CYS B 743     503.102 515.818 458.712  1.00  0.00           S
ATOM    284  C   CYS B 743     501.826 517.141 455.703  1.00  0.00           C
ATOM    285  O   CYS B 743     502.061 517.466 454.548  1.00  0.00           O
ATOM    286  N   GLY B 744     501.544 518.066 456.638  1.00  0.00           N
ATOM    287  CA  GLY B 744     501.282 519.425 456.256  1.00  0.00           C
ATOM    288  C   GLY B 744     501.290 520.223 457.517  1.00  0.00           C
ATOM    289  O   GLY B 744     501.735 521.370 457.517  1.00  0.00           O
ATOM    290  N   ASP B 745     500.825 519.625 458.626  1.00  0.00           N
ATOM    291  CA  ASP B 745     500.877 520.247 459.919  1.00  0.00           C
ATOM    292  CB  ASP B 745     499.515 520.782 460.390  1.00  0.00           C
ATOM    293  CG  ASP B 745     499.205 522.027 459.580  1.00  0.00           C
ATOM    294  OD1 ASP B 745     500.013 522.991 459.662  1.00  0.00           O
ATOM    295  OD2 ASP B 745     498.171 522.030 458.862  1.00  0.00           O
ATOM    296  C   ASP B 745     501.232 519.145 460.859  1.00  0.00           C
ATOM    297  O   ASP B 745     501.697 518.091 460.431  1.00  0.00           O
ATOM    298  N   SER B 746     500.965 519.351 462.164  1.00  0.00           N
ATOM    299  CA  SER B 746     501.188 518.318 463.133  1.00  0.00           C
ATOM    300  CB  SER B 746     500.172 517.175 462.940  1.00  0.00           C
ATOM    301  OG  SER B 746     500.380 516.140 463.884  1.00  0.00           O
ATOM    302  C   SER B 746     502.574 517.759 463.054  1.00  0.00           C
ATOM    303  O   SER B 746     502.832 516.743 462.413  1.00  0.00           O
ATOM    304  N   THR B 747     503.501 518.419 463.773  1.00  0.00           N
ATOM    305  CA  THR B 747     504.892 518.074 463.807  1.00  0.00           C
ATOM    306  CB  THR B 747     505.669 518.907 464.785  1.00  0.00           C
ATOM    307  OG1 THR B 747     507.060 518.701 464.597  1.00  0.00           O
ATOM    308  CG2 THR B 747     505.265 518.515 466.217  1.00  0.00           C
ATOM    309  C   THR B 747     505.011 516.644 464.237  1.00  0.00           C
ATOM    310  O   THR B 747     505.933 515.944 463.823  1.00  0.00           O
ATOM    311  N   GLU B 748     504.083 516.156 465.079  1.00  0.00           N
ATOM    312  CA  GLU B 748     504.194 514.806 465.551  1.00  0.00           C
ATOM    313  CB  GLU B 748     503.073 514.384 466.524  1.00  0.00           C
ATOM    314  CG  GLU B 748     501.671 514.274 465.926  1.00  0.00           C
ATOM    315  CD  GLU B 748     500.734 513.859 467.053  1.00  0.00           C
ATOM    316  OE1 GLU B 748     501.161 513.048 467.919  1.00  0.00           O
ATOM    317  OE2 GLU B 748     499.576 514.353 467.060  1.00  0.00           O
ATOM    318  C   GLU B 748     504.193 513.871 464.379  1.00  0.00           C
ATOM    319  O   GLU B 748     504.879 512.851 464.392  1.00  0.00           O
ATOM    320  N   CYS B 749     503.435 514.208 463.323  1.00  0.00           N
ATOM    321  CA  CYS B 749     503.348 513.436 462.116  1.00  0.00           C
ATOM    322  CB  CYS B 749     502.460 514.212 461.127  1.00  0.00           C
ATOM    323  SG  CYS B 749     502.760 513.919 459.369  1.00  0.00           S
ATOM    324  C   CYS B 749     504.724 513.268 461.551  1.00  0.00           C
ATOM    325  O   CYS B 749     505.104 512.170 461.145  1.00  0.00           O
ATOM    326  N   SER B 750     505.516 514.355 461.517  1.00  0.00           N
ATOM    327  CA  SER B 750     506.845 514.249 460.996  1.00  0.00           C
ATOM    328  CB  SER B 750     507.567 515.599 460.850  1.00  0.00           C
ATOM    329  OG  SER B 750     507.860 516.146 462.124  1.00  0.00           O
ATOM    330  C   SER B 750     507.658 513.378 461.903  1.00  0.00           C
ATOM    331  O   SER B 750     508.523 512.644 461.435  1.00  0.00           O
ATOM    332  N   ASN B 751     507.424 513.413 463.229  1.00  0.00           N
ATOM    333  CA  ASN B 751     508.270 512.581 464.034  1.00  0.00           C
ATOM    334  CB  ASN B 751     508.240 512.847 465.560  1.00  0.00           C
ATOM    335  CG  ASN B 751     506.938 512.430 466.219  1.00  0.00           C
ATOM    336  OD1 ASN B 751     506.156 513.266 466.666  1.00  0.00           O
ATOM    337  ND2 ASN B 751     506.724 511.093 466.327  1.00  0.00           N
ATOM    338  C   ASN B 751     507.979 511.134 463.729  1.00  0.00           C
ATOM    339  O   ASN B 751     508.889 510.309 463.737  1.00  0.00           O
ATOM    340  N   LEU B 752     506.700 510.784 463.472  1.00  0.00           N
ATOM    341  CA  LEU B 752     506.287 509.442 463.130  1.00  0.00           C
ATOM    342  CB  LEU B 752     504.746 509.272 463.052  1.00  0.00           C
ATOM    343  CG  LEU B 752     503.936 509.184 464.374  1.00  0.00           C
ATOM    344  CD1 LEU B 752     504.170 507.857 465.102  1.00  0.00           C
ATOM    345  CD2 LEU B 752     504.149 510.379 465.303  1.00  0.00           C
ATOM    346  C   LEU B 752     506.805 509.033 461.774  1.00  0.00           C
ATOM    347  O   LEU B 752     507.230 507.897 461.581  1.00  0.00           O
ATOM    348  N   LEU B 753     506.790 509.951 460.788  1.00  0.00           N
ATOM    349  CA  LEU B 753     507.162 509.640 459.431  1.00  0.00           C
ATOM    350  CB  LEU B 753     506.929 510.792 458.432  1.00  0.00           C
ATOM    351  CG  LEU B 753     505.442 511.044 458.094  1.00  0.00           C
ATOM    352  CD1 LEU B 753     505.287 512.183 457.071  1.00  0.00           C
ATOM    353  CD2 LEU B 753     504.743 509.753 457.631  1.00  0.00           C
ATOM    354  C   LEU B 753     508.592 509.221 459.357  1.00  0.00           C
ATOM    355  O   LEU B 753     508.971 508.520 458.422  1.00  0.00           O
ATOM    356  N   LEU B 754     509.451 509.683 460.282  1.00  0.00           N
ATOM    357  CA  LEU B 754     510.806 509.214 460.220  1.00  0.00           C
ATOM    358  CB  LEU B 754     511.766 509.871 461.223  1.00  0.00           C
ATOM    359  CG  LEU B 754     512.256 511.253 460.755  1.00  0.00           C
ATOM    360  CD1 LEU B 754     511.113 512.263 460.639  1.00  0.00           C
ATOM    361  CD2 LEU B 754     513.411 511.758 461.627  1.00  0.00           C
ATOM    362  C   LEU B 754     510.835 507.729 460.426  1.00  0.00           C
ATOM    363  O   LEU B 754     511.614 507.032 459.781  1.00  0.00           O
ATOM    364  N   GLN B 755     509.995 507.199 461.333  1.00  0.00           N
ATOM    365  CA  GLN B 755     509.964 505.787 461.593  1.00  0.00           C
ATOM    366  CB  GLN B 755     509.318 505.391 462.946  1.00  0.00           C
ATOM    367  CG  GLN B 755     507.859 505.770 463.182  1.00  0.00           C
ATOM    368  CD  GLN B 755     507.569 505.529 464.663  1.00  0.00           C
ATOM    369  OE1 GLN B 755     506.424 505.578 465.109  1.00  0.00           O
ATOM    370  NE2 GLN B 755     508.645 505.263 465.451  1.00  0.00           N
ATOM    371  C   GLN B 755     509.406 505.021 460.421  1.00  0.00           C
ATOM    372  O   GLN B 755     509.663 503.825 460.290  1.00  0.00           O
ATOM    373  N   TYR B 756     508.612 505.666 459.539  1.00  0.00           N
ATOM    374  CA  TYR B 756     508.074 504.932 458.425  1.00  0.00           C
ATOM    375  CB  TYR B 756     506.841 505.600 457.772  1.00  0.00           C
ATOM    376  CG  TYR B 756     505.631 505.495 458.643  1.00  0.00           C
ATOM    377  CD1 TYR B 756     504.835 504.376 458.581  1.00  0.00           C
ATOM    378  CE1 TYR B 756     503.710 504.257 459.363  1.00  0.00           C
ATOM    379  CZ  TYR B 756     503.367 505.270 460.224  1.00  0.00           C
ATOM    380  OH  TYR B 756     502.213 505.154 461.028  1.00  0.00           O
ATOM    381  CD2 TYR B 756     505.275 506.507 459.507  1.00  0.00           C
ATOM    382  CE2 TYR B 756     504.151 506.397 460.296  1.00  0.00           C
ATOM    383  C   TYR B 756     509.103 504.841 457.329  1.00  0.00           C
ATOM    384  O   TYR B 756     508.981 505.491 456.292  1.00  0.00           O
ATOM    385  N   GLY B 757     510.156 504.027 457.559  1.00  0.00           N
ATOM    386  CA  GLY B 757     511.167 503.631 456.608  1.00  0.00           C
ATOM    387  C   GLY B 757     511.725 504.771 455.821  1.00  0.00           C
ATOM    388  O   GLY B 757     511.651 505.936 456.209  1.00  0.00           O
ATOM    389  N   SER B 758     512.352 504.408 454.677  1.00  0.00           N
ATOM    390  CA  SER B 758     512.838 505.345 453.708  1.00  0.00           C
ATOM    391  CB  SER B 758     514.326 505.172 453.366  1.00  0.00           C
ATOM    392  OG  SER B 758     515.135 505.605 454.447  1.00  0.00           O
ATOM    393  C   SER B 758     512.079 505.017 452.460  1.00  0.00           C
ATOM    394  O   SER B 758     512.650 504.905 451.376  1.00  0.00           O
ATOM    395  N   PHE B 759     510.746 504.896 452.591  1.00  0.00           N
ATOM    396  CA  PHE B 759     509.922 504.497 451.489  1.00  0.00           C
ATOM    397  CB  PHE B 759     508.469 504.161 451.901  1.00  0.00           C
ATOM    398  CG  PHE B 759     507.716 505.387 452.303  1.00  0.00           C
ATOM    399  CD1 PHE B 759     507.822 505.934 453.560  1.00  0.00           C
ATOM    400  CE1 PHE B 759     507.112 507.064 453.901  1.00  0.00           C
ATOM    401  CZ  PHE B 759     506.284 507.668 452.988  1.00  0.00           C
ATOM    402  CD2 PHE B 759     506.889 506.002 451.399  1.00  0.00           C
ATOM    403  CE2 PHE B 759     506.176 507.130 451.731  1.00  0.00           C
ATOM    404  C   PHE B 759     509.922 505.572 450.451  1.00  0.00           C
ATOM    405  O   PHE B 759     509.998 505.292 449.256  1.00  0.00           O
ATOM    406  N   CYS B 760     509.875 506.839 450.898  1.00  0.00           N
ATOM    407  CA  CYS B 760     509.788 507.990 450.043  1.00  0.00           C
ATOM    408  CB  CYS B 760     509.926 509.281 450.834  1.00  0.00           C
ATOM    409  SG  CYS B 760     508.515 509.503 451.912  1.00  0.00           S
ATOM    410  C   CYS B 760     510.939 508.044 449.111  1.00  0.00           C
ATOM    411  O   CYS B 760     510.762 508.237 447.909  1.00  0.00           O
ATOM    412  N   THR B 761     512.154 507.864 449.649  1.00  0.00           N
ATOM    413  CA  THR B 761     513.326 508.023 448.847  1.00  0.00           C
ATOM    414  CB  THR B 761     514.587 507.760 449.624  1.00  0.00           C
ATOM    415  OG1 THR B 761     514.541 506.482 450.240  1.00  0.00           O
ATOM    416  CG2 THR B 761     514.749 508.854 450.687  1.00  0.00           C
ATOM    417  C   THR B 761     513.244 507.079 447.694  1.00  0.00           C
ATOM    418  O   THR B 761     513.522 507.449 446.555  1.00  0.00           O
ATOM    419  N   GLN B 762     512.852 505.827 447.964  1.00  0.00           N
ATOM    420  CA  GLN B 762     512.747 504.818 446.952  1.00  0.00           C
ATOM    421  CB  GLN B 762     512.518 503.441 447.579  1.00  0.00           C
ATOM    422  CG  GLN B 762     512.492 502.301 446.574  1.00  0.00           C
ATOM    423  CD  GLN B 762     512.657 501.035 447.393  1.00  0.00           C
ATOM    424  OE1 GLN B 762     512.635 499.923 446.867  1.00  0.00           O
ATOM    425  NE2 GLN B 762     512.840 501.219 448.729  1.00  0.00           N
ATOM    426  C   GLN B 762     511.607 505.108 446.010  1.00  0.00           C
ATOM    427  O   GLN B 762     511.726 504.841 444.813  1.00  0.00           O
ATOM    428  N   LEU B 763     510.458 505.626 446.513  1.00  0.00           N
ATOM    429  CA  LEU B 763     509.378 505.906 445.598  1.00  0.00           C
ATOM    430  CB  LEU B 763     508.067 506.512 446.163  1.00  0.00           C
ATOM    431  CG  LEU B 763     507.067 505.587 446.884  1.00  0.00           C
ATOM    432  CD1 LEU B 763     506.781 504.325 446.061  1.00  0.00           C
ATOM    433  CD2 LEU B 763     507.410 505.355 448.358  1.00  0.00           C
ATOM    434  C   LEU B 763     509.819 506.957 444.636  1.00  0.00           C
ATOM    435  O   LEU B 763     509.535 506.879 443.441  1.00  0.00           O
ATOM    436  N   ASN B 764     510.508 507.988 445.158  1.00  0.00           N
ATOM    437  CA  ASN B 764     510.994 509.074 444.363  1.00  0.00           C
ATOM    438  CB  ASN B 764     511.622 510.208 445.198  1.00  0.00           C
ATOM    439  CG  ASN B 764     510.499 510.960 445.909  1.00  0.00           C
ATOM    440  OD1 ASN B 764     510.553 511.196 447.116  1.00  0.00           O
ATOM    441  ND2 ASN B 764     509.453 511.358 445.137  1.00  0.00           N
ATOM    442  C   ASN B 764     512.023 508.550 443.417  1.00  0.00           C
ATOM    443  O   ASN B 764     512.212 509.108 442.342  1.00  0.00           O
ATOM    444  N   ARG B 765     512.757 507.493 443.806  1.00  0.00           N
ATOM    445  CA  ARG B 765     513.746 506.921 442.933  1.00  0.00           C
ATOM    446  CB  ARG B 765     514.574 505.829 443.634  1.00  0.00           C
ATOM    447  CG  ARG B 765     515.469 506.425 444.729  1.00  0.00           C
ATOM    448  CD  ARG B 765     516.432 505.435 445.387  1.00  0.00           C
ATOM    449  NE  ARG B 765     515.689 504.675 446.430  1.00  0.00           N
ATOM    450  CZ  ARG B 765     515.740 505.082 447.732  1.00  0.00           C
ATOM    451  NH1 ARG B 765     516.431 506.210 448.070  1.00  0.00           N
ATOM    452  NH2 ARG B 765     515.114 504.345 448.696  1.00  0.00           N
ATOM    453  C   ARG B 765     513.064 506.360 441.709  1.00  0.00           C
ATOM    454  O   ARG B 765     513.553 506.519 440.591  1.00  0.00           O
ATOM    455  N   ALA B 766     511.906 505.688 441.887  1.00  0.00           N
ATOM    456  CA  ALA B 766     511.169 505.123 440.788  1.00  0.00           C
ATOM    457  CB  ALA B 766     509.903 504.376 441.250  1.00  0.00           C
ATOM    458  C   ALA B 766     510.722 506.254 439.901  1.00  0.00           C
ATOM    459  O   ALA B 766     510.788 506.174 438.675  1.00  0.00           O
ATOM    460  N   LEU B 767     510.246 507.348 440.523  1.00  0.00           N
ATOM    461  CA  LEU B 767     509.765 508.516 439.844  1.00  0.00           C
ATOM    462  CB  LEU B 767     509.071 509.473 440.824  1.00  0.00           C
ATOM    463  CG  LEU B 767     507.794 508.834 441.407  1.00  0.00           C
ATOM    464  CD1 LEU B 767     507.110 509.742 442.438  1.00  0.00           C
ATOM    465  CD2 LEU B 767     506.841 508.407 440.277  1.00  0.00           C
ATOM    466  C   LEU B 767     510.893 509.230 439.129  1.00  0.00           C
ATOM    467  O   LEU B 767     510.710 509.743 438.026  1.00  0.00           O
ATOM    468  N   THR B 768     512.087 509.279 439.752  1.00  0.00           N
ATOM    469  CA  THR B 768     513.288 509.931 439.293  1.00  0.00           C
ATOM    470  CB  THR B 768     514.335 510.140 440.355  1.00  0.00           C
ATOM    471  OG1 THR B 768     515.283 511.091 439.898  1.00  0.00           O
ATOM    472  CG2 THR B 768     515.044 508.816 440.677  1.00  0.00           C
ATOM    473  C   THR B 768     513.873 509.172 438.142  1.00  0.00           C
ATOM    474  O   THR B 768     514.742 509.674 437.430  1.00  0.00           O
ATOM    475  N   GLY B 769     513.379 507.940 437.924  1.00  0.00           N
ATOM    476  CA  GLY B 769     513.811 507.026 436.902  1.00  0.00           C
ATOM    477  C   GLY B 769     513.722 507.722 435.569  1.00  0.00           C
ATOM    478  O   GLY B 769     514.168 507.151 434.573  1.00  0.00           O
ATOM    479  N   ILE B 770     512.948 508.835 435.506  1.00  0.00           N
ATOM    480  CA  ILE B 770     512.714 509.663 434.326  1.00  0.00           C
ATOM    481  CB  ILE B 770     511.639 510.654 434.569  1.00  0.00           C
ATOM    482  CG2 ILE B 770     511.317 511.345 433.223  1.00  0.00           C
ATOM    483  CG1 ILE B 770     510.449 509.926 435.192  1.00  0.00           C
ATOM    484  CD1 ILE B 770     509.923 508.766 434.356  1.00  0.00           C
ATOM    485  C   ILE B 770     513.937 510.723 433.672  1.00  0.00           C
ATOM    486  O   ILE B 770     514.192 510.269 432.549  1.00  0.00           O
ATOM    487  N   ALA B 771     514.370 512.084 434.185  1.00  0.00           N
ATOM    488  CA  ALA B 771     515.805 512.297 434.119  1.00  0.00           C
ATOM    489  CB  ALA B 771     516.386 513.402 435.038  1.00  0.00           C
ATOM    490  C   ALA B 771     516.525 511.030 434.403  1.00  0.00           C
ATOM    491  O   ALA B 771     516.690 510.598 435.542  1.00  0.00           O
ATOM    492  N   VAL B 772     517.016 510.437 433.311  1.00  0.00           N
ATOM    493  CA  VAL B 772     517.596 509.134 433.142  1.00  0.00           C
ATOM    494  CB  VAL B 772     517.633 508.888 431.651  1.00  0.00           C
ATOM    495  CG1 VAL B 772     518.493 509.964 430.956  1.00  0.00           C
ATOM    496  CG2 VAL B 772     518.039 507.441 431.378  1.00  0.00           C
ATOM    497  C   VAL B 772     518.949 508.924 433.806  1.00  0.00           C
ATOM    498  O   VAL B 772     519.281 507.810 434.223  1.00  0.00           O
ATOM    499  N   GLU B 773     519.790 509.959 433.938  1.00  0.00           N
ATOM    500  CA  GLU B 773     521.117 509.718 434.447  1.00  0.00           C
ATOM    501  CB  GLU B 773     522.027 510.965 434.404  1.00  0.00           C
ATOM    502  CG  GLU B 773     521.354 512.267 434.843  1.00  0.00           C
ATOM    503  CD  GLU B 773     520.973 513.006 433.570  1.00  0.00           C
ATOM    504  OE1 GLU B 773     521.129 512.399 432.478  1.00  0.00           O
ATOM    505  OE2 GLU B 773     520.528 514.181 433.665  1.00  0.00           O
ATOM    506  C   GLU B 773     521.140 509.154 435.827  1.00  0.00           C
ATOM    507  O   GLU B 773     522.004 508.341 436.178  1.00  0.00           O
ATOM    508  N   GLN B 774     520.168 509.552 436.647  1.00  0.00           N
ATOM    509  CA  GLN B 774     520.238 509.184 438.016  1.00  0.00           C
ATOM    510  CB  GLN B 774     519.282 510.063 438.869  1.00  0.00           C
ATOM    511  CG  GLN B 774     519.992 510.495 440.169  1.00  0.00           C
ATOM    512  CD  GLN B 774     519.557 511.875 440.707  1.00  0.00           C
ATOM    513  OE1 GLN B 774     519.188 512.009 441.873  1.00  0.00           O
ATOM    514  NE2 GLN B 774     519.675 512.946 439.876  1.00  0.00           N
ATOM    515  C   GLN B 774     520.159 507.673 438.078  1.00  0.00           C
ATOM    516  O   GLN B 774     520.723 507.030 438.966  1.00  0.00           O
ATOM    517  N   ASP B 775     519.517 507.053 437.069  1.00  0.00           N
ATOM    518  CA  ASP B 775     519.416 505.612 437.019  1.00  0.00           C
ATOM    519  CB  ASP B 775     518.620 505.070 435.821  1.00  0.00           C
ATOM    520  CG  ASP B 775     518.896 503.575 435.867  1.00  0.00           C
ATOM    521  OD1 ASP B 775     518.521 502.953 436.894  1.00  0.00           O
ATOM    522  OD2 ASP B 775     519.555 503.053 434.930  1.00  0.00           O
ATOM    523  C   ASP B 775     520.724 504.940 436.890  1.00  0.00           C
ATOM    524  O   ASP B 775     521.000 503.935 437.553  1.00  0.00           O
ATOM    525  N   LYS B 776     521.588 505.512 436.047  1.00  0.00           N
ATOM    526  CA  LYS B 776     522.793 504.831 435.711  1.00  0.00           C
ATOM    527  CB  LYS B 776     523.656 505.568 434.726  1.00  0.00           C
ATOM    528  CG  LYS B 776     522.930 505.605 433.400  1.00  0.00           C
ATOM    529  CD  LYS B 776     523.874 506.084 432.329  1.00  0.00           C
ATOM    530  CE  LYS B 776     525.144 505.241 432.371  1.00  0.00           C
ATOM    531  NZ  LYS B 776     524.819 503.832 432.048  1.00  0.00           N
ATOM    532  C   LYS B 776     523.543 504.567 436.949  1.00  0.00           C
ATOM    533  O   LYS B 776     524.272 503.584 437.047  1.00  0.00           O
ATOM    534  N   ASN B 777     523.290 505.404 437.962  1.00  0.00           N
ATOM    535  CA  ASN B 777     524.027 505.260 439.169  1.00  0.00           C
ATOM    536  CB  ASN B 777     523.790 506.289 440.255  1.00  0.00           C
ATOM    537  CG  ASN B 777     524.923 507.168 439.838  1.00  0.00           C
ATOM    538  OD1 ASN B 777     525.186 507.288 438.643  1.00  0.00           O
ATOM    539  ND2 ASN B 777     525.695 507.684 440.826  1.00  0.00           N
ATOM    540  C   ASN B 777     523.919 503.939 439.800  1.00  0.00           C
ATOM    541  O   ASN B 777     524.876 503.546 440.463  1.00  0.00           O
ATOM    542  N   THR B 778     522.787 503.235 439.680  1.00  0.00           N
ATOM    543  CA  THR B 778     522.847 501.993 440.381  1.00  0.00           C
ATOM    544  CB  THR B 778     521.624 501.107 440.374  1.00  0.00           C
ATOM    545  OG1 THR B 778     520.510 501.771 440.942  1.00  0.00           O
ATOM    546  CG2 THR B 778     521.945 499.844 441.207  1.00  0.00           C
ATOM    547  C   THR B 778     523.890 501.120 439.790  1.00  0.00           C
ATOM    548  O   THR B 778     524.598 500.384 440.478  1.00  0.00           O
ATOM    549  N   GLN B 779     524.000 501.182 438.467  1.00  0.00           N
ATOM    550  CA  GLN B 779     524.996 500.338 437.916  1.00  0.00           C
ATOM    551  CB  GLN B 779     524.932 500.220 436.406  1.00  0.00           C
ATOM    552  CG  GLN B 779     523.722 499.375 436.060  1.00  0.00           C
ATOM    553  CD  GLN B 779     523.446 499.532 434.589  1.00  0.00           C
ATOM    554  OE1 GLN B 779     523.207 498.551 433.891  1.00  0.00           O
ATOM    555  NE2 GLN B 779     523.462 500.800 434.103  1.00  0.00           N
ATOM    556  C   GLN B 779     526.348 500.789 438.325  1.00  0.00           C
ATOM    557  O   GLN B 779     527.219 499.983 438.643  1.00  0.00           O
ATOM    558  N   GLU B 780     526.513 502.118 438.336  1.00  0.00           N
ATOM    559  CA  GLU B 780     527.738 502.819 438.566  1.00  0.00           C
ATOM    560  CB  GLU B 780     527.546 504.306 438.351  1.00  0.00           C
ATOM    561  CG  GLU B 780     526.859 504.502 437.010  1.00  0.00           C
ATOM    562  CD  GLU B 780     527.496 505.717 436.402  1.00  0.00           C
ATOM    563  OE1 GLU B 780     527.262 506.864 436.870  1.00  0.00           O
ATOM    564  OE2 GLU B 780     528.280 505.471 435.450  1.00  0.00           O
ATOM    565  C   GLU B 780     528.233 502.616 439.955  1.00  0.00           C
ATOM    566  O   GLU B 780     529.437 502.663 440.202  1.00  0.00           O
ATOM    567  N   VAL B 781     527.310 502.512 440.921  1.00  0.00           N
ATOM    568  CA  VAL B 781     527.752 502.229 442.247  1.00  0.00           C
ATOM    569  CB  VAL B 781     526.676 502.427 443.265  1.00  0.00           C
ATOM    570  CG1 VAL B 781     525.518 501.483 442.917  1.00  0.00           C
ATOM    571  CG2 VAL B 781     527.273 502.253 444.672  1.00  0.00           C
ATOM    572  C   VAL B 781     528.235 500.810 442.252  1.00  0.00           C
ATOM    573  O   VAL B 781     529.284 500.518 442.815  1.00  0.00           O
ATOM    574  N   PHE B 782     527.483 499.905 441.578  1.00  0.00           N
ATOM    575  CA  PHE B 782     527.716 498.478 441.510  1.00  0.00           C
ATOM    576  CB  PHE B 782     526.632 497.569 440.891  1.00  0.00           C
ATOM    577  CG  PHE B 782     525.626 497.069 441.877  1.00  0.00           C
ATOM    578  CD1 PHE B 782     525.967 496.115 442.812  1.00  0.00           C
ATOM    579  CE1 PHE B 782     525.038 495.641 443.711  1.00  0.00           C
ATOM    580  CZ  PHE B 782     523.750 496.120 443.684  1.00  0.00           C
ATOM    581  CD2 PHE B 782     524.339 497.547 441.867  1.00  0.00           C
ATOM    582  CE2 PHE B 782     523.403 497.077 442.760  1.00  0.00           C
ATOM    583  C   PHE B 782     528.944 498.078 440.775  1.00  0.00           C
ATOM    584  O   PHE B 782     529.425 496.963 440.954  1.00  0.00           O
ATOM    585  N   ALA B 783     529.456 498.930 439.884  1.00  0.00           N
ATOM    586  CA  ALA B 783     530.423 498.449 438.941  1.00  0.00           C
ATOM    587  CB  ALA B 783     530.931 499.585 438.045  1.00  0.00           C
ATOM    588  C   ALA B 783     531.644 497.820 439.555  1.00  0.00           C
ATOM    589  O   ALA B 783     531.937 496.658 439.276  1.00  0.00           O
ATOM    590  N   GLN B 784     532.382 498.533 440.421  1.00  0.00           N
ATOM    591  CA  GLN B 784     533.592 497.951 440.946  1.00  0.00           C
ATOM    592  CB  GLN B 784     534.734 498.971 441.141  1.00  0.00           C
ATOM    593  CG  GLN B 784     536.070 498.356 441.578  1.00  0.00           C
ATOM    594  CD  GLN B 784     536.297 498.639 443.055  1.00  0.00           C
ATOM    595  OE1 GLN B 784     535.621 499.477 443.648  1.00  0.00           O
ATOM    596  NE2 GLN B 784     537.295 497.941 443.662  1.00  0.00           N
ATOM    597  C   GLN B 784     533.264 497.359 442.261  1.00  0.00           C
ATOM    598  O   GLN B 784     533.433 498.014 443.278  1.00  0.00           O
ATOM    599  N   VAL B 785     532.774 496.109 442.283  1.00  0.00           N
ATOM    600  CA  VAL B 785     532.226 495.519 443.477  1.00  0.00           C
ATOM    601  CB  VAL B 785     531.352 494.336 443.248  1.00  0.00           C
ATOM    602  CG1 VAL B 785     530.051 494.830 442.598  1.00  0.00           C
ATOM    603  CG2 VAL B 785     532.124 493.311 442.405  1.00  0.00           C
ATOM    604  C   VAL B 785     533.227 495.198 444.528  1.00  0.00           C
ATOM    605  O   VAL B 785     533.026 494.177 445.183  1.00  0.00           O
ATOM    606  N   LYS B 786     534.343 495.943 444.699  1.00  0.00           N
ATOM    607  CA  LYS B 786     535.035 495.662 445.918  1.00  0.00           C
ATOM    608  CB  LYS B 786     536.368 496.368 446.140  1.00  0.00           C
ATOM    609  CG  LYS B 786     536.280 497.861 446.372  1.00  0.00           C
ATOM    610  CD  LYS B 786     537.570 498.370 447.001  1.00  0.00           C
ATOM    611  CE  LYS B 786     537.634 498.121 448.510  1.00  0.00           C
ATOM    612  NZ  LYS B 786     536.599 497.146 448.930  1.00  0.00           N
ATOM    613  C   LYS B 786     534.020 495.992 446.951  1.00  0.00           C
ATOM    614  O   LYS B 786     533.678 495.019 447.586  1.00  0.00           O
ATOM    615  N   GLN B 787     533.550 497.279 447.144  1.00  0.00           N
ATOM    616  CA  GLN B 787     532.221 497.582 447.703  1.00  0.00           C
ATOM    617  CB  GLN B 787     531.384 496.334 447.868  1.00  0.00           C
ATOM    618  CG  GLN B 787     531.059 495.737 446.497  1.00  0.00           C
ATOM    619  CD  GLN B 787     530.516 494.366 446.798  1.00  0.00           C
ATOM    620  OE1 GLN B 787     530.406 494.008 447.967  1.00  0.00           O
ATOM    621  NE2 GLN B 787     530.192 493.566 445.750  1.00  0.00           N
ATOM    622  C   GLN B 787     531.970 498.450 448.921  1.00  0.00           C
ATOM    623  O   GLN B 787     531.967 497.950 450.039  1.00  0.00           O
ATOM    624  N   ILE B 788     531.607 499.747 448.705  1.00  0.00           N
ATOM    625  CA  ILE B 788     531.333 500.771 449.695  1.00  0.00           C
ATOM    626  CB  ILE B 788     532.296 501.910 449.454  1.00  0.00           C
ATOM    627  CG2 ILE B 788     532.322 502.779 450.719  1.00  0.00           C
ATOM    628  CG1 ILE B 788     533.706 501.335 449.154  1.00  0.00           C
ATOM    629  CD1 ILE B 788     534.299 500.425 450.235  1.00  0.00           C
ATOM    630  C   ILE B 788     529.870 501.257 449.762  1.00  0.00           C
ATOM    631  O   ILE B 788     529.604 502.443 449.639  1.00  0.00           O
ATOM    632  N   TYR B 789     528.845 500.405 449.901  1.00  0.00           N
ATOM    633  CA  TYR B 789     527.434 500.753 449.848  1.00  0.00           C
ATOM    634  CB  TYR B 789     526.999 500.553 448.405  1.00  0.00           C
ATOM    635  CG  TYR B 789     527.459 499.195 447.911  1.00  0.00           C
ATOM    636  CD1 TYR B 789     528.622 498.447 448.014  1.00  0.00           C
ATOM    637  CE1 TYR B 789     528.692 497.198 447.455  1.00  0.00           C
ATOM    638  CZ  TYR B 789     527.677 496.637 446.759  1.00  0.00           C
ATOM    639  OH  TYR B 789     527.750 495.355 446.185  1.00  0.00           O
ATOM    640  CD2 TYR B 789     526.499 498.628 447.169  1.00  0.00           C
ATOM    641  CE2 TYR B 789     526.571 497.380 446.611  1.00  0.00           C
ATOM    642  C   TYR B 789     527.016 499.603 450.691  1.00  0.00           C
ATOM    643  O   TYR B 789     527.877 498.776 450.902  1.00  0.00           O
ATOM    644  N   LYS B 790     525.816 499.313 451.214  1.00  0.00           N
ATOM    645  CA  LYS B 790     526.181 498.184 452.061  1.00  0.00           C
ATOM    646  CB  LYS B 790     526.698 498.491 453.483  1.00  0.00           C
ATOM    647  CG  LYS B 790     527.622 499.656 453.785  1.00  0.00           C
ATOM    648  CD  LYS B 790     529.092 499.291 453.830  1.00  0.00           C
ATOM    649  CE  LYS B 790     529.864 500.201 454.782  1.00  0.00           C
ATOM    650  NZ  LYS B 790     529.802 499.689 456.167  1.00  0.00           N
ATOM    651  C   LYS B 790     525.292 496.968 452.391  1.00  0.00           C
ATOM    652  O   LYS B 790     525.421 496.575 453.523  1.00  0.00           O
ATOM    653  N   THR B 791     524.622 496.193 451.491  1.00  0.00           N
ATOM    654  CA  THR B 791     523.773 495.006 451.424  1.00  0.00           C
ATOM    655  CB  THR B 791     522.635 495.100 450.505  1.00  0.00           C
ATOM    656  OG1 THR B 791     521.973 496.215 450.998  1.00  0.00           O
ATOM    657  CG2 THR B 791     521.641 493.935 450.563  1.00  0.00           C
ATOM    658  C   THR B 791     524.548 493.739 451.172  1.00  0.00           C
ATOM    659  O   THR B 791     525.642 493.658 450.615  1.00  0.00           O
ATOM    660  N   PRO B 792     523.892 492.741 451.659  1.00  0.00           N
ATOM    661  CD  PRO B 792     523.234 492.981 452.911  1.00  0.00           C
ATOM    662  CA  PRO B 792     524.371 491.409 451.628  1.00  0.00           C
ATOM    663  CB  PRO B 792     523.425 490.596 452.524  1.00  0.00           C
ATOM    664  CG  PRO B 792     523.058 491.622 453.608  1.00  0.00           C
ATOM    665  C   PRO B 792     524.779 490.772 450.397  1.00  0.00           C
ATOM    666  O   PRO B 792     525.861 490.203 450.514  1.00  0.00           O
ATOM    667  N   PRO B 793     524.059 490.810 449.301  1.00  0.00           N
ATOM    668  CD  PRO B 793     522.619 490.957 449.327  1.00  0.00           C
ATOM    669  CA  PRO B 793     524.538 490.154 448.121  1.00  0.00           C
ATOM    670  CB  PRO B 793     523.395 490.245 447.130  1.00  0.00           C
ATOM    671  CG  PRO B 793     522.142 490.297 448.027  1.00  0.00           C
ATOM    672  C   PRO B 793     525.761 490.890 447.728  1.00  0.00           C
ATOM    673  O   PRO B 793     525.665 491.836 446.959  1.00  0.00           O
ATOM    674  N   ILE B 794     526.932 490.463 448.196  1.00  0.00           N
ATOM    675  CA  ILE B 794     528.094 491.230 447.919  1.00  0.00           C
ATOM    676  CB  ILE B 794     528.267 492.502 448.735  1.00  0.00           C
ATOM    677  CG2 ILE B 794     527.305 493.558 448.255  1.00  0.00           C
ATOM    678  CG1 ILE B 794     528.238 492.247 450.272  1.00  0.00           C
ATOM    679  CD1 ILE B 794     529.100 493.183 451.119  1.00  0.00           C
ATOM    680  C   ILE B 794     529.233 490.526 448.606  1.00  0.00           C
ATOM    681  O   ILE B 794     529.072 489.778 449.569  1.00  0.00           O
ATOM    682  N   LYS B 795     530.469 490.769 448.161  1.00  0.00           N
ATOM    683  CA  LYS B 795     531.513 490.182 448.932  1.00  0.00           C
ATOM    684  CB  LYS B 795     532.478 489.274 448.149  1.00  0.00           C
ATOM    685  CG  LYS B 795     533.315 489.961 447.061  1.00  0.00           C
ATOM    686  CD  LYS B 795     534.484 490.840 447.528  1.00  0.00           C
ATOM    687  CE  LYS B 795     535.734 490.065 447.961  1.00  0.00           C
ATOM    688  NZ  LYS B 795     535.549 489.472 449.303  1.00  0.00           N
ATOM    689  C   LYS B 795     532.367 491.267 449.527  1.00  0.00           C
ATOM    690  O   LYS B 795     533.434 490.963 450.038  1.00  0.00           O
ATOM    691  N   ASP B 796     531.871 492.512 449.596  1.00  0.00           N
ATOM    692  CA  ASP B 796     532.657 493.724 449.657  1.00  0.00           C
ATOM    693  CB  ASP B 796     532.102 494.868 450.571  1.00  0.00           C
ATOM    694  CG  ASP B 796     532.154 494.611 452.085  1.00  0.00           C
ATOM    695  OD1 ASP B 796     531.390 493.761 452.612  1.00  0.00           O
ATOM    696  OD2 ASP B 796     533.024 495.263 452.725  1.00  0.00           O
ATOM    697  C   ASP B 796     534.124 493.582 449.886  1.00  0.00           C
ATOM    698  O   ASP B 796     534.849 493.158 448.994  1.00  0.00           O
ATOM    699  N   PHE B 797     534.643 493.968 451.048  1.00  0.00           N
ATOM    700  CA  PHE B 797     536.052 493.835 451.212  1.00  0.00           C
ATOM    701  CB  PHE B 797     536.639 494.289 452.572  1.00  0.00           C
ATOM    702  CG  PHE B 797     536.510 495.750 452.830  1.00  0.00           C
ATOM    703  CD1 PHE B 797     537.428 496.634 452.312  1.00  0.00           C
ATOM    704  CE1 PHE B 797     537.321 497.982 452.558  1.00  0.00           C
ATOM    705  CZ  PHE B 797     536.284 498.458 453.325  1.00  0.00           C
ATOM    706  CD2 PHE B 797     535.466 496.237 453.582  1.00  0.00           C
ATOM    707  CE2 PHE B 797     535.353 497.584 453.833  1.00  0.00           C
ATOM    708  C   PHE B 797     536.249 492.385 451.267  1.00  0.00           C
ATOM    709  O   PHE B 797     537.274 491.839 450.863  1.00  0.00           O
ATOM    710  N   GLY B 798     535.204 491.720 451.768  1.00  0.00           N
ATOM    711  CA  GLY B 798     535.367 490.349 452.052  1.00  0.00           C
ATOM    712  C   GLY B 798     535.676 490.357 453.481  1.00  0.00           C
ATOM    713  O   GLY B 798     536.613 489.723 453.945  1.00  0.00           O
ATOM    714  N   GLY B 799     534.895 491.116 454.255  1.00  0.00           N
ATOM    715  CA  GLY B 799     535.335 490.984 455.597  1.00  0.00           C
ATOM    716  C   GLY B 799     534.689 491.960 456.498  1.00  0.00           C
ATOM    717  O   GLY B 799     534.121 491.553 457.505  1.00  0.00           O
ATOM    718  N   PHE B 800     534.726 493.276 456.225  1.00  0.00           N
ATOM    719  CA  PHE B 800     533.967 494.001 457.203  1.00  0.00           C
ATOM    720  CB  PHE B 800     534.191 495.529 457.218  1.00  0.00           C
ATOM    721  CG  PHE B 800     535.559 496.052 457.568  1.00  0.00           C
ATOM    722  CD1 PHE B 800     536.520 496.120 456.591  1.00  0.00           C
ATOM    723  CE1 PHE B 800     537.776 496.614 456.855  1.00  0.00           C
ATOM    724  CZ  PHE B 800     538.103 497.063 458.112  1.00  0.00           C
ATOM    725  CD2 PHE B 800     535.895 496.509 458.829  1.00  0.00           C
ATOM    726  CE2 PHE B 800     537.154 497.008 459.103  1.00  0.00           C
ATOM    727  C   PHE B 800     532.595 493.750 456.706  1.00  0.00           C
ATOM    728  O   PHE B 800     532.189 494.350 455.714  1.00  0.00           O
ATOM    729  N   ASN B 801     531.804 492.880 457.379  1.00  0.00           N
ATOM    730  CA  ASN B 801     530.725 492.204 456.723  1.00  0.00           C
ATOM    731  CB  ASN B 801     530.303 490.929 457.498  1.00  0.00           C
ATOM    732  CG  ASN B 801     529.576 489.939 456.584  1.00  0.00           C
ATOM    733  OD1 ASN B 801     528.426 490.148 456.211  1.00  0.00           O
ATOM    734  ND2 ASN B 801     530.267 488.835 456.221  1.00  0.00           N
ATOM    735  C   ASN B 801     529.662 493.245 456.591  1.00  0.00           C
ATOM    736  O   ASN B 801     529.084 493.691 457.571  1.00  0.00           O
ATOM    737  N   PHE B 802     529.512 493.769 455.354  1.00  0.00           N
ATOM    738  CA  PHE B 802     528.712 494.876 455.046  1.00  0.00           C
ATOM    739  CB  PHE B 802     529.262 495.792 453.983  1.00  0.00           C
ATOM    740  CG  PHE B 802     530.358 496.435 454.738  1.00  0.00           C
ATOM    741  CD1 PHE B 802     530.324 496.404 456.112  1.00  0.00           C
ATOM    742  CE1 PHE B 802     531.331 496.985 456.841  1.00  0.00           C
ATOM    743  CZ  PHE B 802     532.385 497.584 456.193  1.00  0.00           C
ATOM    744  CD2 PHE B 802     531.431 497.002 454.104  1.00  0.00           C
ATOM    745  CE2 PHE B 802     532.442 497.588 454.823  1.00  0.00           C
ATOM    746  C   PHE B 802     527.333 494.604 455.012  1.00  0.00           C
ATOM    747  O   PHE B 802     526.620 495.522 455.383  1.00  0.00           O
ATOM    748  N   SER B 803     527.016 493.339 454.671  1.00  0.00           N
ATOM    749  CA  SER B 803     525.731 492.787 454.528  1.00  0.00           C
ATOM    750  CB  SER B 803     525.850 491.277 454.703  1.00  0.00           C
ATOM    751  OG  SER B 803     526.806 490.820 453.758  1.00  0.00           O
ATOM    752  C   SER B 803     525.083 493.389 455.661  1.00  0.00           C
ATOM    753  O   SER B 803     524.323 494.285 455.377  1.00  0.00           O
ATOM    754  N   GLN B 804     525.699 493.236 456.850  1.00  0.00           N
ATOM    755  CA  GLN B 804     525.158 493.607 458.115  1.00  0.00           C
ATOM    756  CB  GLN B 804     526.257 493.801 459.210  1.00  0.00           C
ATOM    757  CG  GLN B 804     527.210 492.631 459.492  1.00  0.00           C
ATOM    758  CD  GLN B 804     528.332 493.176 460.381  1.00  0.00           C
ATOM    759  OE1 GLN B 804     528.292 494.329 460.808  1.00  0.00           O
ATOM    760  NE2 GLN B 804     529.364 492.338 460.669  1.00  0.00           N
ATOM    761  C   GLN B 804     524.568 494.946 458.022  1.00  0.00           C
ATOM    762  O   GLN B 804     523.397 495.129 458.304  1.00  0.00           O
ATOM    763  N   ILE B 805     525.347 495.925 457.611  1.00  0.00           N
ATOM    764  CA  ILE B 805     524.880 497.250 457.467  1.00  0.00           C
ATOM    765  CB  ILE B 805     525.776 498.278 458.110  1.00  0.00           C
ATOM    766  CG2 ILE B 805     525.685 498.084 459.632  1.00  0.00           C
ATOM    767  CG1 ILE B 805     527.246 498.104 457.729  1.00  0.00           C
ATOM    768  CD1 ILE B 805     527.537 497.939 456.254  1.00  0.00           C
ATOM    769  C   ILE B 805     524.403 497.580 456.106  1.00  0.00           C
ATOM    770  O   ILE B 805     524.966 498.499 455.555  1.00  0.00           O
ATOM    771  N   LEU B 806     523.424 496.857 455.508  1.00  0.00           N
ATOM    772  CA  LEU B 806     522.975 497.048 454.168  1.00  0.00           C
ATOM    773  CB  LEU B 806     522.120 495.771 453.727  1.00  0.00           C
ATOM    774  CG  LEU B 806     521.447 494.748 454.729  1.00  0.00           C
ATOM    775  CD1 LEU B 806     520.687 493.513 454.251  1.00  0.00           C
ATOM    776  CD2 LEU B 806     521.913 494.644 456.134  1.00  0.00           C
ATOM    777  C   LEU B 806     522.596 498.476 454.215  1.00  0.00           C
ATOM    778  O   LEU B 806     522.039 498.893 455.213  1.00  0.00           O
ATOM    779  N   PRO B 807     522.984 499.421 453.436  1.00  0.00           N
ATOM    780  CD  PRO B 807     524.250 500.118 453.419  1.00  0.00           C
ATOM    781  CA  PRO B 807     522.111 500.340 453.954  1.00  0.00           C
ATOM    782  CB  PRO B 807     522.640 501.759 453.873  1.00  0.00           C
ATOM    783  CG  PRO B 807     524.121 501.536 453.981  1.00  0.00           C
ATOM    784  C   PRO B 807     521.335 500.131 452.876  1.00  0.00           C
ATOM    785  O   PRO B 807     521.861 500.142 451.765  1.00  0.00           O
ATOM    786  N   ASP B 808     520.131 499.798 453.076  1.00  0.00           N
ATOM    787  CA  ASP B 808     519.957 500.236 451.834  1.00  0.00           C
ATOM    788  CB  ASP B 808     519.472 499.050 451.024  1.00  0.00           C
ATOM    789  CG  ASP B 808     519.737 497.597 451.479  1.00  0.00           C
ATOM    790  OD1 ASP B 808     520.295 497.331 452.562  1.00  0.00           O
ATOM    791  OD2 ASP B 808     519.339 496.658 450.747  1.00  0.00           O
ATOM    792  C   ASP B 808     519.337 501.645 452.031  1.00  0.00           C
ATOM    793  O   ASP B 808     519.414 502.412 451.082  1.00  0.00           O
ATOM    794  N   PRO B 809     518.833 502.112 453.225  1.00  0.00           N
ATOM    795  CD  PRO B 809     519.618 502.118 454.475  1.00  0.00           C
ATOM    796  CA  PRO B 809     517.946 503.264 453.329  1.00  0.00           C
ATOM    797  CB  PRO B 809     517.698 503.461 454.816  1.00  0.00           C
ATOM    798  CG  PRO B 809     518.597 502.438 455.536  1.00  0.00           C
ATOM    799  C   PRO B 809     518.443 504.538 452.788  1.00  0.00           C
ATOM    800  O   PRO B 809     517.638 505.448 452.567  1.00  0.00           O
ATOM    801  N   SER B 810     519.753 504.674 452.639  1.00  0.00           N
ATOM    802  CA  SER B 810     520.075 505.943 452.118  1.00  0.00           C
ATOM    803  CB  SER B 810     521.582 506.247 452.258  1.00  0.00           C
ATOM    804  OG  SER B 810     522.339 505.092 451.928  1.00  0.00           O
ATOM    805  C   SER B 810     519.600 505.937 450.719  1.00  0.00           C
ATOM    806  O   SER B 810     519.255 504.908 450.151  1.00  0.00           O
ATOM    807  N   LYS B 811     519.500 507.126 450.154  1.00  0.00           N
ATOM    808  CA  LYS B 811     519.174 507.356 448.797  1.00  0.00           C
ATOM    809  CB  LYS B 811     519.765 508.719 448.529  1.00  0.00           C
ATOM    810  CG  LYS B 811     519.400 509.488 447.294  1.00  0.00           C
ATOM    811  CD  LYS B 811     520.236 510.757 447.349  1.00  0.00           C
ATOM    812  CE  LYS B 811     519.432 512.041 447.377  1.00  0.00           C
ATOM    813  NZ  LYS B 811     518.385 511.981 448.414  1.00  0.00           N
ATOM    814  C   LYS B 811     520.091 506.441 448.027  1.00  0.00           C
ATOM    815  O   LYS B 811     519.579 505.602 447.286  1.00  0.00           O
ATOM    816  N   PRO B 812     521.419 506.498 448.174  1.00  0.00           N
ATOM    817  CD  PRO B 812     522.208 506.816 449.367  1.00  0.00           C
ATOM    818  CA  PRO B 812     522.247 505.789 447.289  1.00  0.00           C
ATOM    819  CB  PRO B 812     523.698 506.036 447.668  1.00  0.00           C
ATOM    820  CG  PRO B 812     523.592 506.153 449.185  1.00  0.00           C
ATOM    821  C   PRO B 812     522.036 504.361 447.374  1.00  0.00           C
ATOM    822  O   PRO B 812     521.807 503.734 448.405  1.00  0.00           O
ATOM    823  N   SER B 813     522.339 503.852 446.229  1.00  0.00           N
ATOM    824  CA  SER B 813     522.093 502.572 445.803  1.00  0.00           C
ATOM    825  CB  SER B 813     522.509 502.541 444.319  1.00  0.00           C
ATOM    826  OG  SER B 813     523.737 503.241 444.148  1.00  0.00           O
ATOM    827  C   SER B 813     522.829 501.504 446.495  1.00  0.00           C
ATOM    828  O   SER B 813     523.452 501.602 447.561  1.00  0.00           O
ATOM    829  N   LYS B 814     522.501 500.414 445.817  1.00  0.00           N
ATOM    830  CA  LYS B 814     523.149 499.194 445.650  1.00  0.00           C
ATOM    831  CB  LYS B 814     524.579 499.604 445.299  1.00  0.00           C
ATOM    832  CG  LYS B 814     525.453 498.761 444.363  1.00  0.00           C
ATOM    833  CD  LYS B 814     526.891 499.340 444.383  1.00  0.00           C
ATOM    834  CE  LYS B 814     528.109 498.385 444.402  1.00  0.00           C
ATOM    835  NZ  LYS B 814     529.218 498.960 445.211  1.00  0.00           N
ATOM    836  C   LYS B 814     522.937 498.267 446.674  1.00  0.00           C
ATOM    837  O   LYS B 814     522.973 497.061 446.514  1.00  0.00           O
ATOM    838  N   ARGTB 815     522.645 498.721 447.815  1.00  0.00           N
ATOM    839  CA  ARGTB 815     522.528 497.476 448.357  1.00  0.00           C
ATOM    840  CB  ARGTB 815     523.628 497.582 449.352  1.00  0.00           C
ATOM    841  CG  ARGTB 815     524.795 496.759 448.804  1.00  0.00           C
ATOM    842  CD  ARGTB 815     526.112 497.115 449.467  1.00  0.00           C
ATOM    843  NE  ARGTB 815     527.097 496.051 449.533  1.00  0.00           N
ATOM    844  CZ  ARGTB 815     527.959 496.037 450.582  1.00  0.00           C
ATOM    845  NH1 ARGTB 815     527.559 495.480 451.753  1.00  0.00           N
ATOM    846  NH2 ARGTB 815     529.219 496.541 450.451  1.00  0.00           N
ATOM    847  C   ARGTB 815     521.097 497.542 448.638  1.00  0.00           C
ATOM    848  O   ARGTB 815     520.721 498.676 448.951  1.00  0.00           O
ATOM    849  OXT ARGTB 815     520.355 496.551 448.373  1.00  0.00           O
TER
ATOM    850  N   SER B 816     512.797 496.433 725.299  1.00  0.00           N
ATOM    851  CA  SER B 816     512.001 497.170 726.331  1.00  0.00           C
ATOM    852  CB  SER B 816     511.624 496.189 727.453  1.00  0.00           C
ATOM    853  OG  SER B 816     510.544 496.696 728.220  1.00  0.00           O
ATOM    854  C   SER B 816     512.949 498.207 726.885  1.00  0.00           C
ATOM    855  O   SER B 816     512.831 498.668 728.025  1.00  0.00           O
ATOM    856  N   PHE B 817     513.921 498.614 726.040  1.00  0.00           N
ATOM    857  CA  PHE B 817     515.011 499.473 726.422  1.00  0.00           C
ATOM    858  CB  PHE B 817     515.800 499.996 725.209  1.00  0.00           C
ATOM    859  CG  PHE B 817     516.367 498.832 724.501  1.00  0.00           C
ATOM    860  CD1 PHE B 817     515.638 498.167 723.539  1.00  0.00           C
ATOM    861  CE1 PHE B 817     516.185 497.085 722.890  1.00  0.00           C
ATOM    862  CZ  PHE B 817     517.456 496.669 723.211  1.00  0.00           C
ATOM    863  CD2 PHE B 817     517.630 498.406 724.827  1.00  0.00           C
ATOM    864  CE2 PHE B 817     518.179 497.327 724.182  1.00  0.00           C
ATOM    865  C   PHE B 817     514.490 500.734 726.990  1.00  0.00           C
ATOM    866  O   PHE B 817     514.645 501.011 728.174  1.00  0.00           O
ATOM    867  N   ILE B 818     513.778 501.476 726.139  1.00  0.00           N
ATOM    868  CA  ILE B 818     513.294 502.787 726.407  1.00  0.00           C
ATOM    869  CB  ILE B 818     513.505 503.654 725.167  1.00  0.00           C
ATOM    870  CG2 ILE B 818     512.923 505.059 725.356  1.00  0.00           C
ATOM    871  CG1 ILE B 818     514.988 503.859 724.910  1.00  0.00           C
ATOM    872  CD1 ILE B 818     515.474 504.960 725.842  1.00  0.00           C
ATOM    873  C   ILE B 818     511.826 502.573 726.632  1.00  0.00           C
ATOM    874  O   ILE B 818     511.332 501.448 726.594  1.00  0.00           O
ATOM    875  N   GLU B 819     511.111 503.651 726.957  1.00  0.00           N
ATOM    876  CA  GLU B 819     509.705 503.662 727.183  1.00  0.00           C
ATOM    877  CB  GLU B 819     509.315 505.073 727.573  1.00  0.00           C
ATOM    878  CG  GLU B 819     510.083 506.022 726.656  1.00  0.00           C
ATOM    879  CD  GLU B 819     509.597 507.439 726.835  1.00  0.00           C
ATOM    880  OE1 GLU B 819     508.877 507.726 727.832  1.00  0.00           O
ATOM    881  OE2 GLU B 819     509.930 508.244 725.923  1.00  0.00           O
ATOM    882  C   GLU B 819     508.998 503.292 725.907  1.00  0.00           C
ATOM    883  O   GLU B 819     509.033 502.144 725.471  1.00  0.00           O
ATOM    884  N   ASP B 820     508.286 504.262 725.301  1.00  0.00           N
ATOM    885  CA  ASP B 820     507.514 503.996 724.114  1.00  0.00           C
ATOM    886  CB  ASP B 820     506.464 505.084 723.845  1.00  0.00           C
ATOM    887  CG  ASP B 820     505.443 505.003 724.950  1.00  0.00           C
ATOM    888  OD1 ASP B 820     504.813 503.921 725.076  1.00  0.00           O
ATOM    889  OD2 ASP B 820     505.266 506.016 725.677  1.00  0.00           O
ATOM    890  C   ASP B 820     508.398 504.076 722.914  1.00  0.00           C
ATOM    891  O   ASP B 820     507.930 504.406 721.833  1.00  0.00           O
ATOM    892  N   LEU B 821     509.690 503.770 723.076  1.00  0.00           N
ATOM    893  CA  LEU B 821     510.663 503.940 722.029  1.00  0.00           C
ATOM    894  CB  LEU B 821     512.087 503.892 722.602  1.00  0.00           C
ATOM    895  CG  LEU B 821     513.201 504.149 721.588  1.00  0.00           C
ATOM    896  CD1 LEU B 821     513.471 502.898 720.749  1.00  0.00           C
ATOM    897  CD2 LEU B 821     512.889 505.387 720.734  1.00  0.00           C
ATOM    898  C   LEU B 821     510.502 503.005 720.853  1.00  0.00           C
ATOM    899  O   LEU B 821     510.809 503.410 719.731  1.00  0.00           O
ATOM    900  N   LEU B 822     510.066 501.738 721.021  1.00  0.00           N
ATOM    901  CA  LEU B 822     509.882 500.934 719.835  1.00  0.00           C
ATOM    902  CB  LEU B 822     509.423 499.484 720.050  1.00  0.00           C
ATOM    903  CG  LEU B 822     510.633 498.594 720.300  1.00  0.00           C
ATOM    904  CD1 LEU B 822     511.663 498.873 719.183  1.00  0.00           C
ATOM    905  CD2 LEU B 822     511.189 498.733 721.715  1.00  0.00           C
ATOM    906  C   LEU B 822     508.811 501.551 719.064  1.00  0.00           C
ATOM    907  O   LEU B 822     508.694 501.402 717.849  1.00  0.00           O
ATOM    908  N   PHE B 823     507.959 502.234 719.807  1.00  0.00           N
ATOM    909  CA  PHE B 823     506.855 502.796 719.174  1.00  0.00           C
ATOM    910  CB  PHE B 823     505.929 503.449 720.180  1.00  0.00           C
ATOM    911  CG  PHE B 823     504.775 503.203 719.341  1.00  0.00           C
ATOM    912  CD1 PHE B 823     504.350 501.903 719.259  1.00  0.00           C
ATOM    913  CE1 PHE B 823     503.300 501.602 718.450  1.00  0.00           C
ATOM    914  CZ  PHE B 823     502.679 502.588 717.732  1.00  0.00           C
ATOM    915  CD2 PHE B 823     504.174 504.207 718.637  1.00  0.00           C
ATOM    916  CE2 PHE B 823     503.114 503.888 717.827  1.00  0.00           C
ATOM    917  C   PHE B 823     507.319 503.774 718.144  1.00  0.00           C
ATOM    918  O   PHE B 823     506.844 503.732 717.012  1.00  0.00           O
ATOM    919  N   ASN B 824     508.301 504.634 718.474  1.00  0.00           N
ATOM    920  CA  ASN B 824     508.797 505.636 717.563  1.00  0.00           C
ATOM    921  CB  ASN B 824     509.987 506.434 718.140  1.00  0.00           C
ATOM    922  CG  ASN B 824     509.543 507.290 719.319  1.00  0.00           C
ATOM    923  OD1 ASN B 824     509.098 508.425 719.154  1.00  0.00           O
ATOM    924  ND2 ASN B 824     509.719 506.743 720.554  1.00  0.00           N
ATOM    925  C   ASN B 824     509.337 504.958 716.338  1.00  0.00           C
ATOM    926  O   ASN B 824     509.205 505.456 715.220  1.00  0.00           O
ATOM    927  N   LYS B 825     509.984 503.801 716.513  1.00  0.00           N
ATOM    928  CA  LYS B 825     510.591 503.155 715.394  1.00  0.00           C
ATOM    929  CB  LYS B 825     511.458 501.965 715.865  1.00  0.00           C
ATOM    930  CG  LYS B 825     511.357 500.662 715.081  1.00  0.00           C
ATOM    931  CD  LYS B 825     510.067 499.918 715.417  1.00  0.00           C
ATOM    932  CE  LYS B 825     510.131 498.427 715.103  1.00  0.00           C
ATOM    933  NZ  LYS B 825     511.439 497.883 715.535  1.00  0.00           N
ATOM    934  C   LYS B 825     509.584 502.779 714.345  1.00  0.00           C
ATOM    935  O   LYS B 825     509.805 503.023 713.165  1.00  0.00           O
ATOM    936  N   VAL B 826     508.442 502.191 714.729  1.00  0.00           N
ATOM    937  CA  VAL B 826     507.526 501.823 713.695  1.00  0.00           C
ATOM    938  CB  VAL B 826     506.430 500.889 714.160  1.00  0.00           C
ATOM    939  CG1 VAL B 826     505.556 501.608 715.200  1.00  0.00           C
ATOM    940  CG2 VAL B 826     505.638 500.387 712.934  1.00  0.00           C
ATOM    941  C   VAL B 826     506.851 502.999 713.061  1.00  0.00           C
ATOM    942  O   VAL B 826     506.796 503.075 711.832  1.00  0.00           O
ATOM    943  N   THR B 827     506.348 503.958 713.868  1.00  0.00           N
ATOM    944  CA  THR B 827     505.506 504.979 713.318  1.00  0.00           C
ATOM    945  CB  THR B 827     504.755 505.784 714.344  1.00  0.00           C
ATOM    946  OG1 THR B 827     503.545 506.257 713.772  1.00  0.00           O
ATOM    947  CG2 THR B 827     505.602 506.990 714.774  1.00  0.00           C
ATOM    948  C   THR B 827     506.263 505.860 712.382  1.00  0.00           C
ATOM    949  O   THR B 827     505.722 506.267 711.358  1.00  0.00           O
ATOM    950  N   LEU B 828     507.527 506.197 712.702  1.00  0.00           N
ATOM    951  CA  LEU B 828     508.243 507.028 711.785  1.00  0.00           C
ATOM    952  CB  LEU B 828     509.547 507.664 712.298  1.00  0.00           C
ATOM    953  CG  LEU B 828     509.273 508.789 713.312  1.00  0.00           C
ATOM    954  CD1 LEU B 828     508.081 509.654 712.855  1.00  0.00           C
ATOM    955  CD2 LEU B 828     509.185 508.282 714.759  1.00  0.00           C
ATOM    956  C   LEU B 828     508.522 506.298 710.505  1.00  0.00           C
ATOM    957  O   LEU B 828     508.475 506.901 709.440  1.00  0.00           O
ATOM    958  N   ALA B 829     508.827 504.989 710.547  1.00  0.00           N
ATOM    959  CA  ALA B 829     509.137 504.307 709.326  1.00  0.00           C
ATOM    960  CB  ALA B 829     509.580 502.849 709.534  1.00  0.00           C
ATOM    961  C   ALA B 829     507.926 504.333 708.439  1.00  0.00           C
ATOM    962  O   ALA B 829     508.036 504.436 707.222  1.00  0.00           O
ATOM    963  N   ASP B 830     506.738 504.232 709.051  1.00  0.00           N
ATOM    964  CA  ASP B 830     505.480 504.232 708.368  1.00  0.00           C
[truncated: 732,546 more chars]
